# Supplementary material for: Multiple Transcript Properties Related to Translation Affect mRNA Degradation Rates in Saccharomyces cerevisiae
Source: G3 (Bethesda). 2016 Sep 13;6(11):3475–83. doi: 10.1534/g3.116.032276 (PMC5100846; doi:10.1534/g3.116.032276)
Supplement: Supplemental Material [file supp_g3.116.032276_TableS1.xlsx]

## Sheet: Table_S1.xls
Table S1. Matrix with all parameters included in regression analysis.
Syst	Gene	CodingLength	3primeUTRLength	5primeUTRLength	5primeUTR_GC	3primeUTR_GC	mRNA_abundance	Protein_per_cell	Ribosome_density	Transcription_Rate	codingGCposition1	codingGCposition2	WobbleGC	Protein_halflife	deltaG	CAI	nTE	Protein_per_mRNA	Munchel	Miller	Wang	Grigul	Garcia_Martinez	Shalem	Presnyak	Neymotin
Q0045	COX1	3.20548	2.04139	NA	NA	0.0550459	-1.65365	NA	NA	NA	0.381	0.372	0.144	NA	-480.27	-0.853203	0.152038	NA	0.0354259	NA	0.00815467	NA	NA	NA	NA	NA
Q0050	AI1	3.39881	NA	NA	NA	NA	-1.64207	NA	NA	NA	0.309	0.329	0.11	NA	-660.53	-0.910805	0.134124	NA	NA	NA	0.0113631	NA	NA	NA	NA	0.0561
Q0055	AI2	3.40909	NA	NA	NA	NA	-2.22185	NA	NA	NA	0.311	0.329	0.156	NA	-756.02	-0.807212	0.144157	NA	0.0378368	NA	0.0138629	NA	NA	NA	NA	0.0368
Q0060	AI3	3.09621	NA	NA	NA	NA	-2.74473	NA	NA	NA	0.305	0.284	0.06	NA	-308.62	-0.915418	0.127724	NA	0.0333721	NA	0.00866434	NA	NA	NA	NA	0.0842
Q0065	AI4	3.22298	2.33244	NA	NA	0.233645	-2.74473	NA	NA	NA	0.309	0.312	0.083	NA	-449.42	-0.915738	0.132746	NA	0.0300596	NA	0.00855737	NA	NA	NA	NA	NA
Q0070	AI5_ALPHA	3.27715	2.83251	NA	NA	0.198822	-1.74473	NA	NA	NA	0.303	0.309	0.074	NA	-524.14	-0.937478	0.133352	NA	0.0365811	NA	0.00729629	NA	NA	NA	NA	NA
Q0075	AI5_BETA	3.02735	NA	NA	NA	NA	-2.22185	NA	NA	NA	0.268	0.2	0.028	NA	-268.38	-0.845787	0.122767	NA	NA	NA	0.0147478	NA	NA	NA	NA	0.0857
Q0080	ATP8	2.16732	2.46982	1.34242	0	0.0510204	0	NA	0	NA	0.204	0.204	0.163	NA	-23.49	-0.673073	0.158199	NA	NA	NA	0.0147478	NA	NA	NA	NA	NA
Q0085	ATP6	2.89209	2.35984	2.78462	0.152961	0.140351	-1.56864	NA	0.352954	NA	0.285	0.315	0.112	NA	-202.61	-0.769201	0.147247	NA	NA	NA	NA	NA	NA	NA	NA	NA
Q0105	COB	3.06371	0.90309	NA	NA	0	-2.10791	NA	NA	NA	0.36	0.332	0.14	NA	-323.24	-0.790165	0.151722	NA	NA	NA	NA	NA	NA	NA	NA	0.0205
Q0110	BI2	3.10449	NA	NA	NA	NA	-1.87943	NA	NA	NA	0.257	0.288	0.064	NA	-313.33	-0.871617	0.128351	NA	NA	NA	0.0115525	NA	NA	NA	NA	NA
Q0115	BI3	3.19145	NA	NA	NA	NA	-2.31876	NA	NA	NA	0.263	0.253	0.054	NA	-387.63	-0.867612	0.12594	NA	NA	NA	NA	NA	NA	NA	NA	NA
Q0120	BI4	3.28262	NA	NA	NA	NA	-2.37675	NA	NA	NA	0.297	0.286	0.097	NA	-515.14	-0.807669	0.1354	NA	NA	NA	NA	NA	NA	NA	NA	0.1273
Q0130	OLI1	2.36361	1.79239	1.6902	0.0416667	0.0163934	-0.895514	NA	0.97382	NA	0.416	0.403	0.182	NA	-62.05	-0.772924	0.164915	NA	0.025473	NA	NA	NA	NA	NA	NA	NA
Q0140	VAR1	3.07809	NA	NA	NA	NA	-2.74473	NA	NA	NA	0.133	0.133	0.045	NA	-274.93	-1.04968	0.106209	NA	0.0343595	NA	0.00686284	NA	NA	NA	NA	NA
Q0160	SCEI	2.85003	NA	NA	NA	NA	-1.5986	NA	NA	NA	0.322	0.242	0.042	NA	-181.27	-0.857255	0.124366	NA	0.0441814	NA	NA	NA	NA	NA	NA	0.0251
Q0250	COX2	2.87852	NA	NA	NA	NA	-1.18046	NA	0.360404	NA	0.409	0.329	0.063	NA	-205.32	-0.700944	0.151029	NA	0.025473	NA	NA	NA	NA	NA	NA	NA
Q0255	Q0255	3.15198	NA	NA	NA	NA	-2.92082	NA	NA	NA	0.228	0.209	0.023	NA	-332.41	-0.886746	0.120352	NA	NA	NA	NA	NA	NA	NA	NA	NA
Q0275	COX3	2.90849	1.81954	1.82607	0.0151515	0.107692	-2.31876	NA	0	NA	0.404	0.374	0.122	NA	-228.45	-0.796699	0.151992	NA	0.0324553	NA	NA	NA	NA	NA	NA	0.0155
YAL001C	TFC3	3.54195	1.81291	1.32222	0.45	0.203125	0.411114	2.09691	1.2811	-1.02641	0.435	0.344	0.335	NA	-1098.16	-0.916775	0.152615	1.69466	0.040707	0.0585405	0.0256721	0.0433217	0.106956	0.0161282	0.0641803	0.1017
YAL002W	VPS8	3.58263	NA	NA	NA	NA	0.396199	2.86688	0.821906	-1.21538	0.424	0.329	0.362	NA	-1190.75	-0.873774	0.157623	2.47215	0.0484734	0.130871	0.0128361	0.0150684	0.0917978	NA	NA	0.1224
YAL003W	EFB1	2.79309	2.32428	1.14613	0.230769	0.242857	2.13424	NA	3.20516	0.250737	0.546	0.353	0.44	NA	-207.03	-0.117709	0.226026	NA	0.0293608	0.0332627	NA	NA	0.160845	0.0152058	0.0159711	NA
YAL005C	SSA1	3.28533	2.10721	1.81291	0.234375	0.291339	1.73668	5.42975	NA	0.08041	0.484	0.395	0.443	1.88649	-695.3	-0.147333	0.224321	3.69316	0.0484734	0.0273915	NA	NA	0.0326896	0.0103447	NA	0.0925
YAL007C	ERP2	2.81158	2.1038	1.83885	0.382353	0.285714	0.946501	4.41996	2.27247	-1.21681	0.389	0.338	0.384	1.6902	-188.84	-0.628411	0.175	3.4736	0.0484734	0.0254136	0.0315067	0.0495105	0.0752284	0.0215945	0.0686284	0.0349
YAL008W	FUN14	2.77597	2.13033	1.85733	0.338028	0.276119	0.697595	3.2833	2.16874	-1.42136	0.392	0.352	0.422	1.41497	-191.63	-0.940406	0.170377	2.58683	0.0654623	0.0306015	0.0165035	0.0117483	0.159019	0.00400761	0.0252054	0.0339
YAL009W	SPO7	2.89209	2.06446	1.43136	0.384615	0.304348	0.274665	2.935	1.188	NA	0.427	0.408	0.408	NA	-259.66	-0.955066	0.156767	2.66129	0.040707	0.0370286	NA	NA	NA	0.0267977	0.157533	0.045
YAL010C	MDM10	3.17085	2	1.32222	0.45	0.232323	0.121165	2.88536	1.23515	NA	0.356	0.397	0.348	1.63347	-414.87	-0.928894	0.145171	2.76494	0.0510217	0.0919921	0.0433217	NA	NA	0.0254981	0.119508	0.1117
YAL011W	SWC3	3.2737	2	NA	NA	0.262626	0.384532	3.13988	0.557146	-0.956245	0.481	0.337	0.43	1.74819	-578.46	-0.828794	0.154425	2.75611	0.0484734	0.0712884	NA	NA	0.0419634	0.0424944	0.144406	0.1142
YAL012W	CYS3	3.07372	2.0086	1.82607	0.318182	0.366337	1.50829	4.5832	3.45761	NA	0.516	0.4	0.544	NA	-426.02	-0.376425	0.214341	3.07528	0.0354259	0.0270775	0.0147478	0.0198042	0.0108717	0.00579176	0.0123998	0.0827
YAL013W	DEP1	3.08565	1.63347	1.53148	0.606061	0.452381	0.467637	NA	1.4945	-0.596193	0.549	0.318	0.677	NA	-446.71	-0.98126	0.175105	NA	0.040707	0.0543128	0.0495105	0.0231049	0.0802337	0.0204126	0.161197	0.0923
YAL014C	SYN8	2.88536	2.14301	1.65321	0.477273	0.253623	0.63367	NA	1.5789	-0.752763	0.527	0.273	0.547	NA	-265.2	-1.00115	0.162909	NA	0.0441814	0.0692904	0.0364814	NA	NA	0.0136774	0.0778817	0.0551
YAL015C	NTG1	3.07918	2.06446	NA	NA	0.252174	0.633245	NA	1.36975	NA	0.49	0.348	0.465	NA	-422.24	-0.920354	0.165256	NA	0.0510217	0.0401606	0.00550117	0.0288811	0.0719398	0.00603118	0.0976264	0.0802
YAL016W	TPD3	3.28058	1.85126	NA	NA	0.214286	0.82218	4.22789	2.25498	-0.723768	0.467	0.327	0.354	2.25527	-596.08	-0.753006	0.163794	3.40588	0.0484734	0.0510864	0.017773	0.0495105	0.0955459	0.00983019	0.0244928	0.0711
YAL017W	PSK1	3.6097	2.27875	2.56703	0.328804	0.253968	0.384747	2.98543	1.31927	-1.16241	0.444	0.36	0.363	0.477121	-1316.16	-0.899284	0.155473	2.60177	0.0539098	0.0622707	0.00976264	NA	0.0303636	0.000791057	NA	0.0922
YAL018C	YAL018C	2.99034	NA	NA	NA	NA	-0.97143	NA	0.176091	NA	0.402	0.313	0.42	NA	-306.98	-0.813011	0.167065	NA	NA	NA	0.0144406	NA	NA	0.0203402	NA	NA
YAL019W	FUN30	3.53097	1.79934	2.02119	0.375	0.145161	0.528427	3.83251	0.971601	-0.845576	0.465	0.331	0.421	1.44716	-1072.59	-0.786653	0.166124	3.3043	0.0539098	0.0573369	0.0462098	NA	0.0489974	NA	0.0666488	0.091
YAL020C	ATS1	3.00087	1.716	NA	NA	0.333333	0.135514	NA	0.945074	-0.992679	0.617	0.443	0.596	NA	-455.36	-1.22822	0.183248	NA	0.0378368	0.0481554	0.0173287	0.0385082	0.33547	0.0092972	0.0866434	0.0722
YAL021C	CCR4	3.40037	2.36173	1.61278	0.525	0.362445	0.452092	3.44404	1.72761	-0.65189	0.481	0.347	0.542	2.35025	-868.97	-0.864728	0.182319	2.99239	0.0510217	NA	0.0315067	NA	0.0135836	0.0331943	NA	0.084
YAL022C	FUN26	3.19145	1.60206	1.54407	0.382353	0.384615	0.337458	2.33646	1.49475	NA	0.459	0.357	0.558	0.477121	-556.9	-0.923986	0.179262	2.00333	0.0484734	0.0430554	0.0462098	0.0693147	0.0589596	0.0333247	0.119508	0.0673
YAL023C	PMT2	3.35793	2.04532	1.9345	0.482353	0.254545	1.04731	3.81358	1.95597	-0.514989	0.428	0.403	0.507	1.78533	-832.28	-0.619463	0.196854	2.76701	0.0572105	0.0296196	0.0346574	0.0192541	0.0447094	0.019403	0.0545785	0.0794
YAL024C	LTE1	3.63428	2.10721	1.79239	0.442623	0.314961	0.173477	2.48287	0.761702	-1.06803	0.405	0.356	0.351	2.15836	-1252.28	-0.91169	0.146272	2.31152	0.0441814	0.109855	0.0277259	NA	0.0411495	0.0253217	0.144406	NA
YAL025C	MAK16	2.96426	2.22011	1.39794	0.416667	0.30303	0.949438	NA	1.28005	NA	0.502	0.342	0.423	NA	-275.96	-0.660218	0.181023	NA	0.0510217	0.0869312	NA	NA	0.0873807	NA	0.277259	0.1204
YAL026C	DRS2	3.60938	2.10721	1.94448	0.413793	0.23622	0.786878	2.78247	1.37147	NA	0.434	0.353	0.34	1.30103	-1304.64	-0.720111	0.168741	1.99996	0.0572105	0.0324616	0.0173287	0.0495105	NA	0.0346237	0.110023	0.0802
YAL027W	SAW1	2.89542	2.03342	NA	NA	0.233645	NA	3.06819	1.333	-1.13253	0.424	0.313	0.416	1.5563	-223.15	-0.952413	0.158868	NA	0.0462082	0.0862421	0.0210045	0.0147478	0.246891	0.0168218	0.144406	0.0442
YAL028W	FRT2	3.20058	1.77085	2.04922	0.36036	0.206897	0.254837	NA	1.02379	NA	0.465	0.397	0.414	NA	-508.24	-0.946913	0.158654	NA	0.040707	NA	0.0161197	0.0182407	NA	0.000719176	NA	0.0771
YAL029C	MYO4	3.64503	1.5563	1.6902	0.3125	0.257143	0.661982	3.34439	1.00898	-1.09854	0.426	0.311	0.378	NA	-1371.34	-0.823129	0.160631	2.68331	0.0572105	0.0544248	0.0247553	0.0462098	0.0253407	0.00895094	0.0315067	0.1114
YAL030W	SNC1	2.549	2.02531	1.38021	0.478261	0.295238	0.78513	NA	2.40499	-1.01233	0.5	0.364	0.407	NA	-101.52	-0.879472	0.146548	NA	0.040707	0.0401181	0.016906	0.0192541	0.188238	0.0032943	0.024321	0.0262
YAL031C	GIP4	3.35851	NA	NA	NA	NA	0.258589	2.35603	1.34288	-1.02641	0.389	0.39	0.423	1.23045	-700.61	-0.909992	0.159296	2.10089	0.0484734	0.11135	0.0385082	NA	0.0338623	0.00968829	0.100456	0.1148
YAL032C	PRP45	3.0569	1.54407	1.5563	0.514286	0.470588	0.235578	3.22272	1.34305	NA	0.518	0.384	0.455	NA	-388.68	-0.857297	0.169327	2.98759	0.0423574	0.119477	0.0223596	NA	NA	0.0068614	0.0635915	0.0837
YAL033W	POP5	2.71767	1.87506	1.25527	0.294118	0.216216	0.316599	3.3483	1.70398	-0.996109	0.414	0.322	0.511	1.6721	-177.8	-1.02993	0.14368	3.03211	0.040707	0.0633703	0.0770164	0.0577623	0.224975	NA	0.165035	0.0386
YAL034C	FUN19	3.09412	2.09691	1.99564	0.428571	0.274194	0.168556	NA	1.12107	-0.916856	0.408	0.418	0.44	NA	-365.55	-0.903794	0.171546	NA	0.0378368	0.104089	0.0154033	0.0277259	0.0435903	NA	0.0976264	0.1291
YAL034W-A	MTW1	2.93952	1.95904	NA	NA	0.255556	0.1442	3.41664	1.1611	-0.59159	0.476	0.266	0.414	NA	-247.91	-0.963151	0.137793	3.27267	0.0280867	0.0910912	NA	NA	0.108262	0.0439427	0.203867	0.0728
YAL035W	FUN12	3.47842	2.02119	1.34242	0.380952	0.298077	1.24343	4.1271	2.29413	-0.585194	0.522	0.341	0.376	NA	-952.69	-0.449337	0.189308	2.88424	0.0572105	0.0299645	0.0256721	0.0693147	0.0229272	0.0283209	0.0323901	NA
YAL036C	RBG1	3.04532	2.22531	1.32222	0.35	0.251497	1.08311	4.06819	1.25988	-0.967381	0.492	0.376	0.443	1.75587	-414.39	-0.62167	0.174674	2.98552	0.0462082	0.0452538	0.0407734	0.0866434	0.0177164	0.0388582	0.07617	0.0801
YAL037C-A	YAL037C-A	1.96848	1.62325	0.69897	0.5	0.146341	-0.645508	NA	0	NA	0.29	0.194	0.484	NA	-16.91	-0.985303	0.16258	NA	NA	NA	NA	NA	NA	0.0223627	NA	NA
YAL037W	YAL037W	2.90526	NA	NA	NA	NA	-0.181247	NA	0.811173	-1.56225	0.414	0.336	0.425	NA	-238.22	-1.02784	0.142261	NA	0.0441814	NA	0.00787667	NA	0.20559	0.0198548	NA	0.0542
YAL038W	CDC19	3.17696	2.22272	1.47712	0.275862	0.162651	2.44514	5.46389	3.8261	NA	0.457	0.397	0.531	NA	-544.15	-0.0489815	0.247307	3.01917	0.0423574	0.0204429	0.00962704	0.0198042	0.00213212	0.0149317	NA	NA
YAL039C	CYC3	2.90849	1.57978	1.70757	0.34	0.405405	0.801691	3.58771	1.65387	NA	0.563	0.437	0.593	0.30103	-324.06	-0.943897	0.196308	2.78673	0.0423574	0.0571136	NA	NA	NA	0.0182997	0.130782	0.0539
YAL040C	CLN3	3.2413	1.07918	2.50515	0.410658	0.272727	0.773259	NA	1.21617	-0.788079	0.344	0.432	0.456	NA	-479.32	-0.688326	0.178739	NA	0.0354259	NA	0.0385082	0.0231049	0.028622	0.00410175	0.203867	NA
YAL041W	CDC24	3.40909	1.77085	1.94939	0.454545	0.189655	0.573196	3.00432	1.43699	-0.866142	0.382	0.358	0.427	1.86332	-760.28	-0.891591	0.152062	2.43273	0.0484734	0.0913894	NA	NA	0.0159261	0.00857686	NA	NA
YAL042W	ERV46	3.09621	1.92942	NA	NA	0.309524	0.990604	NA	2.10607	-0.612254	0.51	0.387	0.591	NA	-483.22	-0.928495	0.186429	NA	0.0510217	0.0210863	0.0407734	0.0364814	0.0858036	0.0181766	0.0447192	0.054
YAL043C	PTA1	3.37254	1.76343	1.716	0.411765	0.385965	0.427193	3.57171	1.41372	NA	0.466	0.356	0.559	NA	-829.7	-0.887551	0.172031	3.14483	0.0462082	0.0285496	0.0495105	NA	0.0340733	0.0121926	0.130782	0.0922
YAL044C	GCV3	2.71012	1.79239	0.90309	0.428571	0.245902	1.36977	3.54531	3.21384	-0.887395	0.544	0.386	0.52	NA	-181.49	-0.79003	0.191465	2.17842	0.0441814	0.0203483	0.0173287	0.0141459	NA	0.0111571	0.0247553	0.0301
YAL044W-A	YAL044W-A	2.52244	2.0569	NA	NA	0.283186	0.625538	2.37658	2.02073	NA	0.541	0.351	0.523	NA	-112.94	-0.861403	0.18917	1.75868	0.040707	0.0277913	NA	NA	NA	0.0152308	NA	0.0293
YAL046C	AIM1	2.55267	2.08279	1.68124	0.361702	0.275	NA	2.4133	2.09303	-0.713993	0.454	0.412	0.58	NA	-121.57	-0.945636	0.188599	NA	0.0365811	0.0442605	0.0231049	0.0866434	NA	0.0327868	0.0700149	0.0178
YAL047C	SPC72	3.27161	1.74036	NA	NA	0.240741	0.12548	2.8055	1.09788	-1.30627	0.425	0.26	0.411	NA	-518.11	-0.846563	0.149438	2.68093	0.0441814	NA	0.0462098	NA	0.150668	0.0348716	0.192541	0.0715
YAL048C	GEM1	3.29863	1.90309	NA	NA	0.379747	0.01745	NA	1.08203	-1.14388	0.443	0.344	0.41	NA	-628.68	-0.840147	0.166702	NA	0.0539098	NA	0.0133298	0.0315067	0.0941661	0.0090679	0.144406	0.0764
YAL049C	AIM2	2.86982	2.00432	1.69897	0.306122	0.3	NA	3.25527	2.17255	-0.948847	0.506	0.364	0.385	NA	-244.09	-0.764627	0.182184	NA	0.0510217	0.0629368	0.0198042	0.016906	0.16663	0.00421297	0.0275058	0.0492
YAL051W	OAF1	3.49748	2.18184	0.954243	0.5	0.271523	0.298241	1.9652	1.11902	-1.38828	0.393	0.355	0.371	NA	-966.53	-0.846523	0.151686	1.67621	0.040707	0.0964932	NA	NA	0.0281432	0.0158397	0.115525	0.0908
YAL053W	FLC2	3.37144	1.73239	2.04139	0.302752	0.264151	0.826592	2.617	1.67228	-1	0.421	0.374	0.462	1.4624	-771.53	-0.783391	0.175893	1.79739	0.0484734	0.0929692	0.0301368	0.0364814	0.0331967	0.0182685	0.130782	0.0908
YAL054C	ACS1	3.33082	NA	NA	NA	NA	0.362255	3.4609	0.545925	-1.23284	0.504	0.41	0.447	1.4624	-784.12	-0.592928	0.200565	3.09899	0.0441814	0.033058	0.00949517	NA	0.216318	4.6e-05	NA	0.0612
YAL055W	PEX22	2.7348	2.19033	1.32222	0.25	0.246753	0.513909	2.4133	1.54627	-1.03763	0.459	0.414	0.398	1.8451	-166.15	-1.0581	0.149788	1.90483	0.0365811	0.0834945	0.0301368	0.0301368	NA	0.0153499	0.101933	0.0725
YAL056W	GPB2	3.4221	1.97313	1.6721	0.413043	0.258065	0.473895	NA	1.0835	NA	0.442	0.386	0.358	0.90309	-864.5	-0.944144	0.144346	NA	0.0510217	0.0767581	NA	NA	0.0368943	0.0132197	0.141459	0.074
YAL058W	CNE1	3.17869	1.74819	1.70757	0.4	0.4	0.187745	3.67761	1.11404	NA	0.507	0.376	0.419	1.85126	-520.34	-0.964137	0.155483	3.49	0.0484734	0.0311703	0.0433217	0.0462098	0.0248133	0.0154402	0.0700149	0.0561
YAL059W	ECM1	2.8055	2.0086	NA	NA	0.287129	0.619385	3.45332	1.35048	-0.775985	0.455	0.371	0.385	1.5563	-201.88	-0.761068	0.161936	2.83457	0.0572105	0.0850494	0.0462098	0.0495105	0.156178	NA	NA	0.0746
YAL060W	BDH1	3.06032	2.07555	1.93952	0.244186	0.313559	0.586361	3.94101	2.73218	NA	0.535	0.379	0.436	1.83251	-437.53	-0.648208	0.188868	3.35484	0.0392067	0.0331562	0.0099021	NA	0.0888696	NA	NA	0.067
YAL061W	BDH2	3.0983	2.18184	2.35793	0.317181	0.384106	0.0791805	3.48996	2.0139	-1.22768	0.529	0.409	0.514	NA	-497.04	-0.840876	0.192148	3.41095	0.0316016	NA	NA	NA	0.103425	0.00557484	NA	0.0794
YAL062W	GDH3	3.13799	1.97772	2.25285	0.325843	0.329787	0.258157	NA	NA	-1.15366	0.515	0.41	0.535	NA	-543.34	-0.807702	0.202137	NA	0.0423574	NA	0.0135911	NA	0.154817	0.0157	NA	0.0464
YAL063C	FLO9	3.59868	NA	NA	NA	NA	-0.667967	NA	NA	NA	0.346	0.612	0.381	NA	-1196.93	-0.619471	0.19625	NA	0.0484734	0.0758382	0.0119508	0.0130782	NA	NA	0.0630134	NA
YAL063C-A	YAL063C-A	2.46389	NA	NA	NA	NA	-0.489456	NA	NA	NA	0.227	0.32	0.299	NA	-68.87	-0.76155	0.170818	NA	NA	NA	NA	NA	NA	0.021008	NA	0.1099
YAL064C-A	TDA8	2.58092	NA	NA	NA	NA	NA	NA	NA	NA	0.48	0.449	0.386	NA	-115.53	-0.67968	0.191312	NA	0.0484734	NA	0.0239016	NA	NA	0.0224632	NA	NA
YAL064W	YAL064W	2.45484	NA	NA	NA	NA	-0.803548	NA	NA	NA	0.432	0.347	0.326	NA	-77.45	-0.961036	0.147495	NA	0.0572105	NA	NA	NA	NA	0.00549373	NA	NA
YAL064W-B	YAL064W-B	2.58092	NA	NA	NA	NA	-0.675307	NA	NA	-1.17393	0.63	0.362	0.37	NA	-136.18	-1.14034	0.172137	NA	0.0365811	NA	0.0231049	NA	0.40445	0.0182588	NA	0.1087
YAL065C	YAL065C	2.58771	NA	NA	NA	NA	-1.34679	NA	NA	-0.957424	0.38	0.581	0.364	NA	-129.8	-0.949227	0.16248	NA	NA	NA	0.0203867	NA	NA	0.021094	NA	NA
YAL067C	SEO1	3.25091	NA	NA	NA	NA	0.00423459	NA	2.2339	NA	0.396	0.357	0.33	NA	-569.67	-0.73468	0.161252	NA	NA	NA	NA	NA	NA	0.0200495	NA	NA
YAL067W-A	YAL067W-A	2.35793	NA	NA	NA	NA	-2.92082	NA	NA	NA	0.421	0.368	0.447	NA	-63.39	-1.17829	0.141951	NA	NA	NA	NA	NA	NA	0.0215482	NA	NA
YAL068C	PAU8	2.55991	NA	NA	NA	NA	NA	NA	NA	NA	0.488	0.471	0.529	NA	-110.87	-0.202022	0.241459	NA	0.061019	NA	NA	NA	NA	0.00868679	NA	NA
YAR002C-A	ERP1	2.81954	1.79239	1.63347	0.309524	0.295082	1.1482	4.31597	2.29332	-1.04287	0.495	0.345	0.345	1.51851	-223.66	-0.487589	0.194411	3.16806	0.0484734	0.0163766	0.0346574	0.0288811	0.0485414	0.0172726	0.039836	0.0204
YAR002W	NUP60	3.20952	2.00432	1.43136	0.384615	0.29	0.693181	3.66181	1.74586	-0.752518	0.426	0.435	0.324	1.17609	-476.97	-0.844801	0.154613	2.9691	0.0484734	0.0629614	0.0495105	0.0577623	0.0131982	0.0290202	0.128361	0.106
YAR003W	SWD1	3.10755	2.69636	1.47712	0.344828	0.330645	0.313824	2.95761	1.35752	-1.02319	0.485	0.365	0.351	1.62325	-432.46	-0.890337	0.146406	2.64477	0.0484734	0.0949603	NA	NA	0.140955	0.0141667	0.141459	0.0788
YAR007C	RFA1	3.27091	1.72428	1.81954	0.384615	0.211538	0.424358	3.61278	2.16391	-1.02919	0.453	0.362	0.37	1.54407	-601.88	-0.685317	0.171317	3.18871	0.0365811	0.054498	0.053319	0.0407734	0.0284459	0.0110501	0.0679556	0.061
YAR008W	SEN34	2.91803	2.00432	2.04532	0.409091	0.25	0.315087	NA	1.16385	-1.55129	0.471	0.341	0.366	NA	-262.39	-0.917635	0.158783	NA	0.0378368	0.0874888	0.053319	NA	0.0179921	NA	0.223596	0.0954
YAR009C	YAR009C	3.55522	NA	NA	NA	NA	-0.136202	3.34635	NA	NA	0.425	0.363	0.327	NA	-975.49	-0.820663	0.154086	3.4827	0.0287045	NA	0.0161197	NA	NA	0.0127822	NA	NA
YAR010C	YAR010C	3.12156	NA	NA	NA	NA	0	NA	NA	NA	0.44	0.438	0.354	NA	-370.78	-0.84177	0.164215	NA	0.0250287	NA	NA	NA	0.00173012	0.0148263	NA	NA
YAR014C	BUD14	3.32838	2.22789	2.18184	0.417219	0.285714	0.657992	2.73078	1.51916	NA	0.497	0.373	0.379	1.4624	-699.72	-0.920562	0.149794	2.07645	0.0572105	0.0632455	0.0315067	0.0256721	0.0364716	0.023612	0.165035	0.0937
YAR015W	ADE1	2.96426	1.99123	1.54407	0.235294	0.350515	1.25222	3.63144	3.16416	-0.798603	0.502	0.352	0.446	1.88649	-303.74	-0.638878	0.189705	2.38103	0.0510217	0.027379	0.0364814	0.0693147	0.157308	0.038159	0.133298	0.0489
YAR018C	KIN3	3.11661	1.65321	1.61278	0.325	0.295455	0.213836	NA	1.44626	-1.13253	0.472	0.317	0.39	NA	-410.56	-0.860159	0.149136	NA	0.0484734	0.0612205	NA	0.0315067	0.118916	0.0176554	0.157533	0.0801
YAR019C	CDC15	3.46613	1.87506	NA	NA	0.256757	0.0699632	2.37658	0.714916	-1.38934	0.411	0.352	0.44	2.03743	-888.35	-0.853573	0.162719	2.30875	0.0510217	0.088432	0.0288811	0.0165035	0.0204796	0.0101196	0.0453037	0.1498
YAR020C	PAU7	2.22531	NA	NA	NA	NA	-0.105242	NA	NA	NA	0.5	0.482	0.339	NA	-51.97	-0.316782	0.218096	NA	NA	NA	0.0141459	0.0495105	NA	0.00623257	NA	0.1128
YAR023C	YAR023C	2.73239	1.61278	2.42813	0.374532	0.275	-0.331429	NA	0.915664	NA	0.45	0.383	0.372	NA	-167.26	-0.994465	0.157383	NA	0.0343595	NA	NA	NA	0.037133	0.0145067	NA	0.0439
YAR027W	UIP3	2.85003	2.25285	1	0.333333	0.314607	0	3.22789	2.14756	NA	0.428	0.318	0.377	NA	-212.47	-0.892587	0.152577	0	0.0423574	0.0602754	0.0198042	0.0147478	NA	NA	0.02326	0.0472
YAR028W	YAR028W	2.84819	2.29667	1.6902	0.354167	0.329949	-2.52288	3.26482	1.56882	-0.694649	0.438	0.353	0.451	1.79239	-239.66	-0.913015	0.158069	5.7877	0.0484734	0.0630256	0.0288811	0.0866434	NA	0.04633	NA	0.0273
YAR029W	YAR029W	2.35218	NA	NA	NA	NA	0	NA	0.49955	-0.617263	0.44	0.347	0.333	NA	-58.61	-0.936467	0.160614	NA	0.0539098	NA	0.0187337	0.0231049	0.356447	0.0132383	NA	0.0312
YAR031W	PRM9	2.95279	NA	NA	NA	NA	0	2.4133	NA	-1.18575	0.441	0.338	0.385	2.01703	-270.69	-0.968649	0.149478	0	0.0423574	0.010971	0.0301368	NA	0.134001	0.0300367	0.0729629	0.0388
YAR033W	MST28	2.84819	NA	NA	NA	NA	0	NA	NA	-1.28819	0.464	0.362	0.409	NA	-213.35	-0.969917	0.144771	NA	0.0392067	0.0590029	NA	NA	0.335974	0.0293301	0.154033	0.0438
YAR035C-A	YAR035C-A	1.90849	NA	NA	NA	NA	-1.64207	NA	NA	NA	0.407	0.481	0.444	NA	-24.88	-1.38794	0.156974	NA	NA	NA	NA	NA	NA	0.0199312	NA	NA
YAR035W	YAT1	3.31471	NA	NA	NA	NA	-2.52288	NA	0.289812	NA	0.549	0.424	0.767	NA	-911.77	-1.02956	0.221535	NA	NA	NA	0.0192541	0.0187337	0.104798	0.0215293	NA	0.0402
YAR042W	SWH1	3.5523	2.22011	1.97772	0.329787	0.381818	-2.37675	NA	1.35604	-0.724689	0.493	0.356	0.472	NA	-1175.86	-0.753322	0.177735	NA	0.0462082	0.100575	0.0239016	NA	0.159619	0.0131207	NA	0.0996
YAR050W	FLO1	3.66408	NA	NA	NA	NA	-2.92082	NA	NA	-1.01055	0.358	0.62	0.382	NA	-1436.03	-0.586973	0.200472	NA	0.0462082	NA	0.0192541	0.016906	NA	0.00503249	NA	0.1306
YAR064W	YAR064W	2.47712	NA	NA	NA	NA	-1.92082	3.18184	NA	-1.18111	0.44	0.51	0.49	NA	-117.32	-1.05307	0.172293	5.10267	NA	NA	NA	NA	NA	0.0184384	NA	NA
YAR066W	YAR066W	2.78675	NA	NA	NA	NA	0.313698	NA	NA	NA	0.456	0.515	0.436	NA	-213.36	-0.524601	0.192472	NA	0.0423574	NA	0.016906	0.0182407	NA	0.0204046	NA	NA
YAR068W	YAR068W	2.68664	NA	NA	NA	NA	0.109983	NA	NA	-0.539704	0.63	0.407	0.383	NA	-141.6	-1.35932	0.130422	NA	0.0423574	0.134134	0.0385082	0.0150684	0.321885	0.0157992	NA	NA
YAR071W	PHO11	3.14737	1.716	NA	NA	0.176471	-1.35853	3.16435	NA	NA	0.417	0.38	0.468	1	-482.13	-0.483965	0.192641	4.52289	0.0462082	0.0413618	0.0495105	0.0577623	0.00113955	0.00749105	NA	0.0559
YBL001C	ECM15	2.49831	1.61278	1.83885	0.308824	0.375	1.28688	3.27875	2.76524	NA	0.486	0.381	0.314	2.09342	-93.82	-0.615127	0.186533	1.99627	0.0392067	0.0227642	0.0210045	0.0433217	NA	0.0119147	0.0187337	NA
YBL002W	HTB2	2.5977	2.28103	1.69897	0.326531	0.3	1.82627	5.6464	3.09299	-0.209926	0.379	0.47	0.402	NA	-109.48	-0.24982	0.219945	3.8202	0.0308049	0.0785917	0.0693147	NA	0.213671	NA	0.187337	0.08
YBL003C	HTA2	2.60097	2.17026	1.81954	0.230769	0.306122	1.81586	4.50651	NA	-0.161529	0.489	0.459	0.286	2.22272	-134.22	-0.264502	0.1965	2.69153	0.0300596	0.0683081	NA	0.0866434	NA	0.0353262	0.161197	NA
YBL004W	UTP20	3.76989	1.78533	1.96379	0.318681	0.216667	0.787601	NA	0.51746	-0.775467	0.409	0.31	0.326	NA	-1781.64	-0.82943	0.149099	NA	NA	0.047108	NA	NA	0.0574344	NA	0.0653912	NA
YBL005W	PDR3	3.46702	2.48572	1.61278	0.325	0.390164	0.231469	2.22011	0.963268	-0.878112	0.391	0.346	0.344	1.70757	-842.57	-0.830655	0.15658	1.99307	0.0510217	0.0591303	0.0161197	NA	0.0182443	0.011229	0.187337	0.1421
YBL005W-A	YBL005W-A	3.12156	NA	NA	NA	NA	0	NA	NA	NA	0.463	0.438	0.331	NA	-374.48	-0.84339	0.168747	NA	0.0269541	NA	0.0123776	NA	NA	0.00480367	NA	NA
YBL005W-B	YBL005W-B	3.72165	NA	NA	NA	NA	1.4021	NA	NA	NA	0.444	0.383	0.323	NA	-1504.74	-0.85127	0.153015	NA	0.0275042	NA	0.0630134	NA	NA	NA	NA	0.0406
YBL006C	LDB7	2.7348	2.1959	1.25527	0.411765	0.371795	0.759199	NA	1.97973	-0.549443	0.586	0.42	0.448	NA	-202.02	-1.24648	0.149997	NA	0.0423574	0.0674139	0.053319	0.0495105	NA	0.0382399	0.154033	0.0673
YBL007C	SLA1	3.57229	1.77815	NA	NA	0.169492	0.886715	2.97864	2.11331	-0.761201	0.492	0.443	0.366	1.61278	-1265.3	-0.722938	0.178114	2.09542	0.0510217	0.0337152	0.0288811	NA	0.0281409	0.0181222	0.0214597	NA
YBL008W	HIR1	3.40192	NA	NA	NA	NA	0.137417	2.92737	0.912913	NA	0.447	0.391	0.348	1.6902	-828.86	-0.894334	0.155162	2.79066	0.0539098	0.0829264	NA	NA	0.0111079	0.0271341	0.144406	0.0797
YBL008W-A	YBL008W-A	2.38021	NA	NA	NA	NA	-0.89963	NA	1.18124	NA	0.3	0.338	0.375	NA	-54.82	-0.990307	0.127651	NA	NA	NA	NA	NA	NA	0.0123249	NA	NA
YBL009W	ALK2	3.30771	2.08991	1.54407	0.323529	0.278689	0.37199	NA	1.02715	-1.23359	0.387	0.383	0.372	NA	-615.86	-0.85189	0.159166	NA	0.040707	NA	0.0364814	0.0770164	0.0121389	NA	0.187337	0.1171
YBL010C	YBL010C	2.92583	2.41162	1.36173	0.454545	0.357977	0.157456	3.12057	1.50954	-1.27409	0.47	0.302	0.37	2.04532	-245.42	-0.914206	0.141833	2.96359	0.0324553	0.0997278	0.0630134	0.0346574	0.0626217	0.0412799	NA	0.0696
YBL011W	SCT1	3.35793	2.31597	NA	NA	0.330097	0.624364	3.02119	1.3681	-0.919013	0.461	0.364	0.466	2.31175	-777.1	-0.78048	0.179719	2.39856	0.0484734	0.061459	0.0495105	0.0266595	0.0216038	0.018524	0.150684	0.0804
YBL013W	FMT1	3.08135	NA	NA	NA	NA	-0.687823	3.02938	0.897517	NA	0.55	0.433	0.49	NA	-458.66	-1.12164	0.170381	3.71729	0.0462082	NA	NA	NA	0.0355211	0.0211656	NA	0.0924
YBL014C	RRN6	3.42894	1.96848	NA	NA	0.271739	0.361689	2.37475	0.593175	-0.785156	0.469	0.343	0.365	1.51851	-852.38	-0.920137	0.148324	2.01725	0.0572105	0.13696	NA	NA	0.0280948	0.0173822	NA	0.0935
YBL015W	ACH1	3.19893	2.38561	1.89763	0.333333	0.285124	0.299942	3.68931	1.82176	-1.11407	0.512	0.376	0.491	0.778151	-613.3	-0.66376	0.19069	3.38954	0.0423574	0.0483468	NA	NA	NA	0.0190626	0.0714585	0.0647
YBL016W	FUS3	3.02612	2.11727	2.35603	0.287611	0.338462	0.76434	3.9284	1.3891	NA	0.492	0.353	0.528	1.63347	-361.85	-0.957513	0.170039	3.16435	0.0539098	0.112527	NA	NA	0.0472706	0.0314547	0.16906	0.0887
YBL017C	PEP1	3.67578	1.68124	2.26717	0.36413	0.234043	0.828143	3.85794	1.88168	NA	0.438	0.375	0.356	1.47712	-1588.5	-0.787898	0.165932	3.0302	0.061019	0.0434602	NA	NA	NA	0.0131895	0.0393834	0.0836
YBL018C	POP8	2.60423	1.5682	1.49136	0.333333	0.222222	0.424358	3.68753	1.35497	-0.716021	0.463	0.336	0.313	1.65321	-117.7	-0.756526	0.153311	3.26341	0.040707	0.0606599	0.0144406	NA	NA	NA	0.126027	NA
YBL019W	APN2	3.19396	NA	NA	NA	NA	-0.00966192	2.617	0.989895	-1.26122	0.409	0.365	0.349	1.60206	-489.72	-0.914127	0.15167	2.62769	0.0484734	NA	NA	NA	NA	0.00833577	0.07617	0.0655
YBL020W	RFT1	3.23679	1.89763	2.2014	0.398734	0.25641	0.509175	NA	0.965249	-1.13312	0.36	0.322	0.466	NA	-545.22	-0.85623	0.171757	NA	0.0539098	0.0651551	0.0630134	0.053319	0.017525	0.0240717	0.133298	0.0621
YBL021C	HAP3	2.63849	2.20412	1.27875	0.444444	0.371069	0.310012	3.39967	1.6168	-0.569925	0.503	0.372	0.566	1.70757	-151.43	-1.04072	0.157548	3.09001	0.0287045	0.145116	NA	NA	NA	0.0259328	0.126027	0.0666
YBL022C	PIM1	3.53173	1.76343	2.0569	0.362832	0.210526	0.7471	4.16137	2.01446	-1.27901	0.478	0.362	0.38	NA	-1090.29	-0.730174	0.169861	3.41444	0.061019	0.0512676	0.0407734	0.0462098	0.044598	0.00628501	0.0127887	0.0845
YBL023C	MCM2	3.41614	2.29003	1.77085	0.362069	0.252577	0.358733	3.22789	1.45091	NA	0.514	0.376	0.31	2.09342	-888.81	-0.756965	0.168954	2.86974	0.0572105	0.0750832	0.0577623	0.0495105	0.0333124	0.0314209	0.106638	0.0889
YBL024W	NCL1	3.31281	1.94939	2.05308	0.321429	0.261364	0.782601	4.20683	1.65633	-0.557991	0.467	0.362	0.331	1.5563	-659.09	-0.568371	0.176462	3.42439	0.0572105	0.0418341	0.0866434	0.0693147	0.0167697	NA	0.147478	0.0696
YBL025W	RRN10	2.64147	1.87506	2.10037	0.296	0.486486	0.0845755	NA	1.62552	-0.873219	0.5	0.315	0.39	NA	-128.29	-1.00465	0.157207	NA	0.0392067	NA	NA	NA	NA	0.00955872	0.187337	0.0495
YBL026W	LSM2	2.45939	2.11059	1.81954	0.338462	0.289062	1.04855	3.34439	2.46839	-0.91364	0.396	0.25	0.385	1.49136	-75.26	-0.772577	0.169269	2.29803	0.0462082	0.0895151	0.0239016	NA	0.154108	0.0449922	0.157533	NA
YBL027W	RPL19B	2.75587	1.96379	1.38021	0.304348	0.21978	2.01073	5.35218	NA	-0.219179	0.489	0.432	0.411	1.68124	-183.17	-0.150085	0.242149	3.34165	0.0308049	0.0205171	0.0210045	NA	0.0231241	0.0170284	0.0517274	NA
YBL028C	YBL028C	2.50651	2.29226	1.53148	0.212121	0.307692	1.05968	3.79309	1.80087	NA	0.449	0.346	0.308	1.86332	-77.77	-0.584176	0.176727	2.73421	0.0510217	NA	0.0693147	NA	0.146046	NA	NA	0.0148
YBL029C-A	YBL029C-A	2.45484	2.08636	1.98227	0.326316	0.247934	0.182984	2.99826	2.2083	NA	0.432	0.326	0.442	1.07918	-87.88	-0.903352	0.142862	2.81594	NA	NA	NA	NA	NA	0.0262717	0.0962704	0.0297
YBL029W	YBL029W	3.05346	1.14613	2.04922	0.279279	0.230769	0.179206	NA	1.18404	NA	0.353	0.387	0.398	1.49136	-287.22	-0.932655	0.145075	NA	0.025473	NA	0.0407734	NA	NA	0.0223819	NA	0.0817
YBL030C	PET9	2.98091	2.44091	1.96379	0.274725	0.236364	1.69048	NA	2.8693	-0.961777	0.442	0.436	0.411	NA	-331.88	-0.268897	0.203498	NA	0.0333721	0.0281947	0.033007	0.053319	0.0810604	0.0200596	0.066014	0.0554
YBL031W	SHE1	3.00732	2.35603	1.34242	0.333333	0.199115	0.0643823	2.4216	1.20172	-1.35952	0.36	0.437	0.398	NA	-259.21	-0.882102	0.162796	2.35913	0.0308049	0.116692	0.0495105	NA	0.0437789	0.0312623	0.256721	0.0572
YBL032W	HEK2	3.05918	2.24304	1.88081	0.44	0.258621	0.914078	4.19312	2.11804	-0.704653	0.476	0.385	0.526	NA	-408.95	-0.719373	0.195737	3.27928	0.0392067	0.0273242	0.0866434	0.0630134	0.0486819	0.0486738	0.210045	0.0605
YBL033C	RIB1	3.0162	1.80618	1.47712	0.37931	0.269841	0.750492	3.97864	1.78432	-0.606425	0.54	0.416	0.483	NA	-378.45	-0.951466	0.168384	3.2284	0.0423574	0.0750836	0.0231049	0.0198042	0.0990564	0.0202698	0.128361	0.0782
YBL034C	STU1	3.65725	1.04139	1.83885	0.367647	0.4	0.148849	2.71684	0.978728	NA	0.371	0.299	0.39	2	-1279.06	-0.828867	0.153515	2.56916	0.0441814	0.0885132	0.0407734	0.0266595	NA	0.0247489	NA	0.1538
YBL035C	POL12	3.32593	1.77815	2.27416	0.262032	0.271186	0.260595	4.04922	1.15869	-0.9914	0.449	0.378	0.356	1.716	-642.02	-0.839142	0.166996	3.78869	0.0365811	0.0910762	NA	NA	0.0318609	NA	0.099021	0.0927
YBL036C	YBL036C	2.88874	2.10037	1.41497	0.36	0.232	0.941401	3.68931	2.14799	-0.816161	0.422	0.318	0.368	NA	-244.43	-0.626665	0.176815	2.74868	0.0462082	0.043822	0.053319	0.053319	0.0516395	0.0225831	0.0474758	0.0425
YBL037W	APL3	3.48827	2.15229	1.91908	0.353659	0.219858	0.362821	3.2014	1.24037	-1.32422	0.398	0.362	0.368	1.6721	-934.37	-0.86953	0.160332	2.83921	0.0484734	0.0910655	NA	NA	0.0157733	0.0167507	NA	0.0971
YBL038W	MRPL16	2.84448	1.81291	1.69897	0.387755	0.28125	0.653675	3.45939	2.12892	NA	0.429	0.382	0.378	2.44091	-211.25	-0.811456	0.164288	2.8064	0.040707	0.0932586	0.053319	0.0301368	NA	0.00795854	0.103455	0.0253
YBL039C	URA7	3.24055	1.90849	1.74819	0.345455	0.1625	0.97108	4.76042	1.32756	NA	0.498	0.347	0.36	NA	-603.75	-0.510641	0.183859	3.78941	0.061019	0.0353199	0.0770164	0.0157533	0.0142442	NA	0.074532	0.0551
YBL039W-B	YBL039W-B	2.25527	2.07188	2.45484	0.320423	0.290598	0.358847	NA	1.81717	NA	0.233	0.367	0.417	NA	-41.81	-0.956933	0.143239	NA	NA	NA	NA	NA	NA	NA	NA	NA
YBL040C	ERD2	2.81954	1.89763	1.38021	0.391304	0.230769	0.934457	NA	2.18602	-0.932185	0.35	0.318	0.418	1.98227	-202.32	-0.740867	0.161358	NA	0.0484734	0.0495328	0.0266595	0.0364814	0.160659	0.0117833	0.0653912	0.0217
YBL041W	PRE7	2.86094	1.6902	1.63347	0.285714	0.25	1.22963	NA	2.55208	-0.473402	0.492	0.364	0.388	NA	-237.82	-0.780698	0.169789	NA	0.0423574	0.053735	0.0364814	0.0630134	0.210811	0.0153697	0.0517274	0.0549
YBL042C	FUI1	3.2833	2.233	1.6902	0.3125	0.276471	0.532116	NA	1.39303	-0.490529	0.397	0.4	0.456	NA	-665.88	-0.773725	0.179403	NA	0.040707	0.0581678	NA	NA	0.0877879	NA	NA	0.0917
YBL043W	ECM13	2.88874	2.35025	2.13033	0.268657	0.219731	0.272305	NA	0.354685	NA	0.504	0.388	0.403	NA	-249.56	-0.763204	0.166283	NA	0.0354259	NA	0.0210045	NA	0.183815	0.000771785	NA	0.1041
YBL044W	YBL044W	2.56703	NA	NA	NA	NA	-0.950008	NA	0.365675	NA	0.463	0.488	0.463	NA	-132.67	-0.992358	0.160079	NA	NA	NA	0.0462098	0.0693147	NA	0.0217551	NA	NA
YBL045C	COR1	3.13799	2.21484	2.29447	0.316327	0.331288	1.19387	4.28556	2.35575	-1.27084	0.437	0.38	0.445	2.46389	-459.85	-0.532411	0.194788	3.09203	0.0423574	0.0395206	0.0223596	0.0385082	0.0113237	0.00440505	0.026456	0.0721
YBL046W	PSY4	3.12254	2.49831	1.59106	0.368421	0.254777	0.290435	3.00432	1.39782	-0.947691	0.482	0.301	0.441	1.81291	-406.7	-0.888912	0.153886	2.71473	0.0441814	0.0848202	0.0577623	0.0346574	0.0549145	0.0394352	NA	0.0976
YBL047C	EDE1	3.61763	2.33244	2.18752	0.339869	0.285047	0.885021	3.13988	2.04632	-0.613858	0.5	0.405	0.335	1.86923	-1273.54	-0.706294	0.171413	2.25727	0.061019	0.0418041	0.0187337	0.0301368	0.0288086	0.0191157	NA	NA
YBL049W	MOH1	2.62014	2.42651	2.35218	0.375	0.319549	-0.11464	NA	0.523746	-1.04866	0.353	0.381	0.439	NA	-117.83	-0.80528	0.159237	NA	0.061019	NA	NA	NA	NA	0.0108859	NA	0.0252
YBL050W	SEC17	2.94399	1.80618	1.88081	0.333333	0.269841	0.909865	NA	2.41738	NA	0.474	0.348	0.375	NA	-303.84	-0.799095	0.160608	NA	0.0392067	0.0429281	0.0315067	0.0346574	0.0231209	0.0118492	0.0835117	0.0481
YBL051C	PIN4	3.30255	2.62014	1.78533	0.4	0.252404	0.936453	3.66558	1.79409	-0.850165	0.426	0.384	0.362	1.30103	-536.55	-0.728536	0.166837	2.72994	0.0423574	0.0790249	0.033007	NA	0.00598232	0.00490166	NA	0.1191
YBL052C	SAS3	3.39724	1.6902	1.61278	0.3	0.333333	0.500126	NA	0.873669	-0.976748	0.407	0.335	0.321	0.845098	-718.52	-0.879447	0.148432	NA	0.0441814	0.05224	0.0630134	NA	0.0140742	0.023405	0.256721	0.0901
YBL054W	TOD6	3.19811	2.29226	2.0086	0.405941	0.287179	NA	2.91908	0.40671	NA	0.422	0.414	0.409	1.25527	-464.94	-0.848503	0.168442	NA	0.0654623	0.0730486	0.0433217	0.0577623	NA	NA	NA	NA
YBL055C	YBL055C	3.09934	1.85733	1.97313	0.462366	0.253521	0.279621	3.16435	1.31925	-0.733063	0.446	0.356	0.413	1.76343	-430.75	-0.902335	0.160383	2.8853	0.061019	0.0563132	0.0203867	NA	0.141237	0.0485048	NA	0.0853
YBL056W	PTC3	3.14829	2.5966	1.91381	0.333333	0.284264	1.11196	4.29447	2.26889	-0.664342	0.463	0.377	0.326	1.73239	-468.61	-0.757555	0.163575	3.18279	0.0539098	0.0401433	0.0462098	0.053319	0.0500894	0.0175024	0.0805985	0.0633
YBL057C	PTH2	2.79727	1.716	0.845098	0	0.27451	0.538196	3.34044	1.84475	-0.740167	0.474	0.45	0.364	1.53148	-207.55	-0.888186	0.166484	2.80293	0.0423574	0.0435965	0.0288811	0.0462098	NA	0.0132319	0.053319	0.0266
YBL058W	SHP1	3.10449	2.07555	1.47712	0.275862	0.288136	0.927061	3.50515	2.47315	-0.410833	0.514	0.422	0.389	1.79239	-443.13	-0.840774	0.171542	2.57923	0.0462082	0.0392249	0.0462098	0.0462098	0.17564	0.00834692	0.038085	0.0711
YBL059C-A	CMC2	2.51851	2.34242	1.17609	0.357143	0.310502	NA	2.4456	2.30755	NA	0.427	0.273	0.418	1.76343	-91.51	-0.64327	0.174258	NA	0.040707	0.112816	NA	NA	NA	0.0277078	0.117483	0.0158
YBL059W	YBL059W	2.76492	1.53148	NA	NA	0.212121	0.122543	2.79449	1.6025	-0.938925	0.371	0.392	0.412	1.85126	-171.36	-1.0484	0.14532	2.67287	0.0423574	0.0692095	0.0301368	NA	0.187982	0.0297274	NA	0.0491
YBL060W	YEL1	3.31471	1.6721	1.78533	0.433333	0.217391	NA	NA	0.96867	-1.08145	0.395	0.337	0.401	1.34242	-625.23	-0.844063	0.155438	NA	0.0510217	NA	0.0247553	0.0210045	0.0320679	0.00481605	0.138629	0.0813
YBL061C	SKT5	3.32035	1.90309	2.0086	0.326733	0.291139	0.686475	3.41162	1.32029	-1.03905	0.451	0.405	0.324	1	-667.36	-0.946911	0.152837	2.72596	0.0510217	0.060189	0.0239016	0.0433217	0.0170431	0.0148709	0.117483	0.109
YBL063W	KIP1	3.52323	NA	NA	NA	NA	0.0774398	1.75511	1.04661	-1.17393	0.4	0.317	0.367	NA	-915.39	-0.843428	0.154967	1.6867	0.0392067	0.108217	NA	NA	0.0270798	0.0167424	NA	0.0959
YBL064C	PRX1	2.89542	1.69897	1.53148	0.363636	0.285714	0.826709	3.65418	2.26012	-1.44855	0.443	0.366	0.443	2.06819	-259.21	-0.687001	0.183595	2.82811	0.0572105	0.0259125	NA	NA	0.20948	NA	NA	0.0419
YBL066C	SEF1	3.53744	NA	NA	NA	NA	0.228091	NA	0.755112	-1.24565	0.426	0.414	0.368	NA	-1016.5	-0.847605	0.159346	NA	0.0441814	NA	NA	NA	0.024502	0.0178207	NA	NA
YBL067C	UBP13	3.35102	2.02531	2.42813	0.344569	0.238095	0.405721	2.09691	1.26107	-0.976336	0.416	0.37	0.328	1.50515	-681.05	-0.837597	0.155033	1.69994	0.0572105	0.0531767	0.0693147	0.0462098	0.0165201	0.0241238	0.0936685	0.101
YBL068W	PRS4	2.99167	1.92942	1.74036	0.425926	0.261905	0.655349	3.72263	1.46	-1.24872	0.474	0.367	0.318	2.06446	-317.79	-0.703189	0.164525	3.06766	0.0462082	0.045548	NA	NA	0.023438	NA	0.154033	0.0466
YBL069W	AST1	3.11059	1.91908	1.76343	0.45614	0.256098	0.517565	NA	1.28355	-0.755723	0.453	0.33	0.435	0.778151	-423.53	-0.772789	0.169318	NA	0.040707	0.0570991	0.0630134	0.0301368	0.11655	0.0423677	0.216608	0.0575
YBL071C-B	YBL071C-B	1.99564	NA	NA	NA	NA	1.18184	NA	0	NA	0.394	0.242	0.333	NA	-18.99	-1.00189	0.145611	NA	NA	0.104106	NA	NA	NA	0.0157038	NA	NA
YBL071W-A	KTI11	2.3962	2.3962	1.5682	0.333333	0.370968	0.756879	3.92428	1.77516	-0.926282	0.554	0.337	0.446	NA	-74.07	-0.811189	0.170465	3.1677	0.0423574	NA	NA	NA	0.312313	0.0424656	0.074532	0.0832
YBL072C	RPS8A	2.78032	1.9345	2.49969	0.32381	0.247059	1.76851	4.2014	NA	-0.344862	0.423	0.493	0.393	NA	-203.98	-0.126709	0.229218	2.43449	0.0287045	0.0264577	0.0315067	0.0315067	0.0206229	0.0154203	0.0338121	NA
YBL074C	AAR2	3.02857	NA	NA	NA	NA	-0.256648	3.8651	1.15488	-1.11351	0.444	0.275	0.421	2.39794	-322.98	-0.84355	0.156255	4.12178	0.0484734	NA	0.0346574	NA	0.115045	0.0123444	0.0753421	0.0919
YBL075C	SSA3	3.29003	1.83251	2.1271	0.330827	0.298507	0.0976729	3.80889	1.44121	-0.998266	0.492	0.42	0.335	1.77085	-667.27	-0.751972	0.172671	3.7113	0.0510217	0.104113	NA	NA	0.0208852	NA	NA	0.0983
YBL076C	ILS1	3.50772	1.83251	1.20412	0.266667	0.268657	1.37822	4.36736	2.40963	-1.11351	0.446	0.34	0.381	1.94448	-1059.4	-0.465344	0.189634	2.98958	0.0539098	0.0287892	0.0210045	NA	0.0189084	0.0234299	0.0149385	NA
YBL078C	ATG8	2.549	2.66276	1.44716	0.185185	0.287582	0.668963	3.3032	2.53463	-0.98843	0.432	0.347	0.415	2.4609	-97.27	-0.82519	0.181831	2.63524	0.0510217	0.118084	0.00666488	NA	0.272057	NA	NA	0.0749
YBL079W	NUP170	3.65408	2.44871	1.44716	0.37037	0.296429	0.694183	3.19312	1.07828	-0.949234	0.415	0.347	0.358	1.30103	-1364.6	-0.819594	0.161052	2.50032	0.0539098	0.0572531	0.0256721	0.0433217	0.0106125	0.0119145	0.0976264	NA
YBL080C	PET112	3.21112	3.09061	1.17609	0.357143	0.428	-0.0334836	3.14301	0.945912	-1.23284	0.452	0.328	0.454	NA	-534.16	-0.881284	0.16497	3.17679	0.0378368	NA	NA	NA	0.0940243	0.0153688	0.115525	0.069
YBL081W	YBL081W	3.04415	1.77815	1.88649	0.25	0.152542	0.683028	NA	NA	NA	0.336	0.439	0.569	NA	-258.81	-0.780025	0.183654	NA	0.0441814	NA	NA	0.0182407	0.00889082	NA	NA	NA
YBL082C	ALG3	3.13893	NA	NA	NA	NA	0.352529	NA	1.07987	-1.20551	0.471	0.353	0.612	1.47712	-521.67	-0.972588	0.179883	NA	0.0510217	0.033878	0.0433217	0.0495105	0.0738223	0.0303916	0.0924196	0.0701
YBL084C	CDC27	3.35736	2.14613	2.09342	0.349593	0.230216	0.356446	2.77305	NA	NA	0.383	0.361	0.37	0.477121	-632.35	-0.937889	0.151317	2.41827	0.0462082	0.0759917	0.0256721	NA	NA	0.00653329	0.0618881	0.1531
YBL085W	BOI1	3.46879	1.95904	1.34242	0.142857	0.222222	0.586901	3.01703	1.38566	NA	0.414	0.432	0.354	0.477121	-863.11	-0.878927	0.158507	2.43174	0.0354259	0.0754073	NA	NA	0.0237067	0.0240507	0.0877401	0.1198
YBL086C	YBL086C	3.14644	1.34242	1.44716	0.296296	0.142857	0.352529	2.5977	1.63974	-1.0942	0.398	0.411	0.426	1.50515	-414.44	-0.938835	0.158526	2.24763	0.0324553	0.094407	0.0462098	0.0256721	0.0940281	0.00611783	NA	0.0862
YBL087C	RPL23A	2.617	1.85126	1.32222	0.2	0.185714	1.93516	NA	NA	-0.205651	0.486	0.478	0.442	NA	-146.93	-0.205057	0.22107	NA	0.0269541	0.0315393	0.0256721	0.0385082	0.0904916	0.0184014	0.0230281	NA
YBL088C	TEL1	3.76989	1.83251	NA	NA	0.268657	0.467282	NA	0.401917	-1.21681	0.393	0.323	0.345	NA	-1798.32	-0.893467	0.147741	NA	0.0462082	0.0976662	0.0173287	0.0203867	0.0993987	0.00954221	0.0592433	0.0981
YBL089W	AVT5	3.13988	1.69897	1.6721	0.391304	0.204082	0.259163	NA	1.23845	NA	0.413	0.378	0.372	NA	-442.28	-1.01089	0.158239	NA	0.0462082	0.076033	0.0266595	0.0301368	NA	0.0175519	0.141459	0.0798
YBL090W	MRP21	2.72754	2.08279	1.32222	0.4	0.275	0.573126	3.1038	2.07878	-0.817871	0.365	0.371	0.438	1.81954	-159.59	-0.867197	0.171904	2.53196	0.0484734	0.0899436	0.0288811	0.0495105	NA	0.025161	0.187337	0.0283
YBL091C	MAP2	3.10243	1.83885	1.53148	0.363636	0.352941	1.33742	3.03342	2.30953	-1.17457	0.517	0.351	0.434	1.5563	-415.45	-0.676534	0.182925	1.70466	0.0462082	0.0118657	0.0266595	0.0231049	0.00885122	0.016602	0.0441495	0.0576
YBL091C-A	SCS22	2.72263	1.65321	NA	NA	0.340909	0.313824	2.55388	1.86867	-0.224535	0.5	0.352	0.466	1.17609	-177.41	-0.932175	0.155093	2.24255	0.0441814	0.043541	NA	NA	NA	0.0139639	0.105022	0.068
YBL092W	RPL32	2.59439	1.85126	2.52504	0.359281	0.114286	1.65576	NA	3.58102	-0.301812	0.405	0.397	0.527	NA	-120.06	-0.0873224	0.253794	NA	NA	0.0478597	NA	NA	0.0964956	0.0178062	0.0241515	NA
YBL093C	ROX3	2.82151	2.13354	2.03342	0.373832	0.37037	0.765236	3.78675	1.94073	-0.530031	0.48	0.407	0.443	2.08991	-221.41	-0.984715	0.164541	3.02193	0.0572105	0.0767851	0.0577623	0.0346574	0.148728	0.0428334	0.187337	0.0528
YBL095W	YBL095W	2.91009	2.08279	NA	NA	0.35	0.385284	2.84757	1.07284	-0.776504	0.491	0.351	0.454	1.66276	-307.3	-0.915945	0.162385	2.46378	0.0423574	0.117623	0.0266595	0.0346574	NA	0.0174029	NA	0.0625
YBL097W	BRN1	3.35507	NA	NA	NA	NA	-1.25337	2.84757	1.13165	NA	0.453	0.31	0.371	0.477121	-668.39	-0.831675	0.15224	4.10097	0.0484734	NA	0.0288811	NA	NA	0.0215432	0.130782	0.1318
YBL098W	BNA4	3.14082	2.09691	1.36173	0.181818	0.266129	0.552667	2.74507	1.56101	NA	0.436	0.36	0.362	2.24304	-446.83	-0.781321	0.169742	2.19519	0.0539098	0.0220786	NA	NA	0.00820262	NA	NA	0.0281
YBL099W	ATP1	3.21431	2.42813	2.47567	0.322148	0.228464	1.64314	4.61805	2.6965	-0.667966	0.524	0.434	0.352	1.6902	-591.31	-0.325082	0.201061	2.97537	0.0378368	0.0218574	0.0203867	NA	0.0241604	0.015958	0.019918	NA
YBL100W-A	YBL100W-A	3.11959	NA	NA	NA	NA	0	NA	NA	NA	0.451	0.383	0.312	NA	-343.89	-0.747473	0.163608	NA	0.0354259	NA	NA	NA	NA	NA	NA	NA
YBL100W-B	YBL100W-B	3.72534	NA	NA	NA	NA	1.12093	NA	NA	NA	0.436	0.361	0.311	NA	-1453.87	-0.821225	0.150971	NA	0.040707	NA	NA	NA	NA	NA	NA	NA
YBL100W-C	YBL100W-C	2.07918	NA	NA	NA	NA	-1.16115	NA	NA	NA	0.275	0.375	0.425	NA	-27.94	-0.963336	0.138354	NA	0.061019	NA	NA	NA	NA	NA	NA	NA
YBL101C	ECM21	3.52556	2.07555	1.81954	0.415385	0.237288	0.591531	2.90255	1.48437	-1.0804	0.438	0.428	0.376	1.83251	-1051.09	-0.907676	0.161381	2.31313	0.0539098	0.0712911	0.033007	NA	0.0199267	0.0104289	NA	0.0973
YBL102W	SFT2	2.81158	2.17609	1.95904	0.333333	0.261745	0.864759	2.4456	2.08245	-1.17522	0.449	0.444	0.449	NA	-233.03	-1.00219	0.156159	1.5921	0.0423574	0.0417908	0.053319	0.0462098	0.18285	0.0163618	0.0815467	0.0358
YBL103C	RTG3	3.16465	2.27184	2.15534	0.309859	0.317204	0.445323	3.02119	1.3511	-1.03012	0.433	0.398	0.359	1.5563	-419.27	-0.83377	0.162879	2.57702	0.0462082	0.0989433	0.0577623	NA	0.0506472	0.0180232	0.138629	0.1231
YBL104C	SEA4	3.49374	1.88081	0.90309	0.142857	0.253333	NA	2.26482	0.880871	-1.36552	0.423	0.397	0.35	NA	-1014.95	-0.848728	0.15336	NA	0.0441814	0.0867681	NA	NA	0.00968356	0.0275632	0.192541	0.0989
YBL105C	PKC1	3.53857	2.1271	2.51322	0.381538	0.308271	0.43088	NA	1.40209	-0.966979	0.47	0.365	0.331	NA	-1075.23	-0.764888	0.163088	NA	0.0484734	0.0709686	0.0495105	0.0407734	0.0164026	0.023367	0.0385082	0.1021
YBL106C	SRO77	3.48187	1.5563	1.74036	0.185185	0.257143	0.0191986	NA	0.554368	-1.39469	0.428	0.402	0.338	NA	-988.05	-0.908227	0.157477	NA	0.0510217	NA	0.0407734	0.0210045	0.0912396	NA	NA	0.0873
YBL107C	YBL107C	2.77159	2.04139	1.62325	0.292683	0.311927	0.728515	2.88536	1.79932	-0.962574	0.401	0.365	0.355	0.90309	-148.21	-0.981985	0.152259	2.15986	0.0484734	0.0778769	0.0693147	0.0495105	0.146962	0.0343786	0.192541	0.0351
YBL108C-A	PAU9	2.11059	NA	NA	NA	NA	NA	NA	NA	NA	0.372	0.512	0.581	NA	-30.06	-0.275136	0.230154	NA	0.0484734	NA	NA	NA	NA	0.0118118	NA	NA
YBL111C	YBL111C	3.3019	NA	NA	NA	NA	-2.92082	2.4456	NA	NA	0.487	0.379	0.482	NA	-732.35	-1.00893	0.159808	5.36643	0.0365811	NA	NA	NA	NA	0.00442145	NA	NA
YBL112C	YBL112C	2.50243	NA	NA	NA	NA	0	NA	NA	NA	0.491	0.377	0.415	NA	-98.44	-1.05276	0.171031	NA	0.040707	NA	NA	0.017773	NA	0.0083522	NA	NA
YBL113C	YBL113C	3.37639	NA	NA	NA	NA	-1.56864	NA	NA	NA	0.382	0.517	0.507	NA	-820.54	-0.834908	0.176743	NA	0.0365811	NA	NA	0.0203867	NA	0.0062486	NA	0.0973
YBR001C	NTH2	3.36977	1.83885	2.06819	0.258621	0.25	0.207418	3.39794	1.53448	-1.05355	0.467	0.378	0.334	1.4624	-785.87	-0.910153	0.156762	3.1908	0.0423574	0.0657121	0.0141459	0.0346574	0.0202869	0.00369948	0.0172855	0.0894
YBR002C	RER2	2.935	1.96379	1.6902	0.333333	0.318681	0.516138	3.95279	1.37511	-0.71287	0.443	0.383	0.439	NA	-292.6	-0.963837	0.170512	3.43681	0.0539098	0.0772488	0.0770164	0.0462098	0.104951	0.0300203	0.192541	NA
YBR003W	COQ1	3.1529	2.11727	1.38021	0.521739	0.246154	0.521425	3.19312	1.60468	-1.19314	0.489	0.392	0.333	1.80618	-456.72	-0.854104	0.164401	2.67262	0.0462082	0.0629639	0.0577623	0.0385082	0.0802728	0.00856146	0.0877401	0.0842
YBR004C	GPI18	3.11461	1.96379	1.74036	0.37037	0.241758	0.6475	NA	1.26226	NA	0.32	0.357	0.35	NA	-362.99	-0.813112	0.160384	NA	0.0441814	0.0632138	0.0693147	NA	NA	NA	NA	0.0322
YBR005W	RCR1	2.80754	2.16732	1.5563	0.257143	0.342466	0.471174	NA	1.68978	NA	0.533	0.463	0.411	NA	-228.52	-1.12966	0.161379	NA	0.0423574	0.100743	NA	NA	NA	0.0219933	0.138629	0.0412
YBR006W	UGA2	3.17435	2.07555	2.0086	0.277228	0.262712	0.451171	NA	1.77323	-1.13906	0.47	0.412	0.341	1.49136	-510.8	-0.709164	0.176104	NA	NA	0.0335234	0.0198042	NA	0.232553	0.00875364	0.0405349	0.0485
YBR007C	DSF2	3.34459	2.10721	1.07918	0.363636	0.275591	0.146809	2.57634	1.02222	-1.01457	0.393	0.436	0.326	1.30103	-603.33	-0.913612	0.144701	2.43114	0.0423574	0.0821774	NA	NA	0.039533	0.0175772	0.0805985	0.1469
YBR008C	FLR1	3.21669	1.30103	2.13033	0.38806	0.421053	0.260595	NA	0.395501	NA	0.45	0.406	0.381	NA	-566.73	-0.806553	0.1716	NA	0.0572105	0.0925263	0.0407734	NA	NA	0.007023	0.088865	0.0779
YBR009C	HHF1	2.49415	2.17026	1.41497	0.16	0.29932	1.93335	5.71933	NA	0.210345	0.442	0.471	0.365	1.79239	-103.97	-0.134407	0.223342	3.78605	0.0259407	0.102981	NA	NA	NA	0.0303539	0.157533	0.0341
YBR010W	HHT1	2.61384	2.21219	1	0.444444	0.197531	1.99278	5.32838	NA	0.269022	0.416	0.467	0.416	NA	-144.14	-0.205929	0.222858	3.3358	0.0293608	0.0940639	NA	NA	NA	0.0455469	0.192541	0.0405
YBR011C	IPP1	2.93651	1.95904	1.07918	0.272727	0.311111	1.64519	4.83506	3.41718	-0.664743	0.455	0.358	0.465	NA	-283.67	-0.207008	0.220753	3.19015	0.0308049	0.0147562	0.0141459	0.0130782	0.00963491	0.0132929	NA	0.0157
YBR012W-A	YBR012W-A	3.12156	NA	NA	NA	NA	0	NA	NA	NA	0.444	0.435	0.349	NA	-363.1	-0.837848	0.163807	NA	NA	NA	0.0182407	NA	NA	NA	NA	NA
YBR012W-B	YBR012W-B	3.72189	NA	NA	NA	NA	0.392731	NA	NA	NA	0.438	0.382	0.329	NA	-1487.17	-0.85654	0.152349	NA	0.025473	NA	0.0165035	NA	NA	NA	NA	0.1329
YBR013C	YBR013C	2.59106	1.34242	1.38021	0.347826	0.285714	0.228091	NA	1.86645	NA	0.346	0.362	0.285	NA	-110.12	-1.00077	0.13318	NA	NA	0.0247432	NA	NA	0.105871	0.0231068	NA	NA
YBR014C	GRX7	2.78675	1.93952	1.79934	0.258065	0.325581	NA	NA	2.30403	-1.29073	0.461	0.358	0.353	NA	-183.73	-0.812513	0.164706	NA	0.0392067	0.0502558	0.0346574	0.0198042	0.0586265	0.0112854	0.0317957	0.0349
YBR015C	MNN2	3.25382	2.11727	2.03342	0.345794	0.315385	0.893828	3.82802	1.64734	-0.786217	0.445	0.336	0.468	1.17609	-597.03	-0.770411	0.172134	2.93469	0.0484734	0.0385016	0.0577623	0.0770164	0.0220228	0.0431819	0.147478	0.0741
YBR016W	YBR016W	2.58771	2.32015	1.59106	0.421053	0.288462	1.04438	3.24551	2.54725	-0.506263	0.612	0.372	0.535	1.99123	-116.84	-0.972832	0.194249	2.20386	0.0333721	NA	0.0385082	0.0223596	0.252439	0.0162537	NA	0.0711
YBR017C	KAP104	3.44044	1.89209	1.69897	0.367347	0.285714	0.739809	3.32838	1.53207	NA	0.447	0.319	0.403	1.61278	-905.7	-0.840694	0.16001	2.58969	0.0510217	0.0504656	0.0182407	0.033007	0.0125759	0.0128838	NA	0.0875
YBR018C	GAL7	3.04179	1.43136	1.51851	0.21875	0.230769	-0.590406	NA	0.159567	NA	0.463	0.362	0.324	NA	-344.7	-0.652906	0.163914	NA	NA	NA	0.0266595	0.0231049	NA	0.0140941	NA	0.0374
YBR019C	GAL10	3.32222	NA	NA	NA	NA	-0.00489232	NA	0.420286	-1.36452	0.464	0.373	0.369	NA	-705.2	-0.731092	0.170419	NA	0.0423574	NA	0.0385082	NA	0.0620227	0.0177375	NA	0.0262
YBR020W	GAL1	3.20058	NA	NA	NA	NA	-0.347948	NA	0	-1.21112	0.48	0.391	0.372	NA	-536.8	-0.712341	0.181692	NA	0.0441814	NA	0.0223596	NA	0.188371	0.0117016	NA	0.0849
YBR021W	FUR4	3.27921	2.14922	2.0569	0.353982	0.292857	0.323086	NA	0.663135	-1.2652	0.405	0.413	0.379	NA	-623.03	-0.729867	0.174793	NA	0.0462082	0.101843	0.033007	0.0346574	0.0783952	NA	NA	NA
YBR022W	POA1	2.72754	2.17898	1.9345	0.352941	0.266667	0.277563	3.06819	1.8368	-1.06905	0.404	0.371	0.365	1.81291	-161.17	-0.931479	0.150886	2.79133	0.0423574	0.0759519	0.0364814	0.0577623	0.397766	0.0327349	NA	0.0262
YBR023C	CHS3	3.54382	2.08279	1.70757	0.38	0.233333	0.803948	3.17898	1.41143	NA	0.441	0.382	0.352	1.6902	-1151.18	-0.777252	0.161967	2.37686	0.0510217	0.0541996	0.0315067	0.0693147	0.0471805	0.0229991	NA	NA
YBR024W	SCO2	2.95713	2.33846	1.92942	0.369048	0.322581	0.492229	3.17026	1.61793	-1.08938	0.44	0.394	0.364	1.11394	-289.36	-0.808505	0.163233	2.67894	0.0572105	0.0550061	0.0173287	0.0385082	0.156364	0.0186344	NA	0.0591
YBR025C	OLA1	3.07372	2.26717	1.60206	0.282051	0.342391	1.53739	4.56585	2.89086	-0.713544	0.473	0.352	0.362	2.13354	-377.09	-0.246139	0.202183	3.02887	0.0441814	0.0157129	NA	NA	0.0148082	0.0151126	0.0213934	0.0528
YBR026C	ETR1	3.05805	1.96848	NA	NA	0.369565	0.651587	3.19312	2.23071	-1.30103	0.42	0.378	0.362	1.36173	-361.34	-0.780979	0.162954	2.54278	0.0462082	0.0228902	0.00877401	0.0138629	0.0567693	NA	NA	0.0367
YBR028C	YPK3	3.19811	NA	NA	NA	NA	NA	3.16732	1.27147	-0.960586	0.422	0.357	0.367	1.80618	-495.31	-0.828117	0.158373	NA	0.0484734	0.0681079	0.0770164	NA	0.00853332	0.029848	0.216608	0.098
YBR029C	CDS1	3.13799	2.08636	2.83632	0.375182	0.214876	0.805378	NA	1.79924	-1.47625	0.38	0.349	0.426	NA	-419.14	-0.773321	0.17316	NA	0.0539098	0.0604987	0.0301368	0.0433217	0.0186777	0.0242696	0.154033	0.0965
YBR030W	RKM3	3.21985	2.06446	1.81291	0.21875	0.208696	NA	3.89653	1.06536	-0.88941	0.49	0.327	0.396	1.5682	-549.94	-0.814171	0.15289	NA	0.0462082	0.0786444	0.0239016	NA	0.031706	0.0290059	0.210045	0.087
YBR031W	RPL4A	3.03703	1.98227	2.23045	0.272189	0.252632	2.07988	NA	NA	NA	0.49	0.482	0.471	NA	-401.32	-0.0953993	0.249895	NA	0.0280867	0.0214342	NA	0.0770164	0.00909013	0.0180151	0.0541521	0.0623
YBR033W	EDS1	3.44091	NA	NA	NA	NA	0.0204434	NA	0.519434	-1.30364	0.413	0.382	0.365	NA	-836.14	-0.936675	0.152032	NA	0.0484734	NA	0.0223596	NA	0.025483	0.0138945	NA	0.0331
YBR034C	HMT1	3.01995	2.19866	1.30103	0.210526	0.305732	1.09909	4.57519	1.54546	-0.687611	0.441	0.312	0.464	1.63347	-330.53	-0.574255	0.187702	3.47625	0.0654623	0.0627835	NA	0.0277259	0.0330946	NA	NA	0.0937
YBR035C	PDX3	2.83696	2	1.25527	0.470588	0.272727	1.08714	NA	2.65588	-0.740406	0.476	0.415	0.41	NA	-221.27	-0.617426	0.186459	NA	0.0510217	0.0220807	0.0239016	0.0256721	NA	0.0184985	0.0450096	0.0272
YBR036C	CSG2	3.09096	1.76343	1.69897	0.469388	0.298246	0.808143	NA	2.09909	-0.879097	0.411	0.384	0.506	1.49136	-420.28	-0.847614	0.173811	NA	0.0510217	0.0479025	0.0495105	0.0385082	0.0293603	0.0131931	0.0936685	0.061
YBR037C	SCO1	2.94841	1.77085	1.17609	0.357143	0.241379	0.16322	3.40654	1.68454	-0.9897	0.483	0.392	0.473	1.86923	-322.98	-0.954562	0.168008	3.24357	0.0365811	0.0589443	NA	NA	0.180465	0.0144536	0.121605	0.0516
YBR038W	CHS2	3.4612	2.24055	1.97313	0.322581	0.289017	0.53158	NA	1.69112	-1.39686	0.445	0.385	0.38	NA	-959	-0.763329	0.170508	NA	0.0510217	0.0783133	NA	NA	0.00197415	0.03981	0.128361	0.1088
YBR039W	ATP3	2.97128	2.25768	1.96848	0.315217	0.255556	1.15595	4.44871	2.60063	-0.86774	0.404	0.385	0.385	NA	-282.29	-0.471889	0.193888	3.29298	0.0392067	0.0313084	0.0364814	0.0866434	0.0885596	0.0195514	0.0855737	0.0405
YBR040W	FIG1	2.95279	NA	NA	NA	NA	0.553032	NA	0.320354	NA	0.324	0.351	0.371	NA	-260.01	-0.878548	0.157554	NA	NA	NA	0.00976264	NA	NA	0.0403532	NA	NA
YBR041W	FAT1	3.3032	2.26245	1.6902	0.333333	0.225275	0.663116	4.22789	1.61999	-0.878112	0.433	0.351	0.348	NA	-643.59	-0.712684	0.170198	3.56489	0.0484734	0.0380956	NA	NA	0.0550152	0.0118156	0.101933	0.0669
YBR042C	CST26	3.077	1.96379	NA	NA	0.197802	0.525407	3.3032	1.6438	NA	0.407	0.347	0.359	NA	-370.48	-0.875724	0.153736	2.77851	0.0354259	0.047944	0.0630134	NA	0.0312207	0.0322547	0.144406	0.0622
YBR043C	QDR3	3.31597	2.09691	2.18184	0.344371	0.282258	0.56752	2.4456	0.967548	-0.729554	0.451	0.406	0.371	1.47712	-704.41	-0.907225	0.158951	1.8838	0.0539098	0.0842676	0.0630134	0.0495105	0.0703239	0.0215	0.141459	0.0889
YBR044C	TCM62	3.23528	1.65321	1.83885	0.367647	0.295455	0.312811	NA	1.14857	-0.909389	0.412	0.354	0.407	NA	-533.08	-0.891915	0.152638	NA	0.0423574	0.0733672	0.0407734	NA	0.0842333	0.00938524	0.117483	0.0953
YBR045C	GIP1	3.2833	NA	NA	NA	NA	-0.117362	NA	0.432328	NA	0.416	0.377	0.303	NA	-583.05	-0.855517	0.145691	NA	0.0539098	NA	NA	NA	0.0476432	NA	NA	0.0805
YBR046C	ZTA1	3.00217	1.30103	1.77085	0.344828	0.157895	0.586024	NA	2.37133	-1.19586	0.472	0.352	0.346	0.30103	-323.58	-0.806894	0.16652	NA	0.0510217	0.0206025	0.0364814	0.0407734	0.0239237	0.011023	0.020691	0.0571
YBR047W	FMP23	2.72263	1.91381	1.66276	0.266667	0.197531	NA	3.33445	1.55805	NA	0.477	0.267	0.358	NA	-137.14	-0.827642	0.144886	NA	0.040707	0.0421047	NA	NA	NA	0.0245823	NA	0.0837
YBR048W	RPS11B	2.67302	2.32428	1.4624	0.464286	0.257143	1.75728	3.07918	NA	-0.395126	0.408	0.408	0.497	1.27875	-143.05	-0.134795	0.246169	1.34212	0.0280867	0.0346266	0.0216608	0.0407734	0.0072191	0.0182037	0.0273971	0.0235
YBR049C	REB1	3.38614	2.3962	2.12385	0.340909	0.302419	0.617943	3.87564	1.67302	-0.79588	0.49	0.324	0.348	1.07918	-727.2	-0.7005	0.161888	3.25794	0.0441814	0.0759043	0.0866434	0.0407734	0.0127312	0.0387587	0.0180038	0.1048
YBR050C	REG2	3.00732	1.4624	NA	NA	0.214286	-0.0717074	NA	0.532117	-1.17263	0.398	0.366	0.41	NA	-300.55	-0.860284	0.154642	NA	NA	NA	0.0123776	0.0277259	NA	0.0118725	NA	0.0499
YBR052C	RFS1	2.8014	1.50515	1.66276	0.355556	0.258065	1.05122	3.8488	2.63445	-0.696588	0.498	0.398	0.431	NA	-222.88	-0.825596	0.179733	2.79828	0.0484734	0.0344377	0.0210045	NA	NA	0.00901268	0.0336479	0.0476
YBR053C	YBR053C	3.03222	1.63347	1.72428	0.288462	0.285714	0.54915	3.62221	2.20536	-1.40894	0.457	0.354	0.359	1.30103	-349.41	-0.777063	0.158282	3.07343	0.061019	0.0305087	0.0105022	NA	0.0308176	NA	NA	0.0339
YBR054W	YRO2	3.01494	2.5611	2.49969	0.234921	0.297521	0.652168	3.29003	1.8708	-1.10791	0.423	0.377	0.42	1.91908	-345.92	-0.340195	0.205024	2.63887	NA	NA	0.00693147	NA	0.191986	0.000905863	NA	0.0317
YBR055C	PRP6	3.43136	1.86332	1.38021	0.347826	0.319444	0.408883	3.35218	1.04763	NA	0.447	0.338	0.334	0.30103	-843.68	-0.897593	0.148988	2.94379	0.0462082	0.0660029	0.0770164	0.0407734	0.0195994	0.0235432	0.150684	0.0788
YBR056W	YBR056W	3.17782	1.54407	1.63347	0.238095	0.264706	0.615739	3.29226	2.18042	NA	0.47	0.347	0.333	0.477121	-501.29	-0.694709	0.164398	2.67743	0.0572105	0.0305753	0.0161197	NA	0.0878591	NA	0.0156467	0.0548
YBR057C	MUM2	3.04179	2.01284	2	0.363636	0.254902	0.598221	3.53148	1.7169	-0.893469	0.411	0.332	0.409	1.60206	-314.75	-0.911521	0.151483	2.93376	0.0423574	0.0713694	0.0630134	0.0231049	0.0263847	0.00711312	0.074532	0.0642
YBR058C	UBP14	3.37033	1.41497	1.36173	0.363636	0.4	0.486316	3.48287	1.48931	-0.937042	0.446	0.338	0.35	1.59106	-730.04	-0.790514	0.159591	2.99699	0.0572105	0.0730998	0.0315067	0.0770164	0.0160779	0.0185336	0.0364814	0.0767
YBR058C-A	TSC3	2.38561	2.03743	1.66276	0.4	0.324074	1.1302	NA	2.67134	NA	0.346	0.309	0.395	NA	-57.88	-0.905006	0.149795	NA	0.0462082	0.0603107	NA	NA	NA	0.0226297	0.0613405	0.0246
YBR059C	AKL1	3.52205	1.60206	1.51851	0.34375	0.230769	0.603057	3.47712	1.57423	-1.24489	0.463	0.388	0.36	2.11727	-1061.09	-0.835301	0.162208	2.87464	0.0484734	0.0342897	0.0239016	0.0315067	0.0179331	0.00881537	NA	0.096
YBR060C	ORC2	3.27021	1.49136	1.83885	0.279412	0.266667	0.517565	3.23045	1.15851	-0.882397	0.414	0.349	0.395	1.39794	-547.33	-0.853024	0.160978	2.71372	0.040707	0.0810196	NA	NA	0.0527931	0.0319645	0.0924196	0.0904
YBR061C	TRM7	2.96988	2.1959	1.74819	0.327273	0.24359	0.593263	3.61384	1.48972	-0.908685	0.469	0.402	0.341	1.59106	-296.11	-0.843849	0.157605	3.02099	0.0484734	0.062895	0.0693147	0.0866434	0.157037	NA	0.223596	0.0629
YBR062C	YBR062C	2.7348	1.93952	0.954243	0.125	0.313953	0.390086	2.29003	2.18441	-0.6874	0.503	0.381	0.315	0.90309	-158.74	-0.838202	0.137402	1.90538	0.0462082	0.0747879	0.0239016	NA	NA	NA	NA	0.0409
YBR063C	YBR063C	3.08458	2.04532	NA	NA	0.309091	0.0798314	NA	0.533645	-1.30715	0.365	0.353	0.338	NA	-349.2	-0.883628	0.140421	NA	0.0484734	0.120343	0.0203867	0.0210045	0.00771908	NA	NA	0.0881
YBR065C	ECM2	3.03941	2.22531	1.64345	0.348837	0.359281	-0.0763424	3.62941	1.18466	-1.29158	0.378	0.367	0.373	1.61278	-311.19	-0.971646	0.144072	3.70584	0.0510217	NA	0.033007	0.0147478	0.0224169	0.00521285	NA	0.0985
YBR066C	NRG2	2.82151	1.86332	2.29226	0.328205	0.263889	0.25715	2.84757	1.52418	NA	0.335	0.43	0.376	1	-194.22	-0.906755	0.15117	2.59154	0.0365811	NA	0.00400663	NA	NA	NA	NA	0.014
YBR067C	TIP1	2.8014	2.04532	1.49136	0.233333	0.236364	1.00118	4.55145	2.79943	-0.488919	0.469	0.597	0.365	2.36736	-195.15	-0.346943	0.217898	3.55039	NA	0.0259422	NA	NA	0.0396229	0.00936439	NA	0.083
YBR068C	BAP2	3.26245	2.30535	1.716	0.235294	0.41791	1.12684	3.93752	2.03675	-0.0669685	0.423	0.398	0.385	1.25527	-615.21	-0.797478	0.175442	2.81134	0.0308049	0.0733526	0.053319	0.0192541	0.0548098	0.0200825	0.198042	NA
YBR069C	TAT1	3.26951	2.03342	2.0086	0.326733	0.383178	0.854427	2.70243	1.31135	NA	0.455	0.395	0.403	1.62325	-665.87	-0.820098	0.169509	1.85412	0.0462082	0.0969676	0.0346574	0.0693147	0.101873	NA	0.126027	0.0836
YBR070C	ALG14	2.8537	1.27875	1.81954	0.384615	0.333333	0.253386	2.5302	1.3852	-1.18709	0.433	0.345	0.403	1.63347	-236.24	-0.997646	0.148731	2.2791	0.0264337	0.0566275	0.033007	0.0693147	0.155446	0.0412548	0.121605	0.0247
YBR071W	YBR071W	2.80346	2.41996	1.77815	0.322034	0.332061	0.246941	3.07918	1.86464	-0.594824	0.358	0.434	0.509	0.477121	-192.72	-0.85626	0.172112	2.83288	NA	NA	0.0266595	NA	0.244117	0.00406495	0.0276154	0.1209
YBR072C-A	YBR072C-A	2.20952	2.02119	NA	NA	0.278846	-0.560984	NA	1.27724	NA	0.259	0.444	0.463	NA	-34.19	-0.874071	0.14471	NA	NA	NA	NA	NA	NA	0.0229654	NA	NA
YBR072W	HSP26	2.80956	2.22011	1.78533	0.266667	0.381818	0.495987	4.28556	2.83626	-1.51004	0.479	0.34	0.456	NA	-221.17	-0.471342	0.199085	3.78964	0.0654623	0.0123808	NA	NA	0.324553	NA	NA	NA
YBR073W	RDH54	3.45894	1.81291	1.88081	0.266667	0.234375	0.602602	3.1038	1.51316	-1.12494	0.407	0.375	0.36	1.47712	-895.89	-0.881796	0.150477	2.50257	0.0365811	0.0620315	0.0693147	0.033007	0.00273118	0.0147704	0.0976264	0.0852
YBR074W	YBR074W	3.46702	1.43136	0.778151	0.8	0.115385	0.568224	NA	1.20523	-1.08991	0.417	0.361	0.358	NA	-907.95	-0.902259	0.15232	NA	0.0510217	0.0494269	0.0495105	0.0115525	0.00530713	0.0229512	0.0577623	0.0751
YBR076W	ECM8	3.02735	NA	NA	NA	NA	-0.703336	NA	0.387212	NA	0.361	0.349	0.397	NA	-292.83	-0.846065	0.15172	NA	0.0539098	NA	0.0138629	NA	0.240885	0.00874524	NA	NA
YBR077C	SLM4	2.68931	2.30963	2.08991	0.295082	0.453202	0.335056	3.54283	2.19241	NA	0.38	0.307	0.485	NA	-144.53	-0.846836	0.162342	3.20804	0.0308049	0.0948742	0.0693147	0.053319	NA	0.0245042	0.147478	0.0356
YBR078W	ECM33	3.11059	1.62325	2.21484	0.288344	0.195122	1.93283	NA	3.0756	-0.00222057	0.358	0.479	0.423	NA	-413.32	-0.218302	0.210209	NA	0.0423574	0.0226863	0.0150684	NA	0.0368206	0.0146821	0.0211325	0.0732
YBR079C	RPG1	3.46165	1.81291	1.43136	0.461538	0.296875	1.13685	4.72181	1.83684	-0.855737	0.508	0.347	0.359	NA	-908.77	-0.450041	0.198642	3.58508	0.0510217	0.0401222	0.0288811	0.0630134	0.00915544	0.0382245	0.0221453	0.0837
YBR080C	SEC18	3.35736	2.08991	1.34242	0.285714	0.245902	0.732538	3.77232	2.1134	NA	0.451	0.366	0.336	1.5682	-732.9	-0.715328	0.166184	3.04018	0.0510217	0.0553419	0.053319	NA	NA	0.0182039	0.0679556	0.0847
YBR081C	SPT7	3.60195	2.00432	2.17026	0.292517	0.27	0.439016	3.37291	1.13415	-0.957031	0.462	0.296	0.343	2.28556	-1161.9	-0.811189	0.148494	2.9344	0.0510217	0.0787245	NA	NA	0.0498226	0.017605	NA	0.0997
YBR082C	UBC4	2.65031	2.08636	2.32428	0.290476	0.272727	1.51599	4.13033	3.00131	-0.248413	0.47	0.443	0.389	1.07918	-117.26	-0.503986	0.193898	2.61539	0.0441814	0.0505044	0.0231049	0.0203867	0.28445	0.0112599	NA	0.0776
YBR083W	TEC1	3.16465	1.73239	2.19312	0.341935	0.339623	0.733742	2.72428	1.77793	NA	0.435	0.37	0.407	NA	-407.98	-0.917916	0.153033	1.99495	0.0462082	0.0931306	0.0256721	0.0126027	0.0235271	0.00465733	0.052912	NA
YBR084C-A	RPL19A	2.75587	1.98227	2.12057	0.366412	0.242105	1.89289	4.98989	NA	-0.30777	0.484	0.432	0.4	NA	-183.94	-0.1634	0.232524	3.09735	NA	0.0201591	0.0364814	0.0407734	0.01503	0.0159152	0.0225048	0.0217
YBR084W	MIS1	3.46657	2.21219	1.85126	0.314286	0.358025	0.991482	4.0569	1.62486	-0.746904	0.5	0.389	0.359	1.86332	-993.32	-0.682554	0.177882	3.0658	0.0572105	0.0263858	0.0385082	0.053319	0.0126283	0.0243772	0.0199754	0.0623
YBR085C-A	YBR085C-A	2.41162	2.52504	1.76343	0.315789	0.326347	1.08772	NA	3.28971	NA	0.477	0.337	0.419	NA	-82.7	-0.743848	0.170013	NA	NA	NA	NA	NA	NA	NA	NA	0.0525
YBR085W	AAC3	2.96567	2.22789	1.95904	0.355556	0.309524	0.480753	3.03342	1.11975	NA	0.432	0.422	0.36	1.32222	-312.68	-0.703004	0.167677	2.55389	0.0441814	0.0436878	NA	NA	0.209816	0.0192082	NA	0.0569
YBR086C	IST2	3.45347	1.98227	2.39445	0.34413	0.210526	1.01229	NA	1.80219	NA	0.409	0.37	0.361	NA	-834.94	-0.755326	0.165111	NA	0.0484734	0.0400955	0.0462098	0.016906	0.00243741	0.020427	0.0855737	0.0877
YBR087W	RFC5	3.02735	1.72428	1.14613	0.461538	0.25	0.662096	3.70243	1.69633	NA	0.414	0.349	0.349	2.13988	-326.06	-0.819418	0.153021	3.04073	0.0423574	0.0515927	0.053319	0.053319	0.140952	0.0351518	0.17773	0.0282
YBR088C	POL30	2.89042	1.4624	NA	NA	0.178571	1.17993	NA	2.10329	NA	0.456	0.313	0.382	NA	-235.87	-0.591522	0.171945	NA	NA	0.0537088	0.0385082	0.053319	0.0254147	NA	0.216608	0.0341
YBR089C-A	NHP6B	2.47712	2.13033	2.64345	0.428246	0.276119	0.524162	3.66181	NA	NA	0.46	0.44	0.44	2.01284	-86.8	-0.576064	0.210722	3.13797	0.0441814	NA	NA	NA	NA	0.039226	0.16906	0.0194
YBR090C	YBR090C	2.56703	NA	NA	NA	NA	0.557891	NA	NA	-0.474307	0.447	0.447	0.431	NA	-114.26	-1.10444	0.17102	NA	0.0484734	0.0701058	0.0247553	NA	NA	0.0228476	NA	NA
YBR091C	TIM12	2.51851	1.94448	1.44716	0.296296	0.321839	NA	NA	1.72161	-0.754241	0.518	0.373	0.445	NA	-116.09	-1.16632	0.132472	NA	0.0462082	NA	NA	NA	NA	0.0484312	0.17773	0.0358
YBR092C	PHO3	3.14737	1.38021	1.14613	0.307692	0.130435	1.23139	2.97864	NA	-0.414088	0.444	0.376	0.468	0.954243	-476.51	-0.451554	0.200065	1.75495	0.040707	0.0387081	0.0866434	0.0693147	0.0478732	0.0294028	0.0679556	0.0754
YBR093C	PHO5	3.14737	1.5682	1.6902	0.333333	0.194444	-0.465975	3.04532	NA	-0.936667	0.423	0.378	0.47	1.25527	-462.89	-0.337013	0.202399	3.51143	0.0572105	0.036669	0.0693147	0.0577623	0.0332698	0.0110928	0.117483	0.075
YBR094W	PBY1	3.35449	1.96379	1.75587	0.285714	0.230769	0.478854	3.24797	1.27309	-1.1945	0.446	0.313	0.365	0.30103	-702.31	-0.75076	0.167249	2.76986	0.0510217	0.0523632	0.0462098	0.0693147	0.0107861	0.0254797	0.0602737	0.0882
YBR095C	RXT2	3.1116	2.02531	1.83885	0.411765	0.219048	0.473457	3.21219	1.43326	-0.972243	0.439	0.336	0.357	1.85733	-393.79	-0.837007	0.157667	2.73952	0.0484734	0.0828224	0.0630134	0.0216608	0.058819	0.0244532	NA	0.0593
YBR096W	YBR096W	2.84073	1.85126	1.92942	0.285714	0.285714	0.858127	3.29003	2.17964	-1.32883	0.338	0.329	0.455	1.50515	-222.12	-0.678956	0.174328	2.43351	0.0510217	0.030974	0.0182407	0.033007	0.0425327	0.0064468	NA	0.0306
YBR097W	VPS15	3.63998	1.88081	NA	NA	0.213333	0.303454	2.4456	0.820333	-1.1261	0.378	0.328	0.335	0.30103	-1298.87	-0.868924	0.153453	2.14527	0.0510217	0.0827312	NA	NA	0.0527517	0.0106825	NA	0.0757
YBR098W	MMS4	3.31723	2.33445	1.93952	0.27907	0.288372	-0.184423	NA	1.0561	NA	0.451	0.338	0.309	NA	-602.97	-0.967221	0.136172	NA	0.0423574	NA	NA	NA	0.0305877	0.00408557	NA	0.0916
YBR101C	FES1	2.94101	1.07918	1.59106	0.236842	0.454545	0.711638	4.11727	1.97568	0.0293432	0.464	0.292	0.388	2.18752	-253.05	-0.801015	0.156729	3.4058	0.0462082	0.0638406	0.00877401	NA	0.215297	0.014013	NA	0.0708
YBR102C	EXO84	3.35449	2.06819	1.80618	0.31746	0.344828	0.337698	NA	1.35509	-0.996109	0.411	0.344	0.385	NA	-702.71	-0.878458	0.152207	NA	0.0539098	0.0689451	0.0364814	NA	0.0564967	0.0100495	0.0336479	0.1015
YBR103W	SIF2	3.20629	NA	NA	NA	NA	0.196949	3.20952	1.37162	-0.872247	0.494	0.366	0.36	1.59106	-533.69	-0.964964	0.148172	3.01299	0.0423574	0.0780005	0.0693147	0.0346574	0.0737406	0.0120745	0.0459038	0.0648
YBR104W	YMC2	2.99564	1.95424	1.77085	0.344828	0.292135	0.7128	3.02119	1.07449	-1.20204	0.455	0.406	0.382	1.20412	-334.48	-0.925964	0.158177	2.31052	0.0572105	0.0616371	0.0866434	0.0866434	0.0918806	NA	NA	0.0776
YBR105C	VID24	3.03703	1.99564	1.50515	0.451613	0.306122	1.12162	3.82282	1.31742	-1.01863	0.46	0.377	0.433	NA	-329.02	-0.901832	0.16931	2.70207	NA	0.0748922	0.0630134	0.0407734	0.0267701	0.00971837	0.187337	0.1034
YBR106W	PHO88	2.75358	2.15229	1.66276	0.488889	0.269504	1.68214	4.79099	2.79807	-0.125634	0.407	0.365	0.529	2.00432	-195.48	-0.276707	0.218639	3.10919	0.0484734	0.0293732	0.0433217	0.0385082	NA	0.0195441	0.0729629	0.0333
YBR107C	IML3	2.86806	2.71684	2.06819	0.405172	0.35	-0.190441	2.09691	1.17351	-0.954286	0.435	0.346	0.48	NA	-244.4	-0.922293	0.1633	2.28959	0.0441814	0.0745533	0.0693147	NA	0.292492	0.0103019	NA	0.0416
YBR108W	AIM3	3.45393	2.16137	1.50515	0.290323	0.333333	NA	NA	1.49574	-1.04866	0.561	0.451	0.374	NA	-932.94	-0.950404	0.163964	NA	0.0365811	NA	0.0266595	0.0407734	0.0214278	0.00535466	NA	0.0942
YBR109C	CMD1	2.64738	2.23553	1.47712	0.206897	0.362573	1.31458	NA	3.04959	-0.719877	0.514	0.311	0.345	NA	-135.97	-0.657282	0.156466	NA	0.0392067	0.0311867	0.0315067	0.0150684	0.120936	0.00835962	0.02326	0.0239
YBR110W	ALG1	3.13033	2.0086	NA	NA	0.287129	0.62001	3.27646	1.67585	-1.3851	0.422	0.311	0.356	NA	-411.05	-0.851523	0.156385	2.65741	0.0462082	0.0470397	0.0770164	0.0770164	0.00937072	0.0198446	0.144406	0.0488
YBR111C	YSA1	2.84261	1.70757	1.53148	0.393939	0.34	0.996607	3.8651	2.77255	-0.977572	0.487	0.345	0.388	2.2878	-226.7	-0.606771	0.184208	2.86908	0.0539098	0.0214983	0.0288811	0.0203867	0.21083	0.0090112	0.0348315	0.0278
YBR111W-A	SUS1	2.46389	2.20412	1.41497	0.44	0.245283	0.714413	NA	2.46999	NA	0.454	0.289	0.289	NA	-74.04	-0.889178	0.14245	NA	0.0423574	0.104919	NA	NA	NA	0.0188013	NA	NA
YBR112C	CYC8	3.46255	2.45939	NA	NA	0.250871	0.906614	3.58995	NA	-0.205582	0.605	0.402	0.306	1.11394	-887.64	-0.790104	0.1678	2.68423	0.0378368	0.0907426	0.033007	0.0247553	0.0191144	0.0345409	0.0845301	NA
YBR114W	RAD16	3.3753	NA	NA	NA	NA	0.48555	2.55388	0.966423	-1.20135	0.442	0.338	0.422	1.51851	-759.24	-0.788393	0.161249	2.07203	0.0654623	NA	0.0364814	NA	0.0184087	0.00890168	0.0630134	0.0829
YBR115C	LYS2	3.62107	1.39794	2.07918	0.294118	0.375	1.2668	3.87099	1.8329	-0.868061	0.472	0.38	0.348	2.06819	-1415.8	-0.673293	0.175731	2.60527	NA	0.033821	0.0385082	0.0693147	0.0511057	0.0324788	0.0205073	0.0822
YBR117C	TKL2	3.31091	NA	NA	NA	NA	-0.832683	2.17319	0.386677	-1.12552	0.513	0.412	0.422	NA	-765.39	-0.775486	0.173918	3.0063	0.0354259	NA	0.0117483	0.0223596	0.0518796	0.00824229	NA	0.0769
YBR118W	TEF2	3.13893	1.94939	1.17609	0.142857	0.181818	2.57086	2.65321	NA	-0.502794	0.492	0.397	0.449	1.47712	-508.02	-0.0577223	0.236498	0.344154	NA	0.0239931	0.0154033	0.0266595	0.00274314	0.0149975	NA	NA
YBR119W	MUD1	2.95279	2.16732	1.86332	0.333333	0.280822	0.687439	3.46982	1.367	-0.811353	0.452	0.321	0.368	NA	-251.26	-0.948318	0.15089	2.7831	0.0441814	0.0903233	0.0315067	0.0462098	NA	0.0273354	0.0976264	0.117
YBR120C	CBP6	2.68931	1.63347	1.83885	0.397059	0.238095	0.358163	3.32838	1.99492	-1.16813	0.405	0.307	0.325	NA	-132.32	-0.896005	0.156927	2.97068	0.0462082	0.114649	0.0301368	NA	0.323477	0.0138218	0.119508	0.0318
YBR121C	GRS1	3.3019	1.91381	1.91381	0.271605	0.246914	1.48489	4.993	2.36625	-0.399027	0.484	0.356	0.338	1.64345	-679.83	-0.381237	0.195126	3.50824	0.0484734	0.0201118	0.0256721	0.0346574	0.017668	0.0175084	0.020691	NA
YBR122C	MRPL36	2.72754	2.23805	1.54407	0.441176	0.360465	0.640401	NA	2.08208	-0.721475	0.421	0.393	0.382	1.44716	-166.54	-0.758811	0.156757	NA	0.0484734	0.0915889	0.0433217	NA	NA	0.0139025	0.150684	0.0342
YBR123C	TFC1	3.29003	1.69897	1.81291	0.3125	0.244898	0.358163	4.19866	1.39102	-0.947306	0.472	0.318	0.365	1.34242	-578.76	-0.869649	0.155217	3.84056	0.0441814	0.0512147	0.053319	0.0216608	0.0597871	0.0237397	0.147478	0.0953
YBR125C	PTC4	3.07262	2.233	2.24797	0.369318	0.288235	0.645795	2.17319	1.17829	-1.04096	0.457	0.365	0.393	1.79239	-383.66	-0.889573	0.156606	1.5401	0.0484734	0.0842843	NA	NA	0.0385105	0.0155457	0.0796721	0.076
YBR126C	TPS1	3.1726	2.02938	1.77815	0.372881	0.339623	1.0689	4.03743	2.95477	NA	0.462	0.339	0.556	NA	-533.09	-0.728152	0.183928	2.969	0.0441814	0.045181	0.00672958	NA	0.0954617	0.000850047	NA	NA
YBR127C	VMA2	3.19145	2.17319	1.6721	0.326087	0.310811	1.54066	5.11727	2.85115	-0.695941	0.471	0.384	0.415	1.4624	-536.06	-0.408959	0.195094	3.57673	0.0484734	0.0112151	0.0182407	0.0346574	0.00961892	0.0109879	NA	NA
YBR128C	ATG14	3.01494	1.85733	1.716	0.333333	0.422535	-0.271485	NA	0.955976	-1.1798	0.42	0.281	0.441	NA	-324.02	-0.981385	0.144822	NA	0.0333721	NA	0.0121605	NA	0.157896	0.0110687	0.0491594	0.057
YBR129C	OPY1	2.99432	2.0569	1.5682	0.333333	0.221239	0.446816	3.19312	1.70384	-0.96138	0.422	0.343	0.356	0.954243	-318.68	-0.851775	0.149533	2.74709	0.0441814	0.0846312	0.0266595	0.0433217	0.10133	0.0147776	0.150684	0.0771
YBR130C	SHE3	3.10653	1.97772	1.63347	0.428571	0.319149	0.606166	3.00432	1.73117	-0.89279	0.362	0.343	0.376	1.8451	-344.37	-0.827001	0.14745	2.39989	0.040707	0.0675683	0.0495105	0.0577623	0.0396885	0.0126154	0.117483	0.0921
YBR131W	CCZ1	3.32531	2.30963	1.51851	0.25	0.236453	0.376613	3.45788	0.627571	-1.38091	0.39	0.336	0.401	1.47712	-643.59	-0.887782	0.157542	3.08163	0.0510217	0.0675644	0.033007	NA	0.0523454	0.00669035	NA	0.1027
YBR132C	AGP2	3.2531	2.10037	2.12057	0.374046	0.28	-0.0640906	NA	1.81273	NA	0.432	0.385	0.4	1.94939	-615.28	-0.847969	0.165681	NA	0.0462082	0.125313	0.017773	0.0182407	0.0597654	0.0151854	0.0770164	0.0805
YBR133C	HSL7	3.39515	1.81954	NA	NA	0.384615	0.607132	3.07188	0.875466	-0.996539	0.454	0.347	0.421	1.14613	-794.21	-0.896318	0.156486	2.46624	0.0484734	0.082992	0.0866434	0.0277259	0.0144295	0.0145369	0.0976264	0.09
YBR135W	CKS1	2.6561	2.08279	1.9345	0.458824	0.25	0.703617	3.94349	1.89525	-0.911864	0.589	0.331	0.517	1.716	-150.71	-0.842261	0.197859	3.24013	0.0354259	0.0819103	0.0407734	0.0693147	0.134105	0.0253341	0.0624457	0.0663
YBR136W	MEC1	3.76989	NA	NA	NA	NA	0.198436	NA	0.566909	-1.24489	0.401	0.317	0.362	NA	-1782.49	-0.862818	0.151673	NA	0.0484734	0.0805198	NA	NA	0.0583339	0.00960143	0.0224319	0.1034
YBR137W	YBR137W	2.73239	2.13988	2.34044	0.344037	0.306569	0.711891	3.07918	2.32205	-1.11805	0.45	0.35	0.383	1.20412	-178.4	-0.79327	0.1586	2.36915	0.0572105	0.0394043	0.0203867	0.0433217	NA	0.0116478	0.0488132	0.0185
YBR138C	YBR138C	3.19728	2.10037	1.74819	0.309091	0.312	-0.0794601	2.29003	1.44298	NA	0.385	0.326	0.352	0.69897	-427.94	-0.885924	0.145389	2.37135	0.0462082	0.0727682	NA	NA	NA	0.0148319	NA	0.1303
YBR139W	YBR139W	3.18384	2.23553	1.43136	0.307692	0.251462	0.656557	3.15229	2.397	-1.07263	0.456	0.381	0.379	1.25527	-493.96	-0.823132	0.161886	2.49712	0.0510217	0.0388014	0.0108304	0.0216608	0.0487175	0.00392101	NA	0.0659
YBR140C	IRA1	3.76989	1.92942	2.03743	0.342593	0.190476	0.72421	NA	0.843108	-1.27654	0.37	0.354	0.345	NA	-1700.37	-0.848209	0.15545	NA	0.0572105	0.0511251	0.0182407	0.0161197	0.0299663	0.00781211	0.0133298	NA
YBR141C	YBR141C	3.00604	2.26007	1.34242	0.47619	0.342541	0.303195	2.79449	0.727704	-1.03245	0.423	0.34	0.45	1.11394	-321.03	-0.948003	0.168453	2.49269	0.0572105	0.064499	NA	NA	0.148159	NA	0.256721	0.1088
YBR142W	MAK5	3.36586	2.16435	1.64345	0.325581	0.337931	0.677807	2.99167	0.923348	-0.803271	0.428	0.333	0.351	2.1038	-698.92	-0.739681	0.166882	2.31597	0.061019	0.0521672	NA	NA	0.0117437	NA	0.144406	0.1108
YBR143C	SUP45	3.1186	2.07188	1.34242	0.285714	0.230769	1.33539	4.11727	2.22305	-0.788612	0.475	0.315	0.317	1.79239	-407.01	-0.476754	0.176955	2.7826	0.0510217	0.0304752	0.0693147	0.0770164	0.00228557	0.0306667	0.165035	0.0277
YBR145W	ADH5	3.02366	2.00432	1.80618	0.285714	0.21	1.07052	3.11727	2.05709	-1.24872	0.528	0.415	0.335	NA	-377.23	-0.597021	0.183773	2.05064	NA	0.0366934	0.0138629	0.0223596	0.0659104	0.0415458	NA	0.0588
YBR146W	MRPS9	2.92273	2.31175	1.79934	0.370968	0.377451	0.673297	NA	1.95047	-0.936291	0.427	0.384	0.355	NA	-257.67	-0.864104	0.148318	NA	0.0510217	0.060115	NA	NA	0.0480625	0.0190324	0.141459	0.0762
YBR147W	RTC2	2.94988	1.44716	2.11394	0.356589	0.37037	NA	NA	1.3504	NA	0.411	0.316	0.387	NA	-272.38	-0.9463	0.151929	NA	NA	0.0470003	NA	NA	0.0659569	0.0277884	NA	0.0844
YBR148W	YSW1	3.26245	1.97772	2.1271	0.285714	0.244681	0.145879	NA	0.5325	NA	0.384	0.29	0.39	1.25527	-486.16	-0.761383	0.159798	NA	0.0484734	NA	0.0203867	NA	NA	0.00970253	NA	0.0302
YBR149W	ARA1	3.01494	2.01703	1.4624	0.357143	0.300971	0.923254	4.48001	2.69582	-1.01909	0.478	0.348	0.417	1.98227	-343.8	-0.689541	0.185803	3.55687	0.061019	0.0237946	0.0315067	0.033007	0.0353495	0.00487665	0.0302684	0.0515
YBR150C	TBS1	3.51654	1.64345	1.32222	0.6	0.232558	0.305394	2.75815	NA	NA	0.427	0.314	0.339	1.86332	-991.18	-0.852489	0.145688	2.45429	0.0423574	0.0899744	NA	NA	0.0404861	0.00944352	NA	0.1028
YBR151W	APD1	2.97818	2.13033	2.17026	0.37415	0.30597	0.77815	3.30103	2.15989	-0.906578	0.486	0.369	0.344	1.74036	-296.4	-0.830557	0.158824	2.52418	0.0510217	0.0328293	0.0577623	0.0630134	0.108569	0.0204854	0.133298	0.0546
YBR152W	SPP381	2.9425	NA	NA	NA	NA	-0.286342	3.39967	1.34665	-0.926282	0.462	0.329	0.39	1.65321	-228.49	-0.815374	0.145062	3.68611	0.0423574	NA	NA	NA	0.171745	0.0144122	NA	0.0942
YBR153W	RIB7	2.86629	2.53148	1.73239	0.301887	0.327434	0.399327	NA	1.43038	-0.682773	0.486	0.4	0.347	NA	-223.71	-1.06024	0.140215	NA	0.0423574	NA	NA	0.0223596	0.208981	0.0149207	0.198042	0.0709
YBR154C	RPB5	2.81158	1.86923	2.04922	0.351351	0.232877	1.20368	NA	2.1036	-0.482936	0.412	0.361	0.347	NA	-186.53	-0.590577	0.180231	NA	0.0539098	0.0658352	NA	NA	0.159381	NA	0.192541	0.0283
YBR155W	CNS1	3.06371	1.90849	1.69897	0.285714	0.275	0.729585	2.82737	1.41384	NA	0.469	0.319	0.378	1.51851	-350.06	-0.736816	0.16725	2.10124	0.0572105	0.0352771	NA	0.0693147	0.0150463	NA	0.121605	0.0902
YBR156C	SLI15	3.3216	2.19033	1.49136	0.4	0.324675	0.113207	2.50379	1.20265	-1.10182	0.411	0.398	0.312	1.11394	-563.78	-0.898474	0.14801	2.39235	0.0333721	NA	0.017773	0.0147478	0.0290495	NA	NA	NA
YBR157C	ICS2	2.88536	2.01284	2.25285	0.325843	0.22549	-0.147399	NA	1.52462	-0.868061	0.371	0.441	0.352	NA	-215.66	-0.892179	0.154763	NA	0.0462082	0.139	NA	NA	NA	0.0122504	NA	0.0341
YBR158W	AMN1	3.21748	2.17026	2.42488	0.267925	0.258503	1.0197	3.30535	1.66091	-0.380072	0.44	0.369	0.333	1.23045	-522.43	-0.89094	0.145906	2.2879	0.0484734	0.0693706	NA	0.0364814	0.0215058	0.0124487	0.173287	0.1461
YBR159W	IFA38	3.0187	1.94939	2.14922	0.371429	0.193182	NA	4.62221	2.30139	-1.04866	0.414	0.382	0.345	NA	-318.54	-0.63651	0.17839	NA	0.0484734	0.0291618	0.0407734	0.0495105	0.022138	0.0160604	0.0815467	0.0438
YBR160W	CDC28	2.95279	1.98677	1.79239	0.442623	0.28125	0.527655	3.82413	1.93204	-0.838932	0.505	0.351	0.378	NA	-291.31	-0.775096	0.175479	3.29669	0.0423574	0.0781109	0.0433217	0.0385082	0.0932652	0.00820168	0.0513442	0.0606
YBR161W	CSH1	3.05346	2.50106	1.51851	0.28125	0.231013	0.285061	2.29003	1.43761	-1.34969	0.363	0.353	0.43	NA	-342.84	-0.872651	0.167168	2.00925	0.0293608	0.0927481	0.0301368	0.0288811	0.0993418	0.0142862	0.0430526	0.0706
YBR162C	TOS1	3.13609	2.38739	2.17319	0.344595	0.230453	1.98235	4.08991	2.36508	-0.786748	0.45	0.489	0.366	1.82607	-466.34	-0.418747	0.19144	2.11093	0.0462082	0.021983	0.0198042	0.0150684	0.00611731	0.0169258	0.0322394	0.0626
YBR162W-A	YSY6	2.29667	1.95424	1.88649	0.447368	0.314607	1.59948	2.92737	2.84632	NA	0.439	0.348	0.424	0.60206	-56.26	-0.794604	0.157636	1.34784	0.0365811	0.0931709	0.0495105	0.0433217	0.107792	0.0343233	0.053319	0.0299
YBR163W	EXO5	3.24502	1.89209	1.95904	0.355556	0.298701	NA	3.15229	0.758533	-1.32057	0.41	0.305	0.369	1.43136	-512.27	-0.873368	0.148885	NA	0.0484734	0.0636631	0.0462098	0.0239016	0.0494734	0.0117204	0.0513442	0.0716
YBR164C	ARL1	2.74194	2.01703	2.04922	0.324324	0.271845	0.91699	3.71517	2.35531	-0.8671	0.462	0.359	0.332	NA	-173.7	-0.743857	0.158689	2.79887	0.0484734	0.0411499	0.0495105	0.0693147	0.0812256	0.0399512	0.108304	0.0218
YBR165W	UBS1	2.92117	1.6721	1.87506	0.283784	0.26087	0.387211	NA	1.75807	-1.14026	0.381	0.345	0.403	NA	-238.9	-0.923625	0.15612	NA	0.0510217	0.0861758	0.0231049	0.0231049	0.0529569	0.0133416	0.147478	0.1348
YBR166C	TYR1	3.13322	1.93952	1.66276	0.444444	0.22093	0.793384	3.33846	1.55116	-1.1107	0.448	0.347	0.325	1.89763	-421.52	-0.837409	0.155181	2.54631	0.0484734	0.0579246	0.0165035	0.0346574	0.0329081	0.024936	0.141459	0.0549
YBR167C	POP7	2.62634	1.69897	2.10037	0.352	0.265306	0.426803	NA	1.64023	-1.09205	0.482	0.305	0.298	1.81954	-100.22	-0.797602	0.153653	NA	0.0484734	0.119402	0.00976264	NA	0.179567	0.0225027	NA	0.0365
YBR168W	PEX32	3.09412	NA	NA	NA	NA	0.11501	NA	1.09437	-1.49621	0.384	0.336	0.343	1.6902	-363.71	-0.93201	0.147597	NA	0.0510217	0.072829	NA	NA	NA	0.0174979	NA	0.0608
YBR169C	SSE2	3.31848	2.15836	1.51851	0.3125	0.286713	0.419327	3.79934	2.37027	-1.02228	0.487	0.362	0.37	NA	-665.48	-0.716148	0.180245	3.38019	NA	0.052304	NA	NA	0.109891	NA	NA	0.0732
YBR170C	NPL4	3.2413	2.07918	1.716	0.27451	0.294118	0.441569	3.02119	1.84747	NA	0.489	0.351	0.358	1.4624	-583.59	-0.888486	0.152786	2.58076	0.0510217	0.0726879	0.0165035	0.0115525	0.115677	0.0040754	0.0116691	0.0861
YBR171W	SEC66	2.79309	2.10721	1.4624	0.428571	0.251969	0.986457	3.89321	2.29946	-1.09637	0.42	0.28	0.382	NA	-185.94	-0.765483	0.158568	2.90729	0.0462082	0.0409455	0.053319	NA	0.23475	0.0166601	0.119508	0.0527
YBR172C	SMY2	3.34694	2.04532	1.99123	0.443299	0.218182	0.886648	2.68664	1.22121	-0.509199	0.43	0.43	0.351	1.27875	-692.35	-0.803821	0.162977	1.80682	0.0484734	0.100107	NA	NA	0.0602679	0.00864852	NA	0.1309
YBR173C	UMP1	2.65031	1.61278	1.38021	0.478261	0.325	1.01775	3.43775	2.65607	-0.364818	0.517	0.376	0.436	1.23045	-136.72	-0.798788	0.172923	2.42165	0.0441814	0.0801186	0.033007	NA	0.168715	0.0122456	0.0417559	0.0862
YBR175W	SWD3	2.97681	1.78533	NA	NA	0.366667	0.273695	NA	1.51155	-1.00745	0.456	0.408	0.415	NA	-329.64	-1.05136	0.151345	NA	0.0484734	0.0715045	0.0117483	0.0407734	0.227799	0.0150007	NA	0.0541
YBR176W	ECM31	2.97267	2.16732	1.97772	0.319149	0.260274	0.381836	3.15229	1.34943	-1.36251	0.435	0.374	0.383	2.07188	-300.9	-0.841754	0.163457	2.77119	0.0510217	0.0729189	NA	NA	0.0766196	0.048406	NA	0.0459
YBR177C	EHT1	3.13226	2.07188	NA	NA	0.264957	0.593927	3.40654	2.2394	NA	0.48	0.398	0.358	NA	-462.87	-0.778651	0.168697	2.81328	0.0462082	0.0422189	0.0223596	0.0161197	0.00231685	0.0106293	0.0577623	0.0727
YBR179C	FZO1	3.4096	1.716	1.82607	0.409091	0.215686	0.287353	3.00432	1.12704	-1.13253	0.449	0.313	0.343	1.38021	-760.43	-0.844201	0.157524	2.7178	0.0484734	0.0777879	0.0266595	NA	0.0110138	0.0247312	0.138629	0.1067
YBR180W	DTR1	3.23528	NA	NA	NA	NA	-0.782517	NA	0.1959	-1.40121	0.454	0.412	0.319	NA	-551.19	-0.917494	0.158917	NA	0.0462082	NA	NA	NA	0.159414	0.0190947	NA	0.0442
YBR181C	RPS6B	2.85187	1.85733	1.4624	0.5	0.253521	1.91387	4.58883	NA	-0.581865	0.464	0.388	0.439	NA	-255.64	-0.07252	0.238169	2.67588	0.0343595	0.0304877	0.0288811	0.0495105	0.0223408	0.0190609	0.0325421	NA
YBR182C	SMP1	3.13322	NA	NA	NA	NA	-0.130886	NA	0.726075	NA	0.459	0.433	0.355	NA	-446.67	-0.949341	0.154997	NA	0.0378368	NA	NA	NA	NA	0.000762451	0.100456	0.0858
YBR182C-A	YBR182C-A	2.29003	NA	NA	NA	NA	-1.06956	NA	0.542576	NA	0.385	0.277	0.415	NA	-49.65	-0.93947	0.14693	NA	NA	NA	NA	NA	NA	0.0211812	NA	NA
YBR183W	YPC1	2.97818	2.0086	2.33646	0.25	0.178218	0.571592	NA	1.51706	-1.31876	0.438	0.366	0.426	NA	-330.23	-0.935657	0.17226	NA	NA	NA	0.00976264	NA	0.112507	NA	0.0976264	0.0646
YBR184W	YBR184W	3.19645	NA	NA	NA	NA	-0.37366	NA	0.839918	NA	0.397	0.349	0.3	NA	-434.58	-0.917085	0.138189	NA	NA	NA	NA	NA	NA	0.0195822	NA	0.0714
YBR185C	MBA1	2.92273	2.1271	1.54407	0.411765	0.285714	0.420813	3.43457	1.70965	-1.18442	0.423	0.344	0.358	2.27184	-246.13	-0.864933	0.157542	3.01418	0.0462082	0.0713276	0.0301368	0.0247553	0.145898	0.0266345	0.17773	0.0495
YBR186W	PCH2	3.22917	NA	NA	NA	NA	-1.14997	NA	0.199755	-1.66154	0.428	0.34	0.363	NA	-523.72	-0.993263	0.151573	NA	0.0462082	NA	NA	NA	0.0274658	0.0208226	0.173287	0.0754
YBR187W	GDT1	2.92583	1.95904	2.0607	0.324561	0.3	1.00029	3.33646	2.07467	-0.549289	0.473	0.395	0.402	NA	-307.82	-0.790304	0.180329	2.33816	0.0392067	0.0285033	0.0495105	0.0630134	0.148327	0.0399816	0.16906	0.0373
YBR188C	NTC20	2.62634	1.72428	1.81291	0.359375	0.480769	0.296664	3.15534	1.65155	-1.02687	0.504	0.319	0.383	NA	-121.33	-1.02069	0.152443	2.85927	0.0462082	NA	0.0433217	0.0495105	0.174724	0.0414526	0.135911	0.0358
YBR189W	RPS9B	2.76938	1.85733	1.38021	0.347826	0.211268	2.1518	4.8014	3.17705	NA	0.459	0.418	0.408	1.4624	-195.98	-0.0916739	0.242292	2.65057	0.0264337	0.0287201	0.0385082	0.0346574	0.0221881	0.0186002	0.0525111	NA
YBR191W	RPL21A	2.68395	1.44716	NA	NA	0.407407	2.02682	NA	NA	-0.206489	0.491	0.373	0.391	NA	-153.24	-0.160435	0.230238	NA	NA	0.0350961	0.0301368	0.0462098	0.0103075	0.0154437	0.0322394	NA
YBR192W	RIM2	3.05461	2.43616	2.21748	0.341463	0.297794	0.433001	NA	1.52327	-0.739213	0.434	0.413	0.317	NA	-359.67	-0.907781	0.150091	NA	0.0484734	0.0755098	0.033007	0.0346574	0.0357075	0.0316294	0.210045	0.0663
YBR193C	MED8	2.82737	2.40483	1.59106	0.315789	0.288538	0.247972	2.97174	1.5971	NA	0.491	0.397	0.375	NA	-195.49	-0.853478	0.162105	2.72459	0.0378368	0.0988174	0.0462098	NA	NA	0.0243206	0.0618881	0.0745
YBR194W	AIM4	2.57054	2.20683	1.93952	0.302326	0.29375	NA	NA	1.79658	-0.622694	0.492	0.387	0.306	2.18184	-105.9	-0.895948	0.140332	NA	0.0378368	NA	0.0216608	NA	0.256512	0.0173554	0.203867	0.0296
YBR195C	MSI1	3.10346	1.95904	NA	NA	0.377778	0.246793	2.17319	1.17272	-1.09528	0.428	0.404	0.416	1.49136	-410.17	-0.883946	0.16661	1.93151	0.0539098	0.12531	0.0770164	NA	0.023291	0.0298484	0.121605	0.0887
YBR196C	PGI1	3.22141	2.14301	1.64345	0.325581	0.217391	1.80468	4.9619	3.31274	-0.0308638	0.445	0.369	0.485	NA	-598.38	-0.166661	0.224787	3.15752	0.0510217	0.0199852	0.0117483	NA	0.0335173	0.0142883	NA	NA
YBR196C-A	YBR196C-A	2.17609	1.86923	2.53403	0.419355	0.246575	-0.72079	NA	0.625827	NA	0.3	0.3	0.36	NA	-22.78	-0.903939	0.160202	NA	NA	NA	NA	NA	NA	0.0129125	NA	0.0781
YBR196C-B	YBR196C-B	2.02119	0	NA	NA	NA	-0.491067	NA	0	NA	0.457	0.314	0.4	NA	-27.76	-1.05911	0.165206	NA	NA	NA	NA	NA	NA	0.016045	NA	0.0944
YBR197C	YBR197C	2.81558	2.22272	NA	NA	0.415663	0.101815	3.13354	1.25974	-0.661544	0.518	0.417	0.477	1.96848	-212.98	-0.977028	0.146865	3.03213	0.0392067	0.0908486	0.033007	NA	NA	0.0115843	0.150684	0.0855
YBR198C	TAF5	3.37967	1.88649	1.90849	0.4	0.289474	0.533492	4.17026	1.54811	NA	0.459	0.389	0.368	1.32222	-761.96	-0.888104	0.158574	3.63687	0.0484734	0.0606274	0.053319	0.0385082	NA	0.010928	NA	0.0926
YBR199W	KTR4	3.14457	2.11727	1.87506	0.364865	0.338462	0.866109	3.71933	2.20016	-0.973875	0.452	0.318	0.383	1.07918	-450.21	-0.874573	0.155931	2.85383	0.0484734	0.0418169	0.0364814	0.0192541	0.0340764	0.00453636	0.0370667	0.0717
YBR200W	BEM1	3.21906	2.33846	1.73239	0.377358	0.304147	0.495155	3.81224	1.49354	NA	0.431	0.373	0.348	1.27875	-512.89	-0.807197	0.161258	3.3173	0.0484734	0.0777488	NA	0.0385082	NA	0.0146465	NA	0.0725
YBR200W-A	YBR200W-A	2.21748	NA	NA	NA	NA	-2.37675	NA	0	NA	0.4	0.418	0.418	NA	-49.01	-1.08503	0.158485	NA	NA	NA	NA	NA	NA	0.0207061	NA	NA
YBR201C-A	YBR201C-A	2.30963	1.44716	1.82607	0.30303	0.296296	0.373977	NA	1.18404	NA	0.382	0.441	0.426	NA	-44.41	-0.936135	0.12758	NA	0.061019	NA	NA	NA	NA	NA	NA	0.1077
YBR201W	DER1	2.80346	2.1038	2.14613	0.316547	0.301587	0.412628	2.37658	1.3811	-1.10018	0.406	0.311	0.429	0.477121	-211.78	-0.991381	0.152484	1.96864	0.0572105	0.0904761	0.0223596	0.0288811	0.152979	0.014022	0.100456	0.0482
YBR202W	MCM7	3.40449	2.21748	1.88649	0.342105	0.286585	NA	2.22011	1.36173	-0.676542	0.482	0.357	0.392	NA	-855.33	-0.756021	0.163329	NA	0.0484734	0.0854245	NA	NA	0.0349559	NA	0.173287	0.0958
YBR203W	COS111	3.44326	NA	NA	NA	NA	0.335056	NA	0.562055	-1.44977	0.37	0.416	0.374	NA	-877.57	-0.796789	0.167877	NA	0.0539098	NA	NA	NA	0.0437715	0.0163527	0.0521163	0.1033
YBR204C	LDH1	3.05231	2.20412	1.68124	0.382979	0.295597	NA	NA	1.67592	NA	0.487	0.306	0.378	NA	-365.79	-0.909265	0.146528	NA	0.0484734	0.0563711	0.0239016	0.0364814	0.153565	0.00762209	0.055899	0.0423
YBR205W	KTR3	3.08458	NA	NA	NA	NA	0.832074	2.84757	1.98796	NA	0.395	0.358	0.467	1.23045	-418.95	-0.730361	0.180007	2.01967	0.0462082	0.0255367	0.0495105	0.0364814	NA	0.020272	0.0602737	0.057
YBR207W	FTH1	3.14551	2.07918	1.53148	0.393939	0.252101	0.667004	2.68664	1.68991	-0.814458	0.431	0.388	0.408	1.77815	-473.8	-0.839775	0.166	2.02376	0.0441814	0.0583863	0.0407734	0.0161197	0.111753	0.0145852	0.101933	0.0676
YBR210W	ERV15	2.63246	2.33646	1.44716	0.444444	0.259259	0.644438	NA	1.91249	-1.23508	0.371	0.301	0.406	NA	-117.9	-0.977315	0.148876	NA	0.040707	0.060963	0.0288811	NA	0.0723475	0.0349628	0.117483	0.0402
YBR211C	AME1	2.989	1.96848	2	0.363636	0.173913	0.448118	3.21219	1.49976	-1.22403	0.465	0.28	0.357	1.83251	-265.23	-0.900965	0.142362	2.76482	0.0484734	0.0918998	0.0277259	0.033007	0.0566098	0.0169801	0.074532	0.0563
YBR212W	NGR1	3.30514	1.38021	2.54531	0.305714	0.173913	0.377815	3.18752	1.82903	-0.982967	0.437	0.401	0.416	1.44716	-628.31	-0.923236	0.163034	2.81038	0.0441814	0.0816877	0.0123776	0.0121605	0.014497	0.00162532	0.0180038	0.1519
YBR213W	MET8	2.91645	NA	NA	NA	NA	-0.0199065	NA	2.505	-1.32883	0.538	0.324	0.567	NA	-289.47	-0.975855	0.188788	NA	0.0324553	0.0557521	NA	NA	0.168113	NA	0.203867	0.0838
YBR214W	SDS24	3.19976	2.25768	1.92942	0.357143	0.277778	0.5391	3.45332	1.86707	-0.948076	0.462	0.456	0.449	1.73239	-519.43	-0.843084	0.17941	2.91475	0.0392067	0.0572033	0.0103455	NA	0.0244704	NA	NA	0.1005
YBR215W	HPC2	3.2737	2.07555	1.98227	0.378947	0.330508	0.281533	2.37658	1.49174	-0.97265	0.398	0.419	0.305	1.20412	-504.68	-0.818236	0.153191	2.09852	0.0441814	0.0733079	NA	NA	0.0245537	0.0245915	NA	NA
YBR216C	YBP1	3.30643	2.34242	1.5563	0.4	0.30137	0.213039	3.48572	1.45954	-1.13077	0.427	0.296	0.351	1.36173	-614.02	-0.849404	0.146472	3.27291	0.0484734	0.103633	0.0161197	NA	0.0174095	0.0167004	0.0269707	0.07
YBR217W	ATG12	2.74896	2.48855	1.5563	0.371429	0.335505	0.240099	NA	1.35731	-1.13312	0.406	0.364	0.321	NA	-159.23	-0.950917	0.145091	NA	0.0423574	0.0996798	0.0247553	NA	NA	0.00349745	0.0577623	0.0913
YBR218C	PYC2	3.54937	1.97772	2.15229	0.347518	0.244681	0.984787	4.23045	NA	NA	0.532	0.389	0.378	1.60206	-1308.7	-0.510828	0.194644	3.24591	0.061019	0.0244751	0.0210045	0.0495105	NA	0.0318768	0.0310828	NA
YBR219C	YBR219C	2.58433	NA	NA	NA	NA	-1.32975	NA	NA	-1.11464	0.344	0.391	0.508	NA	-117.77	-1.05233	0.166148	NA	0.0510217	NA	0.0266595	NA	0.0500467	NA	NA	NA
YBR220C	YBR220C	3.22608	2.31806	1.83885	0.382353	0.31401	0.393574	NA	1.24507	-0.850165	0.405	0.385	0.501	NA	-583.96	-0.971916	0.172116	NA	0.0484734	0.066487	0.0577623	0.0866434	0.11248	NA	NA	0.084
YBR221C	PDB1	3.04179	2.33244	2.30963	0.344828	0.317757	1.4383	3.9987	2.72342	NA	0.51	0.42	0.365	1.85733	-385.28	-0.464867	0.195966	2.56158	0.0441814	0.0163087	0.0277259	NA	0.0212257	0.0118641	0.0147478	0.0442
YBR221W-A	YBR221W-A	2.02119	1.50515	1.34242	0.428571	0.322581	-1.49757	NA	0	NA	0.4	0.4	0.486	NA	-22.41	-0.988346	0.124395	NA	NA	NA	NA	NA	NA	0.023177	NA	NA
YBR222C	PCS60	3.21272	1.94448	2.10721	0.346457	0.356322	0.680806	3.943	2.15044	NA	0.454	0.382	0.498	1.43136	-584.74	-0.705411	0.189643	3.26243	0.0441814	0.0431388	0.0266595	0.0231049	NA	0.0120738	0.0459038	0.0784
YBR223C	TDP1	3.21352	2.10721	NA	NA	0.440945	-0.0212726	3.32838	0.986055	-1.12378	0.44	0.393	0.451	NA	-543.39	-0.968393	0.157355	3.34985	0.0510217	NA	0.0203867	NA	0.0582834	0.0120701	0.154033	0.1005
YBR225W	YBR225W	3.43185	NA	NA	NA	NA	0.243087	2.79449	1.11261	-1.06198	0.407	0.403	0.354	0.954243	-825.02	-0.851763	0.157762	2.55262	0.0441814	NA	0.0266595	NA	0.0159553	0.0126764	NA	0.1064
YBR227C	MCX1	3.19396	2.04922	1.68124	0.361702	0.207207	0.448211	4.03743	1.58994	NA	0.486	0.338	0.311	1.91908	-481.2	-0.780437	0.163373	3.58933	0.0510217	0.0525312	0.053319	0.053319	NA	0.0321368	0.0679556	0.077
YBR228W	SLX1	2.96142	2.0607	1.50515	0.225806	0.27193	0.298896	NA	1.08728	NA	0.472	0.315	0.367	NA	-278.22	-0.9422	0.14672	NA	0.0462082	0.0861219	NA	NA	NA	0.0268795	0.0412588	0.04
YBR229C	ROT2	3.45712	2.04139	1.25527	0.411765	0.247706	0.587912	2.37658	1.61648	-1.451	0.423	0.343	0.402	1.43136	-880.81	-0.776795	0.164894	1.79567	0.0510217	0.0306636	0.0364814	0.0256721	0.00594618	0.0138394	0.0281767	0.0683
YBR230C	OM14	2.60746	1.07918	1.17609	0.357143	0.181818	0.967135	3.67669	2.7297	NA	0.452	0.385	0.496	NA	-123.98	-0.752047	0.184085	2.71041	0.0378368	0.108041	0.0187337	0.0103455	0.144771	0.00404012	0.039836	0.0683
YBR230W-A	YBR230W-A	2.3032	2.13033	1.6902	0.291667	0.298507	0.140444	NA	2.3579	NA	0.463	0.507	0.612	NA	-79.68	-1.06262	0.19447	NA	0.0354259	0.0464437	NA	NA	NA	0.0111676	NA	0.068
YBR231C	SWC5	2.95999	1.62325	1.77085	0.344828	0.243902	0.0692972	3.22531	1.73744	NA	0.589	0.375	0.507	1.34242	-338.44	-0.944238	0.169966	3.15632	0.0378368	0.0836612	0.0462098	NA	NA	0.0190216	NA	0.0794
YBR233W	PBP2	3.09412	2.19033	NA	NA	0.227273	0.455301	3.2014	1.38468	-1.17849	0.459	0.384	0.401	1.5563	-363.55	-0.880795	0.170937	2.74687	0.0423574	0.0515022	NA	NA	0.0220446	0.0232081	0.0912036	0.0861
YBR233W-A	DAD3	2.45484	2.37475	1.60206	0.461538	0.317797	0.71037	2.67025	1.8075	NA	0.537	0.242	0.379	2.35793	-77.76	-0.976865	0.148357	1.96461	0.0343595	NA	NA	NA	0.0464311	NA	NA	0.0258
YBR234C	ARC40	3.06258	1.66276	1.68124	0.340426	0.244444	0.979875	NA	2.34333	-0.932557	0.449	0.421	0.392	1.81954	-415.12	-0.705736	0.178851	NA	0.0378368	0.0239993	0.0198042	0.0126027	0.105346	0.00573873	0.0116495	0.0421
YBR235W	YBR235W	3.52673	1.99564	1.81291	0.375	0.326531	0.383132	NA	0.852358	-1.02091	0.437	0.403	0.362	1.49136	-1139.08	-0.906422	0.161106	NA	0.0539098	0.0723826	0.0693147	0.0364814	0.0736818	0.0332565	0.0707293	0.0747
YBR236C	ABD1	3.1176	2.13033	1.61278	0.425	0.298507	0.468169	NA	1.77534	-0.946537	0.465	0.366	0.332	NA	-415.14	-0.799472	0.165344	NA	0.0462082	0.0381297	NA	NA	0.109642	0.0181892	0.0962704	0.0577
YBR237W	PRP5	3.40654	2.02938	1.90849	0.375	0.245283	0.369772	2.55388	1.11089	-0.957818	0.464	0.335	0.345	NA	-793.14	-0.88351	0.154881	2.18694	0.0462082	0.07319	0.0495105	NA	0.0297283	0.0074272	0.0334854	0.1321
YBR238C	YBR238C	3.34163	2.36736	2.09691	0.314516	0.24569	0.818278	3.31806	0.817896	-0.57741	0.429	0.347	0.373	1.27875	-613.06	-0.620305	0.177626	2.50116	0.061019	NA	0.0266595	NA	0.0129628	NA	0.105022	NA
YBR239C	ERT1	3.2014	2.03342	2.15836	0.342657	0.271028	NA	1.93197	0.671636	-0.938548	0.4	0.391	0.468	1.20412	-493.27	-0.878426	0.165482	NA	0.0354259	0.120398	0.0630134	0.0346574	0.0158062	0.0222566	NA	0.1155
YBR240C	THI2	3.1313	NA	NA	NA	NA	-0.179668	NA	0.388634	NA	0.412	0.388	0.537	NA	-476.79	-1.00157	0.166667	NA	NA	NA	NA	NA	NA	0.0175829	0.110023	0.055
YBR241C	YBR241C	3.16643	1.83885	1.81291	0.359375	0.294118	0.172076	NA	1.48236	NA	0.487	0.438	0.595	1.9345	-578.29	-0.965486	0.19811	NA	0.0423574	0.0322193	0.0266595	NA	0.103049	0.00232934	NA	0.0745
YBR242W	YBR242W	2.85552	1.70757	2.22011	0.30303	0.28	0.546196	3.43616	1.45133	-0.824778	0.464	0.335	0.427	1.51851	-229.77	-0.835202	0.170885	2.89053	0.0392067	0.0874568	0.0433217	0.0770164	0.228882	NA	NA	0.0494
YBR243C	ALG7	3.12937	NA	NA	NA	NA	0.489114	NA	1.4936	-1.42946	0.439	0.361	0.421	NA	-452	-0.876851	0.168848	NA	0.0423574	0.0282492	0.0577623	NA	0.0183229	0.0326055	0.110023	0.068
YBR244W	GPX2	2.68931	2.08991	1.59106	0.210526	0.221311	0.985785	3.3032	2.35912	NA	0.411	0.294	0.411	2.22531	-142.29	-0.703224	0.182362	2.3195	0.0392067	0.048298	0.0577623	0.0693147	0.0867442	0.0425596	0.0672958	0.0304
YBR245C	ISW1	3.5302	1.92428	NA	NA	0.216867	0.579897	3.17609	1.66086	-1.02365	0.458	0.311	0.364	1.5682	-1046.92	-0.716961	0.164627	2.59729	0.0484734	0.0481364	NA	NA	0.0475723	NA	0.0444325	0.0925
YBR246W	RRT2	3.06595	1.97772	1.57978	0.405405	0.244681	NA	3.4216	1.50091	-1.3279	0.464	0.376	0.358	1.91908	-367.53	-0.916365	0.155684	NA	0.0539098	0.0577942	0.0462098	0.0495105	0.0169107	0.0134231	0.0976264	0.0672
YBR247C	ENP1	3.16197	1.97772	0.69897	0	0.297872	0.737526	4.33445	0.907411	-0.628563	0.506	0.339	0.347	1.54407	-477.04	-0.709823	0.165724	3.59704	0.061019	0.0633771	0.0693147	0.0495105	0.0370435	NA	0.203867	0.0806
YBR248C	HIS7	3.21985	1.69897	1.91908	0.280488	0.326531	0.97645	4.07188	2.17959	-0.646853	0.512	0.363	0.367	1.74819	-596.3	-0.795839	0.170532	3.09578	0.0539098	0.0484787	0.0630134	0.053319	0.112592	0.0318154	0.0866434	0.063
YBR249C	ARO4	3.0465	1.94939	2.13988	0.255474	0.295455	1.62842	4.41996	2.63355	-0.715344	0.499	0.415	0.399	1.85126	-401.33	-0.278456	0.205601	2.79224	0.0462082	0.0151903	0.0239016	0.0216608	0.0138363	0.0222285	0.0361014	0.0605
YBR250W	SPO23	3.19645	NA	NA	NA	NA	-0.15627	NA	0.210319	NA	0.365	0.349	0.34	NA	-442.97	-0.83721	0.150434	NA	0.0392067	NA	NA	NA	0.0336427	0.0199231	NA	0.0557
YBR251W	MRPS5	2.96567	1.90849	1.61278	0.3	0.2875	0.434728	3.82478	1.76471	-0.768785	0.49	0.37	0.36	2.3032	-303.29	-0.861047	0.160532	3.39023	0.0365811	0.0410725	0.0495105	0.0266595	0.139646	0.0297277	0.16906	0.0418
YBR252W	DUT1	2.64738	1.81291	1.17609	0.214286	0.296875	0.742504	3.63749	2.15131	-0.531948	0.561	0.459	0.399	NA	-168.94	-0.738368	0.190342	2.89554	0.0378368	0.0658219	0.0462098	0.0385082	NA	0.0392771	0.100456	0.0239
YBR253W	SRB6	2.56348	1.97313	1.68124	0.340426	0.258065	0.681783	3.33846	2.11905	-0.688458	0.459	0.287	0.516	2.24551	-105.85	-1.01512	0.154521	2.65763	0.0343595	NA	0.0288811	0.0630134	NA	0.0158218	0.0707293	0.035
YBR254C	TRS20	2.72263	2.14301	0.845098	0.333333	0.304348	0.291368	3.07918	1.72258	-0.835647	0.455	0.347	0.381	NA	-171.5	-1.00036	0.154288	2.78852	0.040707	0.0855093	NA	NA	0.289342	0.0461012	0.247553	0.0288
YBR255C-A	YBR255C-A	2.55991	1.85733	1.5682	0.416667	0.253521	0.630203	NA	1.71602	-0.827397	0.463	0.421	0.322	NA	-109.5	-0.766183	0.167071	NA	0.0441814	0.100862	NA	NA	NA	0.0200895	NA	0.03
YBR255W	MTC4	3.31911	2.14613	1.20412	0.333333	0.366906	NA	2.5977	1.12103	-0.988853	0.407	0.4	0.351	0.477121	-615.75	-0.955279	0.150155	NA	0.0484734	0.0761078	0.0385082	0.0182407	0.0313407	0.00972109	0.0825175	0.0987
YBR256C	RIB5	2.85552	1.50515	1.34242	0.428571	0.193548	1.42776	3.86332	2.23411	-0.857611	0.439	0.331	0.385	2.44716	-233.42	-0.792014	0.172649	2.43716	0.0572105	0.0365884	0.0315067	0.0223596	0.335064	0.0147165	0.066014	0.0395
YBR257W	POP4	2.92428	2.15534	1.77085	0.344828	0.373239	0.301507	NA	1.19184	-1.12494	0.382	0.282	0.375	NA	-221.82	-0.901131	0.15983	NA	0.0484734	0.109484	0.0577623	NA	0.11006	NA	NA	0.1014
YBR258C	SHG1	2.63246	1.60206	1.38021	0.26087	0.230769	0.311795	3.18184	1.62267	-0.87031	0.469	0.273	0.357	1.65321	-115.28	-0.842869	0.148219	2.87063	0.0423574	NA	0.0495105	0.0266595	0.267109	0.0193199	0.113631	0.0268
YBR259W	YBR259W	3.31534	2.15836	2.13988	0.291971	0.293706	0.229169	NA	0.58467	NA	0.396	0.309	0.356	1.17609	-621.57	-0.881595	0.148427	NA	0.0510217	NA	0.0495105	NA	NA	0.0175426	NA	0.0822
YBR260C	RGD1	3.30125	2.01703	1.30103	0.368421	0.271845	0.395675	3.17609	1.46817	-1.0716	0.418	0.366	0.409	1.65321	-608.12	-0.814043	0.165788	2.78114	0.0462082	0.0815528	0.0693147	0.0173287	0.015111	0.0100249	0.147478	0.087
YBR261C	TAE1	2.84448	2.03743	1.44716	0.333333	0.351852	NA	3.48572	1.89553	-0.724919	0.575	0.361	0.524	NA	-251.24	-0.901152	0.180657	NA	0.0392067	0.0238111	0.0462098	0.053319	0.209492	0.028019	0.0912036	0.0332
YBR262C	AIM5	2.50651	1.8451	1.49136	0.433333	0.376812	NA	3.40654	2.02414	-0.268411	0.458	0.383	0.533	NA	-116.5	-0.951973	0.163896	NA	0.0333721	0.113925	0.053319	0.0630134	NA	0.0348859	0.16906	0.0388
YBR263W	SHM1	3.1682	NA	NA	NA	NA	0.845593	4.24797	2.0401	-0.76045	0.487	0.411	0.442	1.63347	-516.99	-0.545109	0.198669	3.40255	0.0423574	0.0137833	0.0210045	0.033007	0.0200413	0.0137903	0.0127651	0.0408
YBR264C	YPT10	2.77815	1	2.1038	0.285714	0.222222	0.531504	3.13354	1.74473	-0.848324	0.47	0.375	0.445	1.75587	-194.76	-1.16584	0.147912	2.60312	0.040707	0.0568972	0.0433217	0.053319	NA	0.0328607	0.141459	0.0729
YBR265W	TSC10	2.98363	2.10037	1.74819	0.290909	0.336	0.69471	3.88649	1.823	-0.591082	0.489	0.38	0.492	2.31387	-349.37	-0.823966	0.181472	3.19206	0.0441814	0.0473594	0.0770164	NA	0.154345	NA	0.239016	0.062
YBR267W	REI1	3.07262	2.08636	0.845098	0.333333	0.31405	0.775537	2.91908	1.07056	-0.25516	0.5	0.325	0.513	2.06446	-381.82	-0.772777	0.182997	2.14665	0.0539098	0.0539657	0.0693147	NA	0.0993603	NA	NA	0.082
YBR268W	MRPL37	2.50243	1.98227	0.90309	0.428571	0.305263	0.864403	3.04139	1.9958	-0.647432	0.434	0.396	0.557	NA	-114.44	-1.10771	0.151949	2.17987	0.0343595	0.0969651	0.0462098	0.0630134	NA	0.048025	0.144406	0.0327
YBR269C	FMP21	2.62014	2.11059	0.69897	0.25	0.242188	NA	NA	2.40432	-0.753255	0.511	0.46	0.468	NA	-143.37	-1.05197	0.157418	NA	0.040707	0.141103	0.0407734	NA	NA	0.00639366	NA	0.0435
YBR270C	BIT2	3.21431	1.59106	1.8451	0.347826	0.157895	NA	NA	0.567026	-1.32514	0.414	0.39	0.425	NA	-510.17	-0.987794	0.150155	NA	0.0462082	0.0533311	0.0301368	0.016906	0.0754446	0.00619855	NA	0.093
YBR271W	YBR271W	3.10037	1.98677	1.17609	0.428571	0.322917	0.416839	2.33646	0.834166	-1.12436	0.481	0.314	0.388	1.90309	-396.76	-1.02446	0.145293	1.92482	0.0572105	0.0780798	0.0577623	0.0693147	0.0322309	NA	0.239016	0.0677
YBR272C	HSM3	3.15927	2.22789	NA	NA	0.363095	0.320976	2.67025	1.55559	NA	0.447	0.283	0.372	1.17609	-449.34	-0.85738	0.145073	2.35121	0.0462082	0.061211	0.0364814	0.053319	0.0206031	0.0159686	0.0825175	0.0281
YBR273C	UBX7	3.1176	1.97772	1.53148	0.454545	0.234043	0.405311	3.34044	2.03551	-0.932557	0.51	0.389	0.389	1.6721	-447.32	-0.842399	0.17173	2.93564	0.0484734	0.0537926	0.033007	0.0433217	0.120745	0.00960666	0.0635915	0.0825
YBR274W	CHK1	3.19976	2.29003	1.66276	0.355556	0.247423	0.519144	3.40312	1.21627	-1.37161	0.451	0.331	0.35	1.47712	-505.29	-0.817313	0.150202	2.88454	0.0539098	0.069142	0.0433217	0.0346574	0.322274	0.0297076	0.157533	0.0538
YBR275C	RIF1	3.75974	2.03743	1.51851	0.34375	0.259259	0.368881	NA	0.668759	-0.977984	0.428	0.321	0.339	NA	-1738.18	-0.908887	0.147281	NA	0.0441814	0.0813204	NA	NA	0.0198263	0.025269	0.0845301	0.1273
YBR276C	PPS1	3.38453	1.72428	1.88081	0.413333	0.269231	0.567943	NA	1.13764	NA	0.436	0.354	0.356	NA	-769.63	-0.934138	0.147335	NA	0.0462082	0.0537171	0.0770164	0.0364814	NA	0.00627036	0.111798	0.0622
YBR278W	DPB3	2.78247	1.97313	NA	NA	0.311828	0.227629	2.89432	1.6565	-0.898253	0.569	0.297	0.376	NA	-173.87	-0.9289	0.149255	2.66762	0.0392067	0.072959	NA	NA	NA	0.0274565	0.0825175	0.036
YBR279W	PAF1	3.12646	2.16435	1.62325	0.341463	0.248276	0.809033	3.01703	1.74719	-0.732594	0.498	0.283	0.388	2.06819	-383.73	-0.735202	0.16625	2.21068	0.0462082	0.0550237	0.0693147	0.0315067	0.0494656	0.0158066	0.0374674	0.0953
YBR280C	SAF1	3.28194	1.89763	1.50515	0.290323	0.346154	-0.0259499	NA	1.1707	NA	0.444	0.436	0.37	NA	-656.02	-0.905828	0.160552	NA	0.0423574	NA	NA	NA	0.054722	0.00690101	NA	0.0797
YBR281C	DUG2	3.42111	1.96379	1.53148	0.393939	0.263736	0.301507	3.2878	1.66404	-1.09691	0.415	0.364	0.339	1.74819	-822.57	-0.758547	0.163831	2.98674	0.0365811	0.113535	0.0630134	0.0577623	0.0238045	0.0146301	NA	0.0831
YBR282W	MRPL27	2.64444	1.9345	1.5682	0.333333	0.223529	0.533415	3.35218	1.98299	-1.02965	0.401	0.415	0.381	2.12057	-124.82	-0.856029	0.173289	2.81943	0.0484734	0.0988709	NA	NA	NA	0.014847	0.0835117	0.0315
YBR283C	SSH1	3.1682	2.14613	2.17319	0.378378	0.273381	1.43369	2.84757	2.18996	-0.78728	0.448	0.36	0.35	NA	-474.39	-0.568669	0.190709	1.43031	0.0510217	0.0260636	0.0495105	0.0247553	0.011498	0.0163788	0.0666488	0.0521
YBR284W	YBR284W	3.37912	NA	NA	NA	NA	-0.235974	NA	0.538448	-1.67162	0.437	0.328	0.4	NA	-766.23	-0.951279	0.145062	NA	0.0354259	NA	0.0165035	NA	0.0689527	0.00293008	NA	0.0827
YBR285W	YBR285W	2.63849	NA	NA	NA	NA	-0.0747919	NA	1.60487	NA	0.352	0.324	0.441	NA	-117.03	-0.780645	0.163253	NA	0.0539098	NA	NA	NA	0.150452	0.0182267	NA	NA
YBR286W	APE3	3.2079	1.70757	1.53148	0.333333	0.24	1.25339	3.67578	2.9553	-0.341321	0.481	0.333	0.468	0.954243	-535.11	-0.462978	0.199999	2.42403	0.0441814	0.0193563	0.0266595	0.0231049	0.0136112	0.0139655	0.0231049	NA
YBR287W	YBR287W	3.10857	1.72428	1.57978	0.351351	0.288462	0.728856	3.80889	1.94963	-0.594995	0.439	0.35	0.409	1.4624	-419.37	-0.72652	0.164994	3.08039	0.0572105	0.0714261	0.0223596	NA	0.209075	0.0127185	NA	0.0679
YBR288C	APM3	3.16197	1.90309	1.47712	0.37931	0.240506	0.586901	3.53275	1.47211	-1.04818	0.43	0.32	0.322	1.89763	-432.86	-0.912306	0.153748	2.94634	0.0484734	0.0551198	0.0630134	0.0495105	0.0177205	0.0143887	0.0618881	0.0554
YBR289W	SNF5	3.43425	1.72428	1.17609	0.357143	0.269231	0.351834	2.33646	1.42473	-0.781464	0.544	0.374	0.353	0.477121	-789.62	-0.918789	0.159386	1.9891	0.0354259	0.100043	0.0216608	NA	0.019075	0.00974578	NA	0.1306
YBR290W	BSD2	2.98498	2.01284	1.47712	0.448276	0.27451	0.627877	3.48714	1.93742	-0.655019	0.488	0.357	0.311	1.68124	-266.99	-0.974884	0.147464	2.85986	0.0484734	0.0748094	NA	NA	0.226726	0.00304915	0.0415058	0.048
YBR291C	CTP1	2.95424	1.36173	2.23045	0.266272	0.181818	0.96646	NA	1.37703	-0.838033	0.45	0.457	0.347	NA	-303.92	-0.828811	0.158917	NA	NA	0.0868815	NA	NA	0.145198	NA	NA	0.0545
YBR293W	VBA2	3.15381	2.09691	2.6902	0.357873	0.330645	0.363949	NA	1.06629	-1.29073	0.385	0.419	0.333	NA	-452.15	-1.06173	0.14262	NA	0.0539098	0.0775805	NA	NA	0.0602213	0.00735534	NA	0.0712
YBR294W	SUL1	3.41162	NA	NA	NA	NA	-0.627457	NA	1.94142	-1.2644	0.452	0.398	0.347	NA	-846.73	-0.88519	0.160245	NA	0.0423574	NA	NA	NA	0.0491744	0.0155354	0.115525	NA
YBR295W	PCA1	3.56241	2.12057	1.82607	0.393939	0.229008	0.0765669	NA	0.550228	-1.18376	0.47	0.424	0.352	NA	-1293.34	-0.834605	0.171142	NA	0.0462082	0.0970722	0.0239016	NA	0.13556	0.0137217	0.198042	0.085
YBR296C	PHO89	3.23679	2.3927	1.5563	0.228571	0.247967	-0.820449	NA	1.22776	NA	0.435	0.424	0.363	NA	-590.26	-0.595897	0.188503	NA	0.0654623	NA	0.033007	0.0346574	0.0401997	0.0185508	NA	0.0333
YBR296C-A	YBR296C-A	2.07918	NA	NA	NA	NA	-0.185221	NA	0	NA	0.375	0.35	0.4	NA	-35.23	-0.866735	0.168726	NA	NA	NA	NA	NA	NA	0.0225132	NA	NA
YBR297W	MAL33	3.14829	2.32222	1.74036	0.277778	0.354067	0.589256	NA	NA	NA	0.456	0.354	0.35	NA	-455.45	-0.905632	0.148696	NA	0.061019	NA	0.0247553	0.0495105	0.0319566	0.0173393	0.0845301	0.0509
YBR298C	MAL31	3.266	1.8451	2.19312	0.329032	0.275362	0.377269	NA	0.184975	-1.25026	0.449	0.42	0.356	NA	-641.3	-0.784223	0.162991	NA	0.040707	NA	0.0385082	0.0346574	0.351637	0.00556119	NA	0.1106
YBR298C-A	YBR298C-A	2.34635	NA	NA	NA	NA	-1.52288	NA	NA	NA	0.432	0.351	0.432	NA	-58.84	-1.05361	0.156198	NA	NA	NA	NA	NA	NA	0.00797875	NA	NA
YBR299W	MAL32	3.24428	NA	NA	NA	NA	-0.0343288	3.60531	NA	-1.63264	0.438	0.373	0.4	1.62325	-591.31	-0.64428	0.173537	3.63973	NA	NA	0.0141459	NA	0.0384332	0.00916656	NA	NA
YBR301W	PAU24	2.55991	NA	NA	NA	NA	NA	NA	NA	-1.60906	0.488	0.471	0.512	NA	-114.7	-0.182273	0.240889	NA	NA	NA	NA	NA	0.26835	0.00554854	NA	NA
YBR302C	COS2	3.0569	NA	NA	NA	NA	0.23709	NA	NA	NA	0.408	0.311	0.411	0.90309	-358.07	-0.873372	0.153059	NA	0.0441814	0.035413	0.053319	0.0407734	NA	0.016629	NA	NA
YCL001W	RER1	2.75358	1.6902	1.77085	0.37931	0.375	0.919538	3.45332	2.27996	NA	0.333	0.317	0.386	NA	-162.75	-0.624868	0.170921	2.53505	0.0423574	0.0392057	0.0266595	0.0770164	NA	0.0239912	0.101933	0.0249
YCL001W-A	YCL001W-A	2.66464	NA	NA	NA	NA	-1.42946	NA	0	NA	0.325	0.305	0.312	NA	-117.3	-0.78403	0.160145	NA	0.0572105	NA	NA	NA	NA	0.020431	NA	NA
YCL001W-B	YCL001W-B	2.40654	NA	NA	NA	NA	-1.39577	NA	0.463445	NA	0.447	0.282	0.376	NA	-53.13	-1.05703	0.143725	NA	NA	NA	NA	NA	NA	0.0227683	NA	NA
YCL002C	YCL002C	2.89873	2.06819	1.43136	0.307692	0.301724	0.54738	NA	1.26117	-1.22695	0.375	0.333	0.345	NA	-237.4	-1.03863	0.144511	NA	0.0423574	0.0387168	0.0462098	0.0462098	0.0377463	0.0124663	NA	0.0168
YCL004W	PGS1	3.19479	1.60206	1.90849	0.35	0.307692	0.199261	NA	0.821317	-1.15552	0.398	0.383	0.368	NA	-439.43	-0.904635	0.154136	NA	0.0484734	0.0701652	0.0198042	NA	0.217192	0.0070907	0.0577623	0.1182
YCL005W	LDB16	2.88705	2.06446	1.64345	0.44186	0.252174	0.498971	2.17319	1.37711	-1.06298	0.436	0.405	0.451	1.62325	-251.49	-1.02255	0.145678	1.68331	0.0343595	0.0900541	0.0770164	0.0433217	0.0743035	0.020824	0.135911	0.0714
YCL005W-A	VMA9	2.34635	2.02119	NA	NA	0.298077	1.49459	NA	2.64455	NA	0.432	0.405	0.486	NA	-69.02	-0.843951	0.167844	NA	0.0343595	0.0412598	NA	NA	NA	0.0180336	NA	0.0438
YCL008C	STP22	3.06371	2.04139	0.90309	0.571429	0.348624	0.451171	3.13354	1.50308	-0.965372	0.541	0.378	0.534	1.66276	-368.41	-0.993889	0.165314	2.68327	0.0378368	0.0990328	0.0266595	0.0346574	0.0638681	0.00528432	0.0602737	0.0799
YCL009C	ILV6	2.96848	1.79934	1.07918	0.363636	0.5	1.51991	4.19866	2.4039	NA	0.5	0.432	0.571	2.02119	-337.46	-0.616022	0.212557	2.67966	0.0462082	0.0135394	0.016906	NA	0.0161829	0.00632961	0.0176373	0.0696
YCL010C	SGF29	2.89209	1.91908	1.07918	0.272727	0.341463	0.395885	3.24304	1.5937	-0.592269	0.542	0.381	0.477	1.62325	-283.18	-0.982954	0.157104	2.84777	0.0462082	NA	0.0364814	0.0256721	NA	0.0132815	0.0714585	0.077
YCL011C	GBP2	3.10857	1.74819	1.6721	0.434783	0.363636	0.939758	3.40483	1.94777	-0.588886	0.507	0.423	0.346	1.78533	-453.25	-0.773773	0.172197	2.46656	0.0484734	0.0353254	0.0407734	NA	0.018336	0.0123151	0.039836	0.0814
YCL012C	YCL012C	2.60746	2.06446	1.81954	0.307692	0.243478	0.556808	NA	1.66728	NA	0.459	0.311	0.378	NA	-116.47	-0.784605	0.162619	NA	0.0392067	0.0974897	NA	NA	NA	0.0127778	0.07617	0.0208
YCL014W	BUD3	3.69117	2.13672	NA	NA	0.242647	0.348693	NA	1.09251	-1.29499	0.429	0.352	0.359	0.90309	-1484.9	-0.851619	0.154971	NA	0.0484734	0.0687342	0.0433217	NA	0.0137726	0.0232655	0.0462098	0.0953
YCL016C	DCC1	3.05805	2.13672	1.53148	0.424242	0.330882	0.102844	3.22011	1.24788	-1.05257	0.496	0.318	0.483	1.79934	-390.32	-0.926147	0.167522	3.1176	0.0441814	0.0761063	0.0770164	0.0182407	0.247411	0.0181047	0.239016	0.0701
YCL017C	NFS1	3.17435	2.09342	1.98677	0.333333	0.292683	0.591932	2.70243	2.05832	-0.970211	0.482	0.438	0.376	NA	-524.24	-0.646704	0.183894	2.11385	0.0572105	0.0277099	0.0577623	NA	0.0491273	0.0358974	0.0405349	0.0506
YCL018W	LEU2	3.03941	NA	NA	NA	NA	0.586901	NA	NA	NA	0.521	0.403	0.397	NA	-396.33	-0.35817	0.192673	NA	NA	0.0303577	0.0101933	0.0277259	0.0899409	0.0182036	0.192541	0.0636
YCL019W	YCL019W	3.72534	NA	NA	NA	NA	0.873424	NA	NA	NA	0.435	0.363	0.313	NA	-1443.09	-0.818038	0.151685	NA	0.0365811	NA	NA	NA	NA	NA	NA	0.1361
YCL020W	YCL020W	3.11959	NA	NA	NA	NA	0	NA	NA	NA	0.451	0.387	0.323	NA	-347.75	-0.755537	0.165184	NA	0.0300596	NA	NA	NA	0.00460634	NA	NA	NA
YCL021W-A	YCL021W-A	2.57749	1.97772	2.30535	0.373134	0.329787	0.22063	NA	0.687529	-1.1343	0.421	0.389	0.429	NA	-103.78	-0.842503	0.178895	NA	0.0308049	0.0436788	NA	NA	0.045213	0.00198947	NA	0.0449
YCL024W	KCC4	3.49332	1.95904	2.58092	0.360526	0.288889	0.485976	2.73078	0.719911	-1.31966	0.451	0.368	0.39	1.34242	-976	-0.94445	0.151731	2.24727	NA	0.0583532	NA	NA	0.0764001	NA	0.192541	0.0936
YCL025C	AGP1	3.27921	1.90309	2.26482	0.31694	0.227848	1.11126	4.32428	2.20301	-0.990549	0.476	0.416	0.42	1.27875	-676.04	-0.601945	0.18523	3.21329	NA	0.0817121	NA	0.0301368	0.163332	NA	0.247553	0.0987
YCL026C-A	FRM2	2.76492	NA	NA	NA	NA	0.149588	NA	0	NA	0.515	0.428	0.387	NA	-185.13	-0.57097	0.199442	NA	0.0378368	NA	NA	NA	0.265737	0.0174387	NA	NA
YCL026C-B	HBN1	2.76492	1.59106	1.87506	0.256757	0.263158	0.452736	NA	1.90255	-1.39794	0.515	0.443	0.443	NA	-190.64	-0.53824	0.204516	NA	0.0654623	0.0233333	NA	NA	NA	NA	NA	0.0176
YCL027W	FUS1	3.18724	1.90849	1	0.111111	0.25	1.07191	NA	1.28174	NA	0.396	0.423	0.407	NA	-470.26	-0.98069	0.153028	NA	0.0572105	0.14268	NA	NA	0.0144589	0.0138139	NA	NA
YCL028W	RNQ1	3.08565	1.716	1.38021	0.347826	0.313725	1.10041	3.0569	2.27931	-0.975514	0.512	0.438	0.411	1.70757	-416.88	-0.733015	0.179296	1.96127	0.0484734	0.0241316	0.0223596	0.0216608	0.0123399	0.0131611	0.0170306	0.0619
YCL029C	BIK1	3.12156	2.17026	1.72428	0.480769	0.346939	0.474332	2.47712	1.29815	-0.820736	0.531	0.324	0.456	1.88649	-408.1	-0.875305	0.166676	2.00708	0.0441814	0.0937117	0.0495105	0.0182407	0.171967	0.0444801	0.203867	0.0785
YCL030C	HIS4	3.38021	2.01703	NA	NA	0.242718	2.0015	2.71684	2.79207	NA	0.54	0.35	0.384	NA	-859.94	-0.570778	0.182719	0.791835	NA	0.0308045	NA	0.0239016	0.0642594	0.00498055	0.0521163	0.0825
YCL031C	RRP7	2.95134	1.94939	1.53148	0.424242	0.215909	1.3017	3.41664	1.88674	-0.620332	0.413	0.289	0.379	2.00432	-243.3	-0.799408	0.161447	2.11826	0.0441814	0.0672293	NA	0.0301368	0.0496905	0.0196629	0.17773	0.0838
YCL032W	STE50	3.01745	2.29667	1.60206	0.435897	0.258883	0.546418	3.22272	1.32652	NA	0.45	0.375	0.487	1.59106	-333.54	-0.921967	0.163142	2.67721	0.0333721	0.0704221	NA	0.053319	0.149154	0.0256223	0.203867	0.0752
YCL033C	MXR2	2.70501	1.73239	1.41497	0.36	0.226415	NA	2.90255	2.00084	-0.910448	0.444	0.438	0.58	NA	-187.44	-0.922453	0.182567	NA	0.0484734	0.0210568	0.0256721	0.0198042	NA	0.00680738	0.0323901	0.0317
YCL034W	LSB5	3.02735	2.24055	1.50515	0.419355	0.393064	0.84373	NA	2.14817	-0.837137	0.482	0.397	0.577	NA	-402.47	-1.01372	0.164584	NA	0.0392067	0.0380775	0.0407734	0.0495105	0.267284	0.00808738	0.0328506	0.0678
YCL035C	GRX1	2.52244	1.96848	1.65321	0.272727	0.304348	1.59546	3.48144	3.02845	-0.586197	0.495	0.279	0.477	NA	-92.3	-0.712579	0.192095	1.89159	0.0510217	0.0413706	0.0123776	NA	0.260689	NA	0.0117682	0.0266
YCL036W	GFD2	3.2307	1.95424	NA	NA	0.247191	0.529199	NA	0.791059	NA	0.492	0.379	0.549	NA	-639.92	-1.02172	0.167731	NA	0.0572105	0.0853413	NA	NA	NA	0.0185536	0.256721	0.0882
YCL037C	SRO9	3.11561	2.20412	1.77085	0.465517	0.232704	-0.605899	3.92583	1.46988	-0.386158	0.49	0.414	0.441	NA	-375.29	-0.544813	0.195976	4.53174	0.0462082	0.0433255	0.0407734	NA	0.00859229	NA	NA	0.1366
YCL038C	ATG22	3.20058	NA	NA	NA	NA	0.653964	NA	1.37709	-1.54212	0.423	0.376	0.386	NA	-524.44	-0.917607	0.151188	NA	0.0572105	0.0568624	0.0247553	NA	0.0304024	0.00275349	0.0936685	0.0521
YCL039W	GID7	3.34986	NA	NA	NA	NA	0.850694	3.07918	1.20088	NA	0.461	0.369	0.52	1.36173	-722.26	-0.878746	0.174369	2.23105	0.0343595	0.0743402	NA	NA	0.03208	NA	NA	0.0974
YCL040W	GLK1	3.17696	2.25768	1.50515	0.387097	0.272222	1.69967	4.32428	NA	NA	0.513	0.383	0.593	2.15229	-617.48	-0.801898	0.199155	2.62565	0.0572105	0.0352657	0.0115525	NA	0.380808	NA	NA	NA
YCL042W	YCL042W	2.5563	2.93651	NA	NA	0.493627	-0.154407	NA	NA	NA	0.417	0.625	0.508	NA	-117.88	-1.2234	0.173412	NA	0.061019	NA	0.00845301	NA	NA	0.0185578	NA	0.0856
YCL043C	PDI1	3.19562	1.87506	1.60206	0.358974	0.202703	1.73468	NA	2.97894	-0.387216	0.533	0.319	0.566	0.90309	-555.63	-0.39406	0.213094	NA	0.0654623	0.0216355	0.033007	0.0288811	0.0110644	0.014777	NA	NA
YCL044C	MGR1	3.0983	2.17026	1.44716	0.333333	0.340136	0.602407	3.53275	1.46967	-1.10458	0.469	0.402	0.488	1.99564	-383.01	-0.885303	0.173703	2.93086	0.0462082	0.112632	0.0277259	0.0154033	0.0103461	NA	NA	NA
YCL045C	EMC1	3.35851	1.54407	1.63347	0.452381	0.205882	NA	3.45332	1.9439	NA	0.438	0.313	0.406	1.68124	-701.06	-0.782307	0.164933	NA	0.0462082	0.0332191	0.0433217	0.0433217	NA	0.0158278	0.0545785	0.0778
YCL047C	POF1	2.89042	1.91381	1.04139	0.4	0.234568	NA	2.91908	1.3119	-1.35067	0.456	0.309	0.409	2.32222	-247.41	-0.949064	0.158957	NA	0.0441814	0.0646435	0.0288811	0.0277259	0.38459	0.0259494	0.0572849	0.0385
YCL048W	SPS22	3.14364	NA	NA	NA	NA	0.0106383	NA	0.130977	-1.19997	0.397	0.304	0.407	NA	-433.14	-0.775473	0.159557	NA	0.0510217	NA	0.0121605	0.0247553	0.10124	0.0207079	NA	NA
YCL048W-A	YCL048W-A	2.38021	NA	NA	NA	NA	-0.168771	NA	NA	NA	0.55	0.525	0.412	NA	-83.7	-0.745146	0.201975	NA	NA	NA	NA	NA	NA	NA	NA	NA
YCL049C	YCL049C	2.97267	2.05308	2.14613	0.388489	0.294643	0.788111	2.8169	1.30694	NA	0.46	0.399	0.447	1.27875	-335.96	-0.844141	0.169369	2.03284	0.0572105	0.0300575	0.0693147	0.053319	0.184519	0.00734356	NA	0.0603
YCL050C	APA1	2.98498	1.93952	1.80618	0.222222	0.255814	1.43589	4.29226	2.63593	-0.640544	0.438	0.339	0.404	2.08636	-268.55	-0.480422	0.181787	2.85697	0.0441814	0.025957	0.0198042	NA	0.034015	0.0109508	NA	0.0571
YCL051W	LRE1	3.24353	1.63347	1.39794	0.375	0.190476	0.526571	NA	1.38872	-0.77963	0.461	0.433	0.368	NA	-551.11	-0.917771	0.154356	NA	0.040707	0.102571	0.0385082	0.0150684	NA	0.0138282	0.0613405	0.1398
YCL052C	PBN1	3.09726	2.18752	1.53148	0.424242	0.248366	0.868832	3.69285	1.65521	-1.32698	0.453	0.353	0.35	NA	-377.13	-0.879886	0.157363	2.82467	0.0462082	0.0482426	0.0346574	0.0407734	0.0535096	0.00765256	0.0491594	0.0713
YCL054W	SPB1	3.40243	2.08279	1.27875	0.388889	0.216667	1.14054	NA	0.902003	-0.489991	0.462	0.314	0.369	NA	-776.76	-0.597564	0.175652	NA	0.0654623	0.0461286	NA	0.0577623	0.017158	NA	0.223596	NA
YCL055W	KAR4	3.00346	2.25285	2.11727	0.307692	0.275281	1.28382	3.22789	1.77616	-0.858237	0.417	0.351	0.378	1.23045	-299.82	-0.778151	0.165353	1.94898	0.0539098	0.0839289	NA	NA	0.203061	0.0234534	0.108304	0.0343
YCL056C	PEX34	2.63849	1.14613	1.51851	0.25	0.230769	NA	NA	1.44593	-0.960189	0.359	0.29	0.359	1.5682	-117.17	-1.02475	0.136187	NA	0.0510217	0.0818103	0.0301368	0.053319	0.26066	0.0323929	0.110023	0.0821
YCL057W	PRD1	3.33021	2.10721	1.25527	0.470588	0.283465	1.17895	3.94988	2.00158	-0.844664	0.424	0.314	0.452	1.79934	-711.58	-0.721301	0.169972	2.77167	0.0510217	0.034953	0.0288811	0.0247553	0.0119424	0.00279221	0.0237379	0.0679
YCL058C	FYV5	2.66181	NA	NA	NA	NA	0.0483633	NA	NA	NA	0.359	0.386	0.51	NA	-101.82	-0.820785	0.168902	NA	NA	NA	0.0577623	NA	NA	0.0205532	0.247553	0.0498
YCL058W-A	ADF1	2.53403	1.82607	NA	NA	0.30303	NA	NA	1.34974	NA	0.421	0.351	0.535	NA	-89.44	-0.982157	0.162211	NA	0.0462082	NA	NA	NA	NA	NA	NA	0.0348
YCL059C	KRR1	2.97818	1.9345	1.54407	0.382353	0.294118	1.26363	3.63749	1.82502	-0.807433	0.438	0.319	0.394	2.28103	-283.38	-0.667366	0.168378	2.37569	0.0510217	0.0311357	0.0462098	0.0239016	0.02175	0.0415865	0.0805985	0.0346
YCL061C	MRC1	3.51733	2.19033	1.66276	0.311111	0.331169	0.633972	2.85794	1.15375	-1.10182	0.479	0.314	0.338	1.99123	-922.82	-0.841229	0.155958	2.22655	0.0365811	0.0866873	NA	NA	0.0267556	0.0478145	0.113631	0.1067
YCL063W	VAC17	3.10449	2.19312	1.47712	0.413793	0.232258	0.751186	NA	1.42151	-0.928118	0.434	0.41	0.361	1.49136	-373.55	-0.914919	0.148591	NA	0.0484734	0.074686	0.0407734	0.0210045	0.0444473	NA	NA	0.0843
YCL064C	CHA1	3.03463	1.79934	1.5563	0.428571	0.290323	0.243087	4.56348	1.45574	NA	0.452	0.385	0.343	1.8451	-334.93	-0.799271	0.166496	4.32041	0.0423574	NA	0.0346574	0.0407734	0.0439602	0.00938252	NA	0.0818
YCL066W	HMLALPHA1	2.72263	NA	NA	NA	NA	0.656557	NA	NA	-1.04144	0.409	0.352	0.375	NA	-147.76	-0.951451	0.140779	NA	NA	NA	0.0693147	0.0247553	0.106691	0.0440796	NA	NA
YCL067C	HMLALPHA2	2.8014	NA	NA	NA	NA	0.776976	NA	NA	NA	0.379	0.327	0.346	NA	-161.05	-0.964012	0.146479	NA	0.040707	NA	NA	NA	0.204311	NA	NA	NA
YCL068C	YCL068C	2.89376	NA	NA	NA	NA	0	NA	NA	-1.56225	0.533	0.307	0.467	NA	-211.65	-0.975845	0.162592	NA	NA	NA	0.0577623	NA	0.167792	0.0135284	NA	NA
YCL069W	VBA3	3.13893	NA	NA	NA	NA	0	NA	NA	-1.4698	0.442	0.375	0.364	NA	-446.78	-0.911372	0.15273	NA	0.0510217	NA	NA	NA	0.0665995	0.0193401	NA	NA
YCL073C	GEX1	3.2667	NA	NA	NA	NA	NA	NA	NA	-1.78252	0.409	0.417	0.386	NA	-607.35	-0.945609	0.15598	NA	NA	NA	NA	NA	0.0161768	0.0175019	NA	NA
YCR002C	CDC10	2.98632	1.61278	1.53148	0.30303	0.25	0.862119	4.14922	2.15796	-0.914353	0.455	0.35	0.307	NA	-273.95	-0.770926	0.165294	3.28732	0.0423574	0.0427996	0.0407734	0.0630134	0.066257	0.0207869	0.0729629	0.0313
YCR003W	MRPL32	2.74194	2.02119	1.39794	0.416667	0.278846	0.499136	3.22789	1.93865	-0.859806	0.473	0.326	0.326	2.35218	-156.61	-0.727724	0.168421	2.72956	0.0441814	0.105752	0.0346574	NA	NA	0.0152251	0.154033	0.0293
YCR004C	YCP4	2.87157	2.22011	2.23553	0.280702	0.242424	1.23067	4.16435	2.84803	NA	0.496	0.476	0.375	NA	-267.54	-0.70215	0.181828	2.93419	0.0539098	0.0187488	0.0239016	0.0266595	0.0453423	0.00812803	0.0132533	0.0389
YCR005C	CIT2	3.14082	2.1038	1.6721	0.23913	0.261905	0.883729	3.36361	2.64122	-0.00793274	0.516	0.369	0.31	1.47712	-467.7	-0.731587	0.167988	2.48132	0.0441814	0.0399343	0.0165035	0.0126027	0.0865839	0.00968685	0.192541	0.0432
YCR007C	YCR007C	2.85733	2.31387	2.36361	0.33913	0.297561	-0.00357667	NA	1.25462	-1.19654	0.412	0.321	0.354	NA	-219.91	-0.873616	0.152851	NA	0.0423574	NA	0.0198042	NA	0.306431	0.0160473	NA	0.0271
YCR008W	SAT4	3.25816	2.39967	2.14613	0.28777	0.284	0.705161	3.01284	1.29325	-0.813609	0.419	0.439	0.318	1.07918	-582.87	-0.836231	0.159557	2.30981	0.0539098	0.0554734	0.0266595	0.0407734	0.0251595	0.0217929	0.101933	0.1011
YCR009C	RVS161	2.902	1.88081	1.69897	0.306122	0.266667	1.01094	3.86864	2.59456	-0.656394	0.485	0.323	0.338	1.69897	-240.88	-0.677024	0.171942	2.8583	0.0572105	0.0394507	NA	NA	0.109276	0.0163606	0.053319	0.0349
YCR010C	ADY2	2.93044	NA	NA	NA	NA	-0.690371	NA	0.332034	-1.6925	0.468	0.423	0.37	NA	-304.16	-0.674246	0.177125	NA	0.0510217	NA	NA	NA	0.0485874	0.00641215	NA	0.0217
YCR011C	ADP1	3.49831	1.74036	2.13672	0.264706	0.314815	0.675942	2.5302	1.89025	NA	0.424	0.358	0.356	NA	-1017.69	-0.855057	0.152293	1.86029	0.0510217	0.0420535	0.0133298	0.0247553	0.0128494	0.00333238	0.019861	0.0695
YCR012W	PGK1	3.09726	2.22531	1.63347	0.214286	0.167665	2.39021	5.49693	4.21127	0.125091	0.501	0.376	0.504	2.29885	-490.49	-0.0886374	0.241451	3.10706	0.0484734	0.0205319	0.0099021	0.0113631	0.0249787	0.016154	NA	NA
YCR014C	POL4	3.24279	2.11727	NA	NA	0.161538	0.0314885	NA	0.666424	-1.05552	0.408	0.324	0.346	NA	-528.9	-0.827049	0.157377	NA	0.0510217	NA	0.0239016	0.0144406	0.0736975	0.0173431	NA	NA
YCR015C	YCR015C	2.97955	1.73239	2.55267	0.348315	0.358491	0.398287	NA	1.54209	-1.07831	0.371	0.327	0.349	NA	-282.01	-0.803564	0.157078	NA	0.0539098	0.0650531	NA	NA	0.0597582	0.00896559	NA	0.0591
YCR016W	YCR016W	2.94101	1.91381	1.25527	0.235294	0.333333	0.815258	3.26717	1.40907	-0.931072	0.454	0.268	0.361	1.83251	-226.26	-0.785648	0.153256	2.45345	0.0462082	0.0548884	0.0364814	NA	0.0327678	NA	NA	0.0614
YCR017C	CWH43	3.45667	2.26717	1.50515	0.516129	0.293478	0.985839	NA	1.606	-0.971022	0.444	0.384	0.358	NA	-968.33	-0.810968	0.168745	NA	0.0539098	0.0305957	NA	NA	0.0164353	0.0188628	0.0686284	0.0771
YCR018C	SRD1	2.82347	2.14922	NA	NA	0.25	0.280987	3.32222	1.7251	NA	0.383	0.428	0.311	0.30103	-179.48	-0.87738	0.148534	3.04163	0.0441814	0.107204	NA	NA	NA	0.018094	0.165035	0.0363
YCR019W	MAK32	3.03822	NA	NA	NA	NA	0.193458	NA	1.19827	-1.43297	0.431	0.385	0.404	NA	-370	-0.957971	0.15298	NA	0.0510217	0.0808568	0.0407734	NA	0.17453	0.0116982	0.144406	0.0437
YCR020C	PET18	2.81158	1.59106	NA	NA	0.184211	0.111195	2.29003	0.742332	-1.62525	0.421	0.361	0.38	1.81291	-201.53	-0.683486	0.172902	2.18171	0.0392067	0.121361	NA	NA	NA	NA	NA	0.0448
YCR020C-A	MAK31	2.42651	2.16732	0.954243	0.5	0.294521	0.730604	3.33041	1.92852	-0.906578	0.494	0.303	0.382	NA	-83.16	-0.853422	0.167781	2.6009	0.0392067	0.0374807	NA	NA	NA	0.01759	0.0173287	NA
YCR020W-B	HTL1	2.37475	2.89209	1.79934	0.290323	0.341463	0.501195	3.55023	2.10776	NA	0.304	0.291	0.405	1.47712	-48.36	-0.917353	0.145791	3.04942	0.0423574	NA	NA	NA	0.396175	0.0338986	NA	NA
YCR021C	HSP30	2.99957	2.14301	1.89209	0.181818	0.217391	0.0637078	3.89209	1.31361	NA	0.468	0.408	0.408	NA	-359.51	-0.638305	0.186275	3.82845	0.0316016	NA	NA	NA	NA	0.0109787	NA	0.0758
YCR023C	YCR023C	3.26387	2.39094	1.88649	0.342105	0.338776	0.614158	NA	1.105	-0.93442	0.433	0.391	0.32	1.68124	-573.54	-0.875359	0.151276	NA	0.0365811	0.0596475	0.0301368	0.033007	0.113422	0.0121948	0.0805985	0.0643
YCR024C	SLM5	3.16997	1.80618	1.34242	0.380952	0.365079	0.123524	2.89432	1.07635	-1.26122	0.414	0.375	0.331	1.43136	-421.26	-0.838372	0.160964	2.77153	0.0441814	0.0847756	0.0210045	NA	0.0482801	0.00140502	NA	0.0508
YCR024C-A	PMP1	2.08991	NA	NA	NA	NA	1.90096	5.09342	3.62131	NA	0.366	0.415	0.293	NA	-32.65	-0.172535	0.222618	3.19274	0.0539098	NA	0.0346574	0.053319	0.0791499	0.020344	NA	0.0878
YCR024C-B	YCR024C-B	2.42651	2.23805	NA	NA	0.244186	1.60636	NA	1.55173	NA	0.36	0.292	0.337	NA	-46.35	-0.828189	0.148197	NA	0.061019	0.0504384	NA	NA	NA	0.024659	NA	NA
YCR026C	NPP1	3.34811	2.33445	1.80618	0.333333	0.376744	0.376941	3.53403	1.4866	-0.664542	0.475	0.339	0.394	1.04139	-726.79	-0.927701	0.152539	3.15739	0.0462082	0.0829276	0.0385082	0.0385082	0.0351844	0.00814595	0.121605	0.0833
YCR027C	RHB1	2.79934	2.23045	2.30103	0.336683	0.372781	0.435206	3.20412	1.69098	-0.919374	0.467	0.376	0.348	1.53148	-198.94	-1.04323	0.14791	2.76965	0.0441814	0.0917022	0.0630134	0.0385082	0.412858	0.0458017	0.247553	0.0581
YCR028C	FEN2	3.18724	2.14922	1.95424	0.348315	0.35	0.303454	NA	1.36674	-1.45593	0.431	0.388	0.388	NA	-546.26	-0.887158	0.163129	NA	0.0539098	0.0684672	0.0239016	0.0495105	0.0782554	0.0333465	NA	0.0733
YCR028C-A	RIM1	2.61066	2.22011	1.77815	0.305085	0.260606	1.24089	3.48572	2.75217	NA	0.419	0.368	0.36	NA	-119.87	-0.511036	0.20223	2.24729	0.0441814	0.027498	0.0239016	0.0407734	NA	0.0212943	0.0554518	0.0327
YCR030C	SYP1	3.41714	2.22011	1.70757	0.36	0.29697	0.585144	3.63144	1.7689	NA	0.443	0.437	0.37	NA	-772.2	-0.778495	0.16831	3.04669	0.0462082	0.0913849	0.0277259	0.0182407	0.0543223	0.01045	0.0513442	0.1035
YCR031C	RPS14A	2.617	1.89763	1.36173	0.5	0.282051	2.18718	4.47129	NA	-0.531505	0.514	0.536	0.326	1.60206	-144.81	-0.094429	0.237134	2.28636	NA	0.0414699	0.0198042	0.0210045	0.0182399	0.0155882	0.0300064	NA
YCR032W	BPH1	3.76989	2.1271	2.11727	0.361538	0.338346	0.361009	NA	0.619511	NA	0.391	0.296	0.353	NA	-1750.47	-0.907354	0.14478	NA	0.0572105	0.081521	NA	NA	NA	0.0113236	0.0190425	0.1121
YCR033W	SNT1	3.56597	2.0569	2.46982	0.353741	0.380531	0.526958	2.5977	1.24969	-0.677574	0.45	0.418	0.319	NA	-1084.46	-0.921758	0.150867	2.07441	0.0441814	0.0944884	0.0346574	0.0150684	0.0294624	0.00229576	0.0447192	0.1292
YCR034W	FEN1	3.0187	2.23045	1.44716	0.37037	0.266272	1.12107	3.54531	1.95443	-1.26922	0.42	0.356	0.371	NA	-325.45	-0.621864	0.182038	2.42587	0.0423574	0.0264461	0.0630134	NA	0.00952509	0.0425067	0.0877401	0.0533
YCR035C	RRP43	3.07372	2.19033	1.27875	0.333333	0.292208	0.683407	3.50243	1.6782	-0.730254	0.433	0.38	0.334	1.99123	-355.58	-0.831532	0.166125	2.81968	0.0572105	0.0606127	0.0407734	0.0577623	0.0541276	NA	0.192541	0.0586
YCR036W	RBK1	3.00087	1.92942	1.5682	0.361111	0.214286	0.607647	3.25042	2.08316	-0.676335	0.491	0.353	0.35	1.78533	-325.4	-0.797206	0.159074	2.64376	0.0484734	0.039133	0.0385082	NA	0.0404507	0.0121392	0.0815467	0.0499
YCR037C	PHO87	3.44279	NA	NA	NA	NA	0.483415	2.70243	1.32521	-0.733298	0.42	0.369	0.368	1	-923.84	-0.774913	0.167247	2.22163	0.0539098	0.070098	0.0577623	0.0433217	0.0178396	0.022359	NA	0.0776
YCR038C	BUD5	3.28533	0.845098	NA	NA	0.333333	0.320602	3.32428	NA	NA	0.46	0.302	0.418	2.08636	-527.72	-0.904548	0.157449	3.00411	0.0343595	NA	0.0223596	NA	0.054822	0.0120395	NA	0.0484
YCR039C	MATALPHA2	2.8014	NA	NA	NA	NA	0.776976	NA	NA	-1.2993	0.379	0.327	0.346	2.02938	-161.05	-0.964012	0.146479	NA	0.0510217	NA	0.0693147	0.0407734	0.254684	NA	NA	NA
YCR040W	MATALPHA1	2.72263	NA	NA	NA	NA	0.656557	NA	NA	NA	0.409	0.352	0.375	NA	-147.76	-0.951451	0.140779	NA	NA	NA	0.0866434	NA	NA	NA	NA	NA
YCR042C	TAF2	3.62572	NA	NA	NA	NA	0.549591	3.06446	1.20626	-1.42022	0.431	0.32	0.354	2.13354	-1316.4	-0.851403	0.152452	2.51619	0.0539098	0.0605549	NA	NA	0.036516	0.0134828	NA	0.1132
YCR043C	YCR043C	2.58433	2.17319	1.64345	0.465116	0.297297	0.902329	3.62737	2.10718	NA	0.398	0.336	0.375	1.43136	-113.15	-0.771278	0.150377	2.72585	0.0441814	0.059227	NA	NA	0.0712997	0.0266355	NA	0.0185
YCR044C	PER1	3.031	1.91381	1.60206	0.435897	0.185185	0.445417	3.4843	1.55724	NA	0.394	0.344	0.486	NA	-354.78	-0.863029	0.172608	3.03928	0.0484734	0.032968	0.053319	0.0256721	0.0729898	0.0244009	0.141459	0.0631
YCR045C	RRT12	3.16909	NA	NA	NA	NA	NA	NA	0	-0.904831	0.498	0.366	0.573	NA	-549.99	-0.924617	0.180898	NA	0.0423574	NA	NA	NA	0.0406064	0.0154328	0.154033	NA
YCR046C	IMG1	2.70757	1.94939	1.25527	0.529412	0.420455	0.647382	3.61805	1.86783	-0.709298	0.465	0.4	0.706	2.36922	-189.21	-0.942104	0.206174	2.97113	0.0378368	0.0500001	NA	0.053319	NA	0.0314778	0.113631	0.0551
YCR047C	BUD23	2.91803	2.16732	1.95424	0.359551	0.321918	0.466392	3.20952	1.08711	-0.703774	0.507	0.388	0.685	1.64345	-336.4	-1.12661	0.185726	2.74391	0.0462082	0.0681268	0.0693147	0.0577623	0.205073	NA	0.187337	0.0876
YCR048W	ARE1	3.26316	2.26482	NA	NA	0.382514	0.359417	NA	1.23116	-0.977572	0.421	0.362	0.715	1.5563	-731.66	-0.943027	0.193906	NA	0.040707	0.058296	NA	NA	0.0469854	0.0224621	0.126027	0.0832
YCR050C	YCR050C	2.48996	NA	NA	NA	NA	-1.7167	NA	NA	NA	0.408	0.359	0.592	NA	-101.5	-1.08379	0.157045	NA	NA	NA	0.0577623	NA	NA	NA	NA	NA
YCR051W	YCR051W	2.82543	2.13033	0.845098	0.333333	0.380597	0.798097	2.89432	1.7522	NA	0.587	0.35	0.655	NA	-274.15	-0.851766	0.205466	2.09968	0.0343595	0.0215248	0.0770164	0.0693147	0.150691	0.0348347	NA	0.0694
YCR052W	RSC6	3.16197	2.32634	1.32222	0.35	0.322275	0.582494	3.3927	1.60685	-0.817871	0.506	0.351	0.517	1.53148	-513.01	-0.887398	0.167181	2.81087	0.0462082	0.0455911	0.0630134	NA	0.0293868	0.0253126	0.130782	0.0687
YCR053W	THR4	3.18893	1.94939	NA	NA	0.204545	1.4689	4.41497	2.66705	-0.859492	0.447	0.351	0.414	2.17026	-468.83	-0.393716	0.198007	2.94657	0.0510217	0.0192445	0.0433217	NA	0.0119896	0.0135146	0.0176373	0.0595
YCR054C	CTR86	3.2284	2.63246	1.92428	0.26506	0.32243	0.286006	3.95279	0.793022	NA	0.422	0.287	0.372	1.93952	-517.02	-0.8084	0.157055	3.66688	0.0572105	0.0931012	0.0577623	0.0364814	NA	0.0224223	0.187337	0.0741
YCR057C	PWP2	3.44279	2.00432	2.10721	0.330709	0.26	0.807453	4.22272	0.656482	NA	0.463	0.369	0.408	NA	-939.43	-0.789582	0.167826	3.41543	0.061019	0.0834803	NA	NA	0.0255311	NA	0.157533	0.0937
YCR059C	YIH1	2.89042	2.20952	1.20412	0.4	0.298137	0.587845	3.48144	1.25503	NA	0.598	0.367	0.625	1.62325	-306.85	-0.832841	0.203688	2.89415	0.040707	0.0239253	0.0577623	0.0462098	0.377655	0.0319103	0.0900191	0.0385
YCR060W	TAH1	2.52634	2.09691	1.20412	0.533333	0.25	0.687064	3.22011	1.81165	-0.642446	0.616	0.357	0.518	1.6721	-126.62	-1.11995	0.184149	2.53431	0.040707	0.0501833	0.0495105	0.0693147	NA	0.0388372	0.135911	0.0394
YCR061W	YCR061W	3.27784	2.55751	1.77085	0.310345	0.319444	0.731765	NA	1.93041	-1.33819	0.465	0.415	0.59	NA	-665.7	-0.92137	0.184332	NA	0.0378368	0.0687743	0.0462098	0.017773	0.00766817	NA	NA	0.0778
YCR063W	BUD31	2.67578	NA	NA	NA	NA	-0.19125	3.27875	1.24247	-0.434034	0.456	0.405	0.576	1.41497	-158.8	-0.885319	0.207809	3.47015	0.0539098	NA	0.0203867	NA	NA	0.0218128	0.231049	0.1357
YCR065W	HCM1	3.22917	1.5682	1.94939	0.272727	0.166667	0.395465	2.55388	1.64098	-0.699839	0.451	0.396	0.407	1.17609	-522.51	-0.860343	0.16283	2.16142	0.040707	NA	NA	NA	0.011788	0.0250285	0.187337	0.1088
YCR066W	RAD18	3.16554	2.21748	1.5563	0.371429	0.256098	0.107141	2.31387	0.885757	-1.19723	0.418	0.389	0.328	1.34242	-416.58	-0.83664	0.145002	2.20942	0.040707	0.0857205	0.0407734	0.0203867	0.0675911	0.0114055	NA	0.1109
YCR067C	SED4	3.50488	1.91908	2.07918	0.394958	0.219512	0.611744	NA	1.58232	-1.33536	0.408	0.45	0.343	1.79239	-1021.98	-0.874023	0.162772	NA	0.0484734	0.116235	NA	NA	0.0245222	0.00468996	0.0239843	0.1134
YCR068W	ATG15	3.19396	NA	NA	NA	NA	-0.122514	3.48572	1.32958	-0.945387	0.491	0.447	0.501	1.07918	-596.29	-0.917401	0.184738	3.60834	0.0484734	NA	0.0630134	NA	0.108855	0.0049988	0.0322394	0.08
YCR069W	CPR4	2.98091	2.08279	2.32428	0.352381	0.283333	0.789721	NA	2.09407	-0.83654	0.476	0.354	0.47	1.61278	-300.33	-0.742303	0.178654	NA	0.0423574	0.0455306	0.0462098	NA	0.0396297	0.00899015	0.0796721	0.076
YCR071C	IMG2	2.64444	1.70757	1.57978	0.432432	0.16	0.643077	3.233	2.03476	-0.778325	0.395	0.381	0.435	2.27875	-128.51	-0.972938	0.161346	2.59103	0.0392067	0.107634	0.0433217	0.0433217	NA	0.0250011	0.135911	0.0611
YCR072C	RSA4	3.18977	1.78533	1.73239	0.283019	0.266667	0.697072	NA	0.73456	-0.753994	0.45	0.457	0.395	NA	-555.02	-0.772582	0.169574	NA	0.061019	0.0541466	0.0770164	NA	0.0471154	NA	0.223596	0.0907
YCR073C	SSK22	3.60163	1.64345	0.60206	0	0.27907	0.385069	1.75511	0.23955	NA	0.442	0.33	0.405	NA	-1300.33	-0.88878	0.152638	1.38818	0.0462082	0.0714971	0.0630134	0.0433217	NA	NA	0.144406	0.1273
YCR073W-A	SOL2	2.97681	2.0607	1.20412	0.4	0.236842	0.527732	3.06446	1.94036	NA	0.538	0.418	0.528	1.65321	-373.64	-0.93654	0.173056	2.53799	0.0462082	0.0321973	0.0364814	0.0385082	0.26955	0.012403	0.0495105	0.0555
YCR075C	ERS1	2.89376	2.06819	NA	NA	0.241379	0.099956	NA	1.50815	-1.11577	0.395	0.368	0.536	0.845098	-281.9	-1.05649	0.149998	NA	0.0343595	0.0547485	0.0133298	NA	NA	0.0142637	0.0815467	0.0412
YCR075W-A	YCR075W-A	2.35793	1.99564	1.25527	0.352941	0.265306	0.507153	NA	2.23963	NA	0.566	0.355	0.355	NA	-63.34	-0.799609	0.175052	NA	0.0324553	0.10382	NA	NA	NA	0.0249756	NA	0.0143
YCR077C	PAT1	3.37858	2.13988	1.64345	0.44186	0.218978	0.901675	2.8169	1.81505	NA	0.478	0.388	0.438	1.17609	-799.43	-0.742549	0.180906	1.92048	0.0484734	0.0711848	0.0495105	0.0315067	0.0227288	0.0242389	0.108304	0.086
YCR079W	PTC6	3.12352	2.09342	1.95424	0.404494	0.284553	0.104076	2.63548	1.09402	-0.813044	0.488	0.395	0.551	1.82607	-510.91	-1.05714	0.164936	2.53268	0.040707	0.111907	NA	NA	NA	0.0101774	0.130782	0.0726
YCR081W	SRB8	3.63185	NA	NA	NA	NA	0.172602	3.23805	0.763727	NA	0.375	0.267	0.413	1.61278	-1255.07	-0.808976	0.15516	3.06582	0.0510217	0.0434894	0.0462098	0.0144406	0.0120028	0.00249606	NA	0.0872
YCR082W	AHC2	2.58771	1.97772	1.5563	0.4	0.276596	1.01962	2.99167	2.5083	-0.829152	0.504	0.24	0.442	1.32222	-111.56	-0.799599	0.149455	1.97665	0.0484734	0.065866	0.0407734	0.0433217	0.271333	0.0114962	0.053319	0.0558
YCR083W	TRX3	2.58433	2.07555	1.39794	0.375	0.161017	0.55594	3.00432	2.24924	-0.824488	0.422	0.352	0.469	2.24304	-121.23	-0.804551	0.181403	2.44993	0.0539098	0.0394323	NA	NA	NA	0.0104524	0.0322394	0.0308
YCR084C	TUP1	3.33082	2.51188	2.3075	0.410891	0.256173	0.981999	3.76641	1.82655	-0.776504	0.51	0.424	0.431	1.43136	-722.68	-0.742521	0.18319	2.78513	0.0441814	0.0505902	0.0577623	0.0462098	0.00464647	0.0481631	0.0866434	0.0826
YCR086W	CSM1	2.75815	NA	NA	NA	NA	0.172252	3.2833	1.71009	-0.952336	0.503	0.277	0.539	NA	-168.73	-1.06107	0.157065	3.11139	0.0462082	0.101069	0.0407734	NA	NA	0.018145	NA	0.0536
YCR087C-A	YCR087C-A	2.66464	2.27184	NA	NA	0.387097	0.655982	3.53529	1.60301	NA	0.422	0.286	0.649	2.06819	-145.92	-0.881777	0.186439	2.87988	0.0484734	0.047368	NA	NA	NA	0.0450413	NA	0.0283
YCR088W	ABP1	3.25018	1.89209	1.65321	0.454545	0.298701	1.09412	2.78247	2.71996	-0.47991	0.556	0.41	0.411	1.25527	-606.97	-0.623206	0.18059	1.69716	0.0539098	0.0177325	0.017773	0.0277259	0.0287915	0.00493545	NA	0.0706
YCR089W	FIG2	3.68395	2.77452	2.47422	0.340067	0.353535	1.25059	NA	0.325516	NA	0.324	0.608	0.322	NA	-1334.65	-0.878328	0.163428	NA	0.0462082	0.120213	NA	NA	0.0221388	0.0248885	NA	NA
YCR090C	YCR090C	2.73957	1.716	1.39794	0.375	0.27451	0.715769	3.59879	2.00659	NA	0.399	0.344	0.35	0.90309	-168.08	-0.785488	0.155015	2.88359	0.0441814	0.0404891	0.0630134	NA	0.351637	0.0363369	NA	NA
YCR091W	KIN82	3.33506	2.11059	1.81954	0.415385	0.242188	0.0446174	NA	1.31593	-1.34969	0.413	0.395	0.391	NA	-635.53	-0.891927	0.159239	NA	0.0316016	NA	0.0135911	NA	0.0460888	0.0127302	NA	0.1096
YCR092C	MSH3	3.4853	2.13354	NA	NA	0.244444	0.21112	2.86688	0.984662	NA	0.436	0.314	0.354	1.32222	-915.08	-0.92727	0.149864	2.65672	0.0441814	0.0825625	0.0866434	0.0266595	NA	0.0194626	0.0233383	0.08
YCR093W	CDC39	3.76989	2.0086	1.73239	0.358491	0.188119	0.892695	3.63347	1.53238	NA	0.445	0.322	0.336	1.72428	-1774.03	-0.781921	0.164981	2.74156	0.0539098	0.0750684	NA	NA	NA	0.0285852	0.0148426	NA
YCR094W	CDC50	3.07041	1.86923	1.79934	0.354839	0.328767	0.530045	2.77012	1.54039	-1.28316	0.413	0.355	0.337	1.6721	-367.7	-0.884799	0.155102	2.24256	0.0510217	0.0322171	0.0770164	0.0630134	0.0139466	0.0145253	0.128361	0.051
YCR095C	OCA4	3.03703	1.90309	1.80618	0.396825	0.265823	NA	3.72997	1.5231	NA	0.394	0.317	0.311	2.01703	-311.36	-0.964759	0.145563	NA	0.0484734	0.109271	0.0495105	NA	0.0578379	0.0121545	NA	0.112
YCR095W-A	YCR095W-A	2.2014	NA	NA	NA	NA	-0.381743	NA	0	NA	0.302	0.264	0.358	NA	-39.35	-1.08716	0.144689	NA	NA	NA	NA	NA	NA	NA	NA	NA
YCR096C	HMRA2	2.5563	NA	NA	NA	NA	0	NA	NA	-1.07212	0.4	0.35	0.367	NA	-83.82	-1.00536	0.140687	NA	0.0441814	NA	NA	0.0385082	0.22018	0.0100303	NA	NA
YCR097W	HMRA1	2.58092	1.30103	1.50515	0.322581	0.210526	-2.52288	NA	2.25875	NA	0.362	0.291	0.276	NA	-100.15	-0.849937	0.147299	NA	0.0423574	NA	0.0301368	NA	NA	0.0224399	0.0415058	NA
YCR098C	GIT1	3.19229	NA	NA	NA	NA	-0.36937	NA	0.353724	NA	0.41	0.407	0.331	NA	-516.6	-0.714469	0.163684	NA	NA	NA	0.0385082	NA	0.00378589	0.0180589	NA	0.0419
YCR099C	YCR099C	2.67025	NA	NA	NA	NA	-0.437946	NA	0.310268	NA	0.423	0.327	0.378	NA	-130.52	-0.808262	0.15525	NA	0.0378368	NA	0.0495105	NA	NA	0.0144528	NA	0.1211
YCR100C	YCR100C	2.97818	NA	NA	NA	NA	-0.520282	NA	0	-1.21042	0.438	0.397	0.312	NA	-296.86	-0.919431	0.152161	NA	0.0441814	NA	0.0385082	0.0203867	0.0888263	0.00993374	NA	0.0848
YCR101C	YCR101C	2.73957	NA	NA	NA	NA	-0.381743	NA	0.95458	-1.18376	0.432	0.366	0.311	NA	-158.9	-0.980198	0.147	NA	0.0293608	NA	0.0385082	NA	NA	0.0182016	NA	0.0954
YCR102C	YCR102C	3.04415	1.94448	NA	NA	0.241379	-0.157392	NA	NA	NA	0.534	0.369	0.425	NA	-420.48	-0.699129	0.191584	NA	0.0308049	0.0309798	NA	NA	0.0260089	0.0151073	NA	0.049
YCR104W	PAU3	2.57403	NA	NA	NA	NA	-0.651307	NA	NA	-1.86012	0.504	0.496	0.432	NA	-126.08	-0.209303	0.235997	NA	NA	NA	0.0495105	0.0161197	NA	0.00916441	NA	NA
YCR105W	ADH7	3.03583	NA	NA	NA	NA	-0.400336	3.45788	0.568554	NA	0.522	0.384	0.403	NA	-391.51	-0.729119	0.182284	3.85828	0.0484734	NA	NA	NA	0.0157391	0.0217604	0.0729629	NA
YCR106W	RDS1	3.39777	1.75587	NA	NA	0.285714	-0.0772753	NA	0.616581	NA	0.441	0.318	0.349	NA	-796.56	-0.909036	0.144708	NA	0.0462082	NA	NA	NA	0.0499141	0.0199688	0.223596	0.0882
YCR107W	AAD3	3.03822	NA	NA	NA	NA	0.0124146	NA	NA	NA	0.467	0.382	0.379	NA	-365.8	-0.839386	0.161816	NA	0.0484734	NA	0.0364814	0.0462098	0.0912192	0.01514	0.144406	0.0988
YCR108C	YCR108C	2.2833	NA	NA	NA	NA	NA	NA	NA	NA	0.5	0.438	0.453	NA	-37.18	-0.913852	0.185	NA	0.040707	NA	NA	NA	NA	0.0158864	NA	NA
YDL001W	RMD1	3.1116	1.96848	1.94448	0.310345	0.26087	0.372322	2.97864	1.2826	-1.15989	0.483	0.32	0.32	0.30103	-397.21	-0.853642	0.152822	2.60739	0.0441814	0.0683026	0.053319	NA	0.0340309	0.0317761	0.17773	0.0824
YDL002C	NHP10	2.78675	2.41996	1.85126	0.371429	0.324427	0.658106	3.24551	1.93663	-0.473531	0.466	0.309	0.363	1.73239	-160.5	-0.986119	0.136154	2.58853	0.0462082	0.0728328	0.0288811	0.0433217	0.0813257	0.02754	0.117483	0.0564
YDL003W	MCD1	3.2307	2.11059	2.04922	0.315315	0.289062	0.521033	3.01703	1.40596	-0.784627	0.464	0.383	0.303	NA	-490	-0.866788	0.149395	2.49738	NA	0.0802821	0.0693147	NA	0.0213781	0.0342777	0.187337	0.0868
YDL004W	ATP16	2.68395	2.38561	1.64345	0.372093	0.297521	1.29405	NA	2.71557	-1.16431	0.516	0.41	0.267	NA	-142.8	-0.688113	0.176542	NA	0.0316016	0.0347568	0.0407734	0.0315067	0.179191	0.0179546	0.0453037	0.0296
YDL005C	MED2	3.11261	2.30963	1.4624	0.428571	0.325123	0.536835	4.03342	1.78025	-1.14874	0.414	0.308	0.428	1.57978	-334.47	-0.775125	0.15694	3.49673	0.0392067	0.0897167	0.0577623	NA	0.0112895	0.0353732	0.0835117	0.1061
YDL006W	PTC1	2.92737	2.07188	2.52375	0.3003	0.34188	0.15143	3.18184	1.6951	-0.874194	0.489	0.365	0.294	NA	-269.45	-0.92277	0.148262	3.03082	0.0510217	0.099505	0.0247553	0.0693147	0.121791	0.0154782	0.0924196	0.0533
YDL007C-A	YDL007C-A	2.41162	NA	NA	NA	NA	-1.96658	NA	NA	NA	0.442	0.256	0.36	NA	-60.01	-0.907937	0.14912	NA	NA	NA	NA	NA	NA	NA	NA	NA
YDL007W	RPT2	3.1186	1.92942	1.5682	0.25	0.261905	1.15134	NA	2.60198	-0.841939	0.482	0.345	0.347	1.23045	-404.69	-0.809792	0.161323	NA	0.0539098	0.0366377	0.0577623	NA	0.0200937	0.0109854	0.0568153	0.0774
YDL008W	APC11	2.69723	2.0569	1.11394	0.0833333	0.256637	0.347875	2.57634	1.86074	-0.7597	0.536	0.367	0.386	1.04139	-156.56	-0.722552	0.166468	2.23102	0.0423574	0.0574631	0.0111798	0.0577623	NA	0.0308085	0.157533	0.0312
YDL010W	GRX6	2.84261	2.41162	NA	NA	0.326848	NA	3.21484	1.93437	-1.06349	0.431	0.341	0.366	0.30103	-207.45	-0.962498	0.147435	NA	0.0293608	0.0898073	0.0315067	0.0277259	0.38459	0.0223803	0.0495105	0.0886
YDL012C	YDL012C	2.51055	2.13033	1	0.444444	0.320896	0.832495	3.35218	2.13073	-0.755228	0.593	0.426	0.389	NA	-87.59	-0.876999	0.173257	2.521	0.0343595	0.130815	NA	NA	0.166438	0.0181004	NA	0.0796
YDL013W	SLX5	3.26951	1.9345	2.13672	0.367647	0.305882	0.23573	NA	1.28251	-0.80827	0.505	0.431	0.348	1.23045	-613.28	-0.952036	0.148954	NA	0.0510217	0.0815373	NA	NA	0.0935737	0.0132721	NA	0.1145
YDL014W	NOP1	2.993	2.33646	2.11059	0.304688	0.287037	1.58598	NA	1.89242	-0.88773	0.576	0.524	0.323	NA	-371.41	-0.307827	0.222474	NA	0.0484734	0.0246553	NA	0.0693147	0.0263149	NA	0.150684	0.0754
YDL015C	TSC13	2.96988	2.30103	1.62325	0.219512	0.376884	1.08575	4.37291	2.40878	-0.960983	0.354	0.325	0.379	1.77085	-269.66	-0.619747	0.177562	3.28738	0.0572105	0.022887	0.0256721	0.033007	0.0279167	0.0138476	0.0316506	0.0288
YDL017W	CDC7	3.18298	2.65992	1.90849	0.2875	0.337719	0.189265	3.20412	1.13123	NA	0.461	0.337	0.358	1.54407	-479.48	-0.884877	0.153548	3.01527	0.0378368	0.0737841	NA	0.0385082	NA	0.0320364	0.0855737	0.0883
YDL018C	ERP3	2.83123	1.9345	1.79239	0.42623	0.317647	0.409087	3.50379	1.93481	-1.37161	0.438	0.327	0.381	NA	-207.19	-0.84973	0.160521	3.09505	0.0316016	0.0503002	0.0433217	0.0277259	0.0562432	0.0337735	0.0537323	0.0285
YDL019C	OSH2	3.58569	1.96848	2.33244	0.308411	0.315217	0.571592	3.02938	1.55295	-0.968592	0.485	0.362	0.364	1.17609	-1257.69	-0.830096	0.162013	2.4593	0.0510217	0.0469477	NA	NA	0.0300364	0.0198114	0.0382954	NA
YDL020C	RPN4	3.20303	2.07188	2.39094	0.318367	0.247863	1.3148	NA	1.53312	-0.100289	0.419	0.37	0.361	0.477121	-476.21	-0.850959	0.156357	NA	0.0423574	0.066579	0.0192541	0.0121605	0.103364	0.0111116	NA	0.1208
YDL021W	GPM2	2.97128	3.07882	1.36173	0.181818	0.356	0.29955	3.30535	1.75524	-1.18509	0.468	0.304	0.353	1.6721	-288.7	-0.764413	0.164672	3.00623	0.0654623	NA	NA	NA	0.180286	NA	NA	0.0418
YDL022W	GPD1	3.07041	2.06819	1.94939	0.340909	0.293103	1.1608	2.90687	2.90666	-0.214599	0.513	0.383	0.421	2.39794	-406.1	-0.337624	0.211656	1.7538	NA	0.0490778	0.00700149	0.0147478	0.184475	NA	NA	0.0684
YDL024C	DIA3	3.14829	1.97313	NA	NA	0.354839	-0.421132	NA	0.378761	-1.71444	0.401	0.397	0.399	NA	-441.46	-0.905709	0.155013	NA	0.0539098	NA	0.0099021	0.0301368	0.100437	0.0159389	0.0202084	0.0587
YDL025C	RTK1	3.27021	1.97772	2.29667	0.365482	0.212766	NA	2.935	1.64189	-1.07212	0.451	0.377	0.375	1.50515	-586.65	-0.812054	0.168205	NA	0.0423574	0.0781252	NA	NA	0.0383584	0.00411283	0.0338121	0.0866
YDL027C	YDL027C	3.1014	2.00432	NA	NA	0.29	0.43059	2.65321	1.56407	-1.14327	0.344	0.347	0.382	1.34242	-339.22	-0.925719	0.145221	2.22522	0.0510217	0.0962285	0.00900191	0.0187337	0.0610955	0.00147117	NA	0.079
YDL028C	MPS1	3.36078	2.80414	1.77085	0.310345	0.322327	0.357591	NA	1.27212	-0.968592	0.414	0.369	0.325	0.477121	-683.17	-0.944341	0.136	NA	0.0392067	0.104363	NA	NA	0.014732	0.0122573	0.0787667	0.1358
YDL029W	ARP2	3.07041	2.11394	0.954243	0	0.209302	1.09805	3.82282	2.34175	-0.890421	0.518	0.385	0.342	NA	-399.16	-0.680245	0.174464	2.72559	0.0510217	0.0314772	0.017773	NA	0.104281	0.0097838	0.0343142	0.0454
YDL030W	PRP9	3.20222	1.90849	1.77085	0.37931	0.2625	0.293759	3.59329	1.16203	NA	0.465	0.303	0.365	1.32222	-501.07	-0.873863	0.149216	3.29974	0.0510217	0.0598967	NA	NA	NA	NA	0.198042	0.1142
YDL031W	DBP10	3.47538	1.89209	1.69897	0.306122	0.272727	0.834293	NA	0.986279	NA	0.468	0.346	0.352	NA	-945.09	-0.711829	0.165134	NA	0.061019	0.052722	0.0693147	NA	0.0399513	NA	0.0976264	0.136
YDL033C	SLM3	3.0983	1.51851	NA	NA	0.21875	-0.0826003	3.17898	0.690462	-0.264162	0.486	0.411	0.471	1.64345	-430.31	-0.945062	0.165557	3.26181	0.040707	0.0664847	0.0577623	NA	NA	0.00587296	NA	0.078
YDL035C	GPR1	3.4603	2.11059	NA	NA	0.320312	0.581129	NA	1.41697	-0.857924	0.385	0.334	0.377	1.49136	-864	-0.912269	0.144203	NA	0.0441814	0.0594069	NA	NA	0.0152352	0.00628787	0.0866434	0.1107
YDL036C	PUS9	3.1427	2.01703	1.39794	0.333333	0.368932	0.175221	2.8055	1.21764	NA	0.482	0.359	0.313	2.11059	-426.63	-0.892299	0.145409	2.6313	0.0462082	0.0487943	0.0462098	0.0577623	0.0543538	0.0309306	0.0462098	0.0743
YDL037C	BSC1	2.99432	2.71096	2.25527	0.396648	0.430799	0.516931	NA	NA	-0.256804	0.264	0.62	0.313	NA	-211.47	-0.636214	0.182352	NA	NA	NA	0.0135911	NA	0.0212078	0.0228433	0.135911	NA
YDL039C	PRM7	3.3216	2.02119	NA	NA	0.278846	0.758017	NA	NA	NA	0.378	0.622	0.288	NA	-609.27	-0.725995	0.176726	NA	NA	NA	0.00525111	NA	0.0507525	0.0163939	0.17773	NA
YDL040C	NAT1	3.40909	1.94448	1.4624	0.5	0.298851	0.800703	3.88081	1.89923	-0.799971	0.437	0.309	0.401	1.81291	-799.95	-0.70515	0.168752	3.08047	0.0539098	0.0341261	0.0495105	NA	0.00571687	0.0269538	0.0613405	0.0599
YDL042C	SIR2	3.22763	2.0607	NA	NA	0.236842	0.40929	3.52504	0.999392	-1.13966	0.449	0.348	0.393	1.32222	-509.8	-0.830191	0.164692	3.11609	0.0484734	0.0716762	0.0577623	NA	0.021713	0.0479119	0.266595	0.0975
YDL043C	PRP11	2.90363	1.97313	1.5563	0.257143	0.27957	0.353685	3.53908	1.82561	-1.15304	0.468	0.322	0.322	2.03342	-229.77	-0.816238	0.146247	3.18567	0.0441814	0.088434	NA	NA	0.076729	0.0398552	0.141459	0.062
YDL044C	MTF2	3.12156	1.87506	1.27875	0.444444	0.283784	0.165006	3.31387	1.28999	-0.822175	0.438	0.29	0.388	NA	-382.26	-0.843066	0.164452	3.14917	0.0441814	0.0941846	0.0407734	0.0173287	0.0998383	0.0135947	0.157533	0.096
YDL045C	FAD1	2.96426	1.50515	2.14301	0.355072	0.322581	0.317854	NA	1.53729	-1.04576	0.42	0.368	0.388	NA	-285.87	-0.870873	0.161126	NA	0.0510217	0.0860029	0.0231049	0.0462098	0.0610977	0.0112738	0.0805985	0.0526
YDL045W-A	MRP10	2.45939	2.07918	1.53148	0.333333	0.243697	0.838659	2.4133	2.20382	-0.921543	0.406	0.417	0.375	NA	-74.94	-0.858264	0.155777	1.58605	0.0378368	NA	0.0239016	0.0462098	NA	0.0108011	0.115525	0.0387
YDL046W	NPC2	2.71767	2.43457	1.82607	0.409091	0.365314	1.06885	3.45332	2.76487	-0.728856	0.54	0.356	0.408	0.778151	-159.26	-0.643013	0.194376	2.38625	0.0441814	0.0429109	0.0346574	0.0301368	0.107523	0.017426	0.0488132	0.0629
YDL047W	SIT4	2.97128	2.26951	2.29003	0.340206	0.313514	0.883081	3.59879	1.73899	-0.406492	0.526	0.356	0.471	1.53148	-333.52	-0.87774	0.174877	2.71654	0.0378368	0.0761607	0.0577623	0.0462098	0.265167	0.0172258	0.138629	0.0764
YDL048C	STP4	3.1682	1.73239	1.57978	0.351351	0.320755	1.27729	2.79449	0.367169	NA	0.418	0.462	0.464	0.30103	-425.65	-0.851399	0.17844	1.5302	NA	NA	0.0288811	0.0495105	0.00388944	0.0159985	NA	NA
YDL049C	KNH1	2.90687	2.36173	2.27184	0.306452	0.20524	0.294289	NA	1.05312	-1.09691	0.439	0.45	0.39	NA	-268.86	-0.918594	0.162253	NA	0.0539098	0.0673645	NA	NA	0.263024	0.0191845	0.277259	0.0584
YDL051W	LHP1	2.91803	2.01703	1.49136	0.366667	0.271845	1.0223	NA	2.00603	NA	0.449	0.33	0.435	NA	-262.63	-0.602263	0.186756	NA	0.0484734	0.0317491	0.0495105	NA	0.0315644	0.0369967	0.0666488	0.035
YDL052C	SLC1	2.95999	1.81291	1.5563	0.4	0.296875	0.890856	NA	1.79709	NA	0.431	0.359	0.48	2.13988	-311.3	-0.672001	0.184019	NA	0.0423574	0.0435837	0.0495105	NA	0.0249507	0.0135239	0.128361	0.0639
YDL053C	PBP4	2.74663	2.233	2.233	0.229412	0.264706	0.864937	3.19312	2.01458	-0.906578	0.419	0.527	0.328	1.64345	-165.56	-0.897758	0.151442	2.33022	0.040707	0.0791202	0.0288811	0.016906	0.210382	0.0142703	0.0624457	0.0514
YDL054C	MCH1	3.16465	2.01284	1.74819	0.309091	0.215686	0.661812	NA	1.57813	NA	0.419	0.417	0.4	NA	-469.65	-1.02712	0.15281	NA	0.0510217	0.0475185	0.0462098	NA	0.034616	0.0222545	0.126027	0.0868
YDL055C	PSA1	3.03583	2.3483	2.17898	0.286667	0.238739	2.30823	4.98722	3.15441	0.00847242	0.47	0.351	0.428	NA	-383.46	-0.221719	0.218525	2.6799	0.0462082	0.0298115	0.0577623	0.0866434	0.0210477	0.0381511	0.119508	NA
YDL056W	MBP1	3.39829	2.233	2.233	0.341176	0.194118	0.42524	2.71684	1.38901	-0.924088	0.436	0.369	0.336	1.30103	-705.91	-0.880547	0.152608	2.29381	0.0423574	0.0766665	0.0693147	NA	0.0282219	0.0122945	0.0924196	0.1204
YDL057W	YDL057W	2.99432	1.43136	1.54407	0.323529	0.269231	-0.188426	NA	1.21392	-0.951947	0.492	0.413	0.343	NA	-321.56	-0.981239	0.156215	NA	NA	NA	0.0110023	NA	0.0351626	0.0214534	NA	0.0688
YDL058W	USO1	3.73022	2.13672	1.53148	0.30303	0.272059	0.501606	3.36736	1.29837	NA	0.452	0.27	0.352	1.81954	-1523.51	-0.765574	0.1547	2.86634	0.0462082	0.0568481	0.0239016	0.0315067	0.0303274	0.0367613	0.0233383	0.108
YDL059C	RAD59	2.85552	2.32838	1.92428	0.39759	0.278302	0.19529	2.67025	2.11345	NA	0.406	0.381	0.477	1.36173	-234.84	-0.969805	0.167671	2.47641	0.0392067	0.0987094	NA	NA	NA	0.0103424	0.223596	0.0558
YDL060W	TSR1	3.3742	1.99564	1.63347	0.404762	0.183673	0.712043	3.14301	0.947581	-0.68508	0.489	0.328	0.38	1.43136	-759.12	-0.74004	0.171803	2.43258	0.0572105	0.0553381	0.0770164	0.0866434	0.0159965	NA	0.138629	0.0979
YDL061C	RPS29B	2.233	2.16137	2.64933	0.339326	0.263889	1.34264	3.7332	NA	-0.671824	0.404	0.439	0.509	NA	-43.8	-0.118945	0.256966	2.39232	0.0259407	0.134025	0.0346574	0.0577623	0.199306	0.0253137	0.0976264	NA
YDL063C	YDL063C	3.27021	2.25285	2.01703	0.417476	0.230337	0.513749	3.41497	0.645127	-0.883392	0.422	0.303	0.345	1.54407	-559.71	-0.916561	0.146074	2.90177	0.061019	0.0794915	NA	NA	0.0228112	NA	0.277259	0.0447
YDL064W	UBC9	2.67578	1.95424	1.50515	0.451613	0.303371	0.903306	3.41497	2.17325	NA	0.494	0.405	0.285	1.9345	-138.38	-0.770379	0.153573	2.513	0.0392067	0.0441294	0.0462098	NA	0.0865125	0.0279762	0.154033	0.0375
YDL065C	PEX19	3.01242	1.77085	1.50515	0.354839	0.172414	0.889009	3.72835	1.99747	-0.609595	0.525	0.251	0.338	1.74819	-262.86	-0.823893	0.144633	2.83997	0.0365811	0.0549568	0.0495105	0.0495105	0.0444596	0.0178914	0.0936685	0.0979
YDL066W	IDP1	3.10958	2.15836	1.32222	0.6	0.237762	1.02962	NA	2.41935	-1.20691	0.455	0.371	0.45	NA	-429.71	-0.496688	0.198907	NA	0.0484734	0.010961	0.0210045	0.017773	0.00868629	0.00806429	0.0117086	0.0335
YDL067C	COX9	2.25527	2.34635	1.6902	0.395833	0.276018	1.4309	4.55023	2.88417	NA	0.4	0.383	0.65	NA	-56.57	-0.57796	0.233486	3.11966	0.0441814	NA	NA	NA	NA	0.0416283	0.0545785	0.0481
YDL069C	CBS1	2.83885	2.03342	NA	NA	0.233645	0.197611	2.74507	1.43471	-1.29243	0.335	0.304	0.374	2.07918	-170.98	-0.981848	0.130344	2.54869	0.0462082	0.0975526	0.0346574	NA	0.213638	0.0103911	NA	0.0644
YDL070W	BDF2	3.28262	2.19312	NA	NA	0.264516	1.21958	3.46687	1.79983	-0.288108	0.41	0.333	0.362	0.954243	-589.76	-0.789983	0.15474	2.24974	0.0441814	0.0443596	NA	0.0407734	0.0893507	0.0254873	0.223596	0.0942
YDL072C	YET3	2.78675	1.88649	1.65321	0.318182	0.302632	1.18333	3.45332	2.47536	-0.665144	0.441	0.324	0.475	NA	-186.54	-0.754031	0.181413	2.27232	0.040707	0.0455846	0.0288811	0.033007	NA	0.00770484	0.0545785	0.0319
YDL073W	YDL073W	3.47056	1.75587	2.06446	0.365217	0.214286	0.51946	NA	0.983175	-1.08991	0.372	0.312	0.346	NA	-870.14	-0.869794	0.145624	NA	0.0572105	0.0686484	0.0433217	0.0462098	0.0101338	0.00790569	NA	NA
YDL074C	BRE1	3.32284	1.93952	1.86923	0.356164	0.267442	0.69681	3.47422	1.6059	-0.725842	0.424	0.312	0.34	1.78533	-596.09	-0.851462	0.14869	2.77813	0.0510217	0.0628783	NA	0.0385082	0.0306246	0.0391088	0.198042	0.0893
YDL075W	RPL31A	2.53403	1.85126	1.34242	0.333333	0.114286	2.22599	NA	3.44274	-0.218963	0.5	0.351	0.447	NA	-97.93	-0.13254	0.238051	NA	NA	0.0531984	0.0288811	0.0223596	0.0933406	0.0145221	NA	NA
YDL076C	RXT3	2.94694	2.24055	2.08279	0.3	0.34104	0.571452	3.48572	1.62785	-0.970616	0.451	0.366	0.339	NA	-257.85	-0.929771	0.152151	2.9148	0.0462082	0.0794779	0.0364814	NA	0.170323	0.0132391	0.187337	0.0662
YDL077C	VAM6	3.49831	1.70757	2.23553	0.362573	0.28	0.284926	2.50379	1.10257	NA	0.39	0.3	0.384	NA	-924.07	-0.808098	0.15659	2.22148	0.040707	0.0807677	0.0223596	0.0223596	NA	0.0126507	0.0478033	0.0792
YDL078C	MDH3	3.01368	1.77815	1.74036	0.314815	0.271186	0.800496	3.51851	2.38094	-0.625802	0.503	0.358	0.459	1.80618	-362.22	-0.812511	0.175356	2.71885	0.0539098	0.0187988	0.0301368	NA	0.0710979	0.0234502	0.0805985	0.0475
YDL079C	MRK1	3.17782	NA	NA	NA	NA	0.0692972	NA	0.664736	-1.20273	0.462	0.307	0.408	NA	-454.16	-0.843503	0.159723	NA	0.040707	NA	0.0239016	0.0277259	0.0104672	0.0124857	0.0796721	0.0676
YDL080C	THI3	3.26245	2.1959	1.38021	0.521739	0.391026	0.32899	3.33041	0.955543	-1.20204	0.484	0.375	0.369	1.51851	-609.89	-0.985166	0.150227	3.00186	0.0484734	0.0811371	0.0277259	NA	0.0183957	0.0115239	0.135911	0.0842
YDL081C	RPP1A	2.50651	1.92942	1.68124	0.297872	0.238095	2.02353	NA	3.35395	-0.348431	0.57	0.411	0.421	NA	-117.96	-0.14635	0.216546	NA	NA	0.0483744	0.0385082	0.033007	0.129628	0.0157471	0.0259606	NA
YDL082W	RPL13A	2.77815	2.15836	1.43136	0.5	0.230769	1.95334	5.12385	NA	-0.395342	0.505	0.45	0.335	1.47712	-197.98	-0.186016	0.227503	3.1708	0.0316016	0.0254748	0.0385082	0.0433217	0.0134082	0.0322658	0.0855737	0.036
YDL083C	RPS16B	2.63548	1.99564	1.32222	0.4	0.244898	1.99081	NA	NA	-0.199283	0.465	0.396	0.451	NA	-143.07	-0.116731	0.235695	NA	0.0300596	0.038426	0.0288811	0.053319	0.0761014	0.0301587	0.074532	0.0186
YDL084W	SUB2	3.12743	2.04922	2.1959	0.326923	0.243243	1.43211	4.71349	2.71142	-0.796967	0.506	0.342	0.32	1.23045	-435.97	-0.426807	0.193054	3.28161	0.0484734	0.0206559	0.0187337	0.033007	0.0204701	0.015575	0.0244066	0.0154
YDL085C-A	YDL085C-A	2.31597	2.3483	1.79239	0.377049	0.261261	0.612126	2.9425	2.53286	NA	0.449	0.362	0.435	1.86332	-49.26	-0.495048	0.184162	2.3324	0.0354259	NA	NA	NA	0.32949	0.0139185	NA	0.0452
YDL085W	NDE2	3.21431	NA	NA	NA	NA	-0.561933	NA	0.762078	-1.35655	0.447	0.363	0.498	1.68124	-572.96	-0.85725	0.174211	NA	0.0654623	NA	0.0216608	0.0187337	0.144108	0.0103974	NA	0.0564
YDL086W	YDL086W	2.91487	1.77085	1.4624	0.357143	0.293103	0.857513	NA	2.18043	-0.849551	0.504	0.372	0.529	NA	-298.57	-0.746956	0.19805	NA	0.0441814	0.0214338	0.0364814	0.0203867	0.223899	0.00712724	NA	0.044
YDL087C	LUC7	2.89542	NA	NA	NA	NA	-0.145209	3.35603	1.3574	-0.899629	0.546	0.344	0.504	NA	-266.09	-1.04079	0.175267	3.50137	0.0316016	NA	NA	NA	NA	0.0100958	0.0438701	0.0799
YDL088C	ASM4	3.20058	2.13033	2.1959	0.320513	0.238806	0.59073	3.43775	1.46347	-0.550059	0.399	0.391	0.346	1.50515	-445.15	-0.855574	0.155059	2.84764	0.0462082	0.0648653	0.0315067	0.0182407	0.0396095	0.00205171	0.0517274	0.1228
YDL089W	NUR1	3.16286	1.80618	2.06819	0.344828	0.222222	NA	2.78247	1.45103	-1.41229	0.373	0.322	0.363	1.43136	-422.19	-0.839572	0.15398	NA	NA	0.0545089	0.0301368	0.0407734	0.0549598	0.00227395	0.0498667	0.0526
YDL090C	RAM1	3.11261	1.41497	0.845098	0.5	0.2	0.343408	3.59218	1.58418	NA	0.475	0.41	0.312	1.81291	-428.23	-0.909617	0.148003	3.24901	0.0343595	0.0555431	0.0693147	0.0693147	0.0545596	0.0291655	0.106638	0.0579
YDL091C	UBX3	3.13609	1.8451	NA	NA	0.231884	0.125871	2.36736	1.45014	-1.1512	0.458	0.336	0.331	0.845098	-394.13	-0.859912	0.153677	2.24397	0.0392067	0.104321	NA	NA	0.0654042	0.00496835	0.0478033	0.0847
YDL092W	SRP14	2.64444	2.14301	1	0.333333	0.326087	0.982596	3.90309	2.26642	-0.665144	0.395	0.374	0.367	NA	-118.27	-0.838832	0.164991	2.92102	0.040707	0.0704942	0.0577623	0.0630134	NA	0.0261948	0.123776	0.0328
YDL093W	PMT5	3.34869	2.42975	NA	NA	0.313433	0.436639	NA	1.23646	-1.31336	0.425	0.366	0.388	NA	-733.56	-0.80974	0.164094	NA	0.0462082	0.0750328	0.0198042	0.0407734	0.00859754	0.0155589	NA	0.0814
YDL095W	PMT1	3.38987	1.99123	1.91381	0.444444	0.28866	1.03853	4.61805	2.03892	-0.631341	0.46	0.379	0.445	2.233	-858.25	-0.643446	0.183202	3.57963	0.0539098	0.028254	0.0385082	0.0301368	0.0160232	0.0240173	0.0378769	0.0745
YDL097C	RPN6	3.11561	1.61278	1.63347	0.357143	0.275	1.07805	4.22531	2.50282	-0.392223	0.455	0.292	0.492	1.70757	-415.79	-0.811231	0.166498	3.14757	0.0484734	0.043449	0.0630134	0.0495105	0.0968678	0.0124038	0.0737391	0.0651
YDL098C	SNU23	2.76716	2.0569	0.30103	0	0.283186	0.323705	2.95761	1.4804	-0.996971	0.395	0.323	0.405	1.54407	-162.14	-0.916147	0.162252	2.63491	0.0572105	0.076948	0.0266595	NA	NA	NA	0.138629	0.0871
YDL099W	BUG1	3.01115	1.90309	1.65321	0.340909	0.253165	1.19783	3.71767	2.14686	-0.594824	0.491	0.325	0.333	1.79934	-269.61	-0.844445	0.159712	2.52116	0.0441814	0.0687967	0.0630134	0.033007	0.017702	0.00746187	0.0447192	0.0803
YDL100C	GET3	3.02735	1.76343	1.41497	0.28	0.298246	1.22866	4.23805	2.55606	-0.524329	0.451	0.338	0.403	1.27875	-338.63	-0.491916	0.188699	3.00981	0.0572105	0.016667	0.0192541	NA	0.057955	0.0107307	NA	0.0365
YDL101C	DUN1	3.18808	2.02531	1.36173	0.272727	0.27619	0.161068	3.54158	1.51095	-1.02319	0.442	0.327	0.372	2.0086	-460.43	-0.82851	0.156972	3.38069	0.0354259	0.0780771	NA	NA	0.0323352	0.0153553	0.0481352	0.0638
YDL102W	POL3	3.51772	2.1038	1.91908	0.304878	0.293651	0.395465	NA	1.06292	NA	0.451	0.351	0.336	NA	-1058.95	-0.755707	0.164817	NA	0.0510217	0.0783081	0.016906	NA	0.0635466	NA	0.0227261	0.1195
YDL103C	QRI1	3.15655	1.96848	1.76343	0.438596	0.26087	0.56752	3.73878	2.12752	-1.01547	0.481	0.349	0.377	1.77815	-480.36	-0.752749	0.175068	3.17155	0.0392067	0.039666	0.033007	0.0577623	0.0518831	0.0147983	0.0348315	0.0688
YDL104C	QRI7	3.08778	1.49136	1.79934	0.306452	0.1	0.224221	3.14613	1.0717	-0.881405	0.456	0.397	0.321	2.11394	-375.52	-0.944158	0.14864	2.92243	0.0510217	NA	NA	NA	0.121941	0.0107883	0.130782	0.0822
YDL105W	NSE4	3.08243	NA	NA	NA	NA	-0.529003	NA	1.13188	-0.825068	0.417	0.357	0.342	1.39794	-356.93	-0.827485	0.145446	NA	0.0354259	NA	NA	NA	0.039441	0.0268893	0.154033	0.076
YDL106C	PHO2	3.22531	2.36549	1.81954	0.415385	0.268398	0.277563	3.80754	1.56981	-1.0752	0.421	0.345	0.343	1.68124	-430.6	-0.830504	0.153347	3.5301	0.0378368	0.123412	0.0165035	0.0135911	0.0257633	0.00921157	NA	0.1367
YDL107W	MSS2	3.02366	2.3032	1.70757	0.32	0.285	0.147737	2.86688	1.29077	-0.788879	0.398	0.273	0.406	NA	-299.88	-0.939546	0.145087	2.71997	0.0423574	0.0701532	NA	NA	0.0425816	0.0132761	NA	0.034
YDL108W	KIN28	2.96426	1.88649	1.69897	0.367347	0.236842	0.32531	3.64345	1.63097	-0.689732	0.456	0.358	0.375	NA	-292.22	-0.939225	0.164013	3.31835	0.0441814	0.0649622	0.0256721	0.0346574	0.0387257	0.0171586	NA	0.0585
YDL109C	YDL109C	3.2887	NA	NA	NA	NA	-0.253367	2.29003	0.244525	NA	0.461	0.372	0.424	1.17609	-646.57	-0.892574	0.155943	2.54464	0.0462082	NA	0.0385082	NA	0.0406855	0.00955687	NA	0.0847
YDL110C	TMA17	2.6561	2.2014	1.77815	0.220339	0.316456	0.660789	3.32428	2.73299	-0.534468	0.497	0.318	0.603	1.27875	-151.35	-0.844526	0.201083	2.66444	0.0354259	NA	0.0154033	NA	0.360095	NA	NA	0.0749
YDL111C	RRP42	2.902	NA	NA	NA	NA	0.781309	3.85187	1.59094	-0.886391	0.481	0.346	0.395	NA	-252.75	-0.933922	0.150464	3.07093	0.0539098	0.0737293	NA	0.0866434	0.096761	0.0487354	0.157533	0.0505
YDL112W	TRM3	3.63458	2.04532	1.64345	0.302326	0.272727	0.621881	2.935	0.886829	-0.823041	0.408	0.305	0.381	1.25527	-1297.21	-0.83336	0.157818	2.31523	0.0572105	0.0526263	0.0407734	NA	0.025017	NA	0.0370667	0.1042
YDL113C	ATG20	3.28398	1.98677	1.716	0.411765	0.229167	0.31433	2.55388	1.42266	-1.10513	0.409	0.343	0.365	1.74036	-573.36	-0.851701	0.156552	2.24205	0.0510217	0.077549	0.0266595	0.0266595	0.0940613	0.00134524	0.0276154	0.0709
YDL114W	YDL114W	2.96708	1.92942	NA	NA	0.22619	-0.854494	NA	0	NA	0.421	0.375	0.33	NA	-255.9	-1.00436	0.142778	NA	NA	NA	0.0216608	0.0121605	NA	0.0145645	NA	NA
YDL115C	IWR1	3.02612	1.91908	2.6561	0.382743	0.280488	0.480753	3.03342	1.86751	NA	0.503	0.305	0.325	1.60206	-327.53	-0.876267	0.150345	2.55389	0.0462082	0.0742104	0.0216608	0.0203867	NA	0.00563748	0.07617	0.0847
YDL116W	NUP84	3.33866	1.76343	1.716	0.352941	0.192982	0.502016	3.93349	1.57779	-0.982967	0.447	0.298	0.356	2.36173	-639.74	-0.823513	0.156472	3.43163	0.0510217	0.0731709	0.0407734	0.0433217	0.0191533	0.0171852	0.105022	0.0748
YDL117W	CYK3	3.42455	2.11059	2.41996	0.255725	0.28125	0.375297	2.57634	1.24514	-0.785686	0.406	0.389	0.363	1.61278	-842.26	-0.865584	0.158964	2.20377	0.0510217	0.0896853	0.0364814	NA	0.0191013	0.00828864	0.203867	0.1077
YDL118W	YDL118W	2.58092	2.29885	NA	NA	0.343434	-1.37675	NA	NA	-1.22768	0.504	0.362	0.37	NA	-102.71	-0.959316	0.164	NA	0.0441814	NA	NA	NA	0.154455	NA	NA	NA
YDL119C	YDL119C	2.96567	2.11059	NA	NA	0.3125	0.336619	3.19033	1.41296	-1.06349	0.37	0.445	0.377	NA	-279.28	-1.02928	0.149713	2.85432	0.0343595	0.0735374	0.0301368	NA	0.109336	0.00739331	NA	0.0532
YDL120W	YFH1	2.72016	2.23045	1.91908	0.329268	0.331361	0.809074	3.19312	2.12107	-1.11577	0.526	0.377	0.32	NA	-167.37	-1.01291	0.150926	2.38584	0.0392067	0.0452195	0.0577623	NA	0.101216	0.0178933	0.0912036	0.0687
YDL121C	YDL121C	2.65321	2.21748	1.44716	0.555556	0.243902	0.851502	3.51322	1.97435	-1.13371	0.453	0.307	0.34	NA	-121.28	-0.820315	0.156372	2.66266	0.0462082	0.0406225	NA	NA	0.102752	0.0422928	NA	0.0193
YDL122W	UBP1	3.38561	1.92428	1.53148	0.30303	0.204819	0.790017	3.95279	1.4504	NA	0.463	0.312	0.342	1.57978	-735.27	-0.723325	0.161537	3.16307	0.0539098	0.0702276	0.0462098	0.0231049	0.0161476	0.0496928	0.130782	0.1208
YDL123W	SNA4	2.62634	1.07918	1.716	0.54902	0.454545	0.70859	3.83123	1.56532	-0.802444	0.525	0.447	0.418	1.79934	-125.67	-0.93211	0.159252	3.12297	0.0441814	0.102493	NA	NA	0.190153	0.0126632	0.0679556	0.1083
YDL124W	YDL124W	2.97267	1.86923	1.75587	0.392857	0.260274	1.11964	3.60531	3.01648	-0.937794	0.463	0.326	0.438	1.74036	-285.66	-0.70587	0.179314	2.48708	NA	0.0415378	NA	NA	0.0893888	0.00183602	0.0310828	0.0617
YDL125C	HNT1	2.67852	2.0569	2.32634	0.421801	0.300885	1.29159	3.7332	2.53267	-0.438899	0.484	0.34	0.478	2.42651	-157.03	-0.637033	0.187477	2.44317	0.0462082	0.0397955	0.0223596	NA	NA	0.0169483	0.0462098	0.0232
YDL126C	CDC48	3.39933	1.77815	1.61278	0.375	0.186441	1.53934	4.89432	2.93632	-0.158453	0.536	0.38	0.339	1.53148	-898.93	-0.513305	0.187808	3.35517	NA	0.023456	0.0182407	NA	0.0270593	0.0148038	NA	NA
YDL127W	PCL2	2.96708	NA	NA	NA	NA	0.613334	NA	1.2651	-0.96417	0.33	0.388	0.43	NA	-250.59	-0.885529	0.160806	NA	0.0484734	NA	0.053319	0.0364814	0.0972006	0.0190135	NA	0.1413
YDL128W	VCX1	3.09202	2.24304	1.95904	0.333333	0.270115	0.91449	3.89042	2.08552	-0.743042	0.483	0.369	0.41	1.54407	-410.61	-0.787149	0.17127	2.97639	0.0484734	0.0415748	0.0693147	NA	0.0278589	0.0254645	0.157533	0.0678
YDL129W	YDL129W	2.9425	2.40312	2.17319	0.418919	0.277778	0.0191986	2.65321	0.916875	-0.85855	0.459	0.428	0.39	NA	-272.77	-1.01294	0.149538	2.63502	0.0484734	NA	NA	NA	0.240935	0.0308508	NA	0.1056
YDL130W	RPP1B	2.50651	1.98227	1.25527	0.235294	0.231579	2.16322	4.35025	3.2012	-0.305307	0.617	0.449	0.383	NA	-111.45	-0.147079	0.226056	2.18984	NA	0.0440549	0.0223596	0.016906	0.0961103	0.0180294	0.0306702	NA
YDL130W-A	STF1	2.41664	2.21748	1.73239	0.396226	0.359756	1.13628	NA	3.08434	NA	0.494	0.345	0.322	NA	-65.24	-0.765553	0.165677	NA	0.0654623	0.0639724	NA	NA	0.0977186	NA	0.0255774	0.044
YDL131W	LYS21	3.12156	2.02119	1.72428	0.326923	0.288462	1.40468	4.34044	NA	NA	0.476	0.361	0.433	NA	-447.92	-0.483356	0.191883	2.93627	0.0654623	0.0375776	NA	0.0315067	0.0147337	0.025354	0.0825175	0.0796
YDL132W	CDC53	3.38881	1.83251	2.48144	0.350993	0.38806	0.525795	2.57634	1.75298	-0.878769	0.428	0.317	0.384	NA	-741.26	-0.802622	0.166463	2.05439	0.0539098	0.0724173	0.0119508	NA	0.011054	NA	NA	0.0889
YDL133C-A	RPL41B	1.89209	2.25527	1.38021	0.304348	0.290503	2.89861	3.69108	NA	NA	0.192	0.577	0.462	NA	-10.49	-0.357849	0.225209	0.857403	NA	NA	NA	NA	NA	NA	NA	NA
YDL133W	SRF1	3.1186	0	2.09342	0.284553	NA	NA	NA	1.48854	NA	0.42	0.384	0.372	NA	-413.84	-0.877634	0.157127	NA	0.0441814	0.0867086	0.0247553	NA	NA	0.00798139	0.135911	0.0705
YDL134C	PPH21	3.04532	1.49136	2.68664	0.319588	0.233333	0.633245	3.74974	NA	-0.589054	0.519	0.354	0.376	1.65321	-381.64	-0.834395	0.158267	3.11682	0.0484734	0.0767922	0.0433217	0.0462098	0.0474706	0.00863109	0.0900191	0.0717
YDL135C	RDI1	2.78462	1.82607	2.22272	0.355422	0.318182	0.948852	3.22272	2.5163	-0.884057	0.453	0.291	0.365	NA	-167.48	-0.698364	0.157547	2.27617	0.040707	0.0363417	0.0216608	NA	0.0604645	0.0196033	0.0385082	0.0317
YDL136W	RPL35B	2.55991	2.13988	1.4624	0.321429	0.211679	1.70501	4.28103	NA	-0.371815	0.405	0.355	0.504	2.15229	-108.94	-0.119531	0.237228	2.57718	0.0333721	0.0589827	0.0301368	0.016906	0.0596661	NA	0.0348315	NA
YDL137W	ARF2	2.73719	2.19033	2.57171	0.395161	0.298701	0.864795	4.39794	NA	-0.557207	0.429	0.374	0.456	2.05308	-191.83	-0.412739	0.200961	3.53327	0.0572105	0.0314095	0.033007	0.0770164	0.248725	0.0133518	0.0597541	0.0205
YDL138W	RGT2	3.36021	2.15229	NA	NA	0.29078	0.0884188	NA	0.755951	NA	0.442	0.41	0.427	0.477121	-766.7	-0.925179	0.162318	NA	0.0441814	0.0977335	0.0407734	NA	NA	0.0125936	0.0787667	0.0926
YDL139C	SCM3	2.82737	NA	NA	NA	NA	-0.0394349	2.74507	1.52799	-1.04383	0.469	0.304	0.446	1.44716	-188.97	-0.854888	0.149225	2.78522	0.025473	NA	0.0407734	NA	0.198963	0.0247712	NA	0.0822
YDL140C	RPO21	3.71617	2.00432	1.6902	0.291667	0.21	1.15005	NA	1.84068	NA	0.503	0.423	0.3	1.34242	-1711.94	-0.679179	0.170603	NA	0.0539098	0.135925	0.0210045	0.0266595	0.00417433	0.0226834	0.0141748	NA
YDL141W	BPL1	3.3166	2.42325	2.26951	0.302703	0.306818	0.533263	3.29447	1.46054	-1.10791	0.475	0.385	0.347	1.36173	-705.38	-0.881627	0.15337	2.76196	0.0462082	0.0574804	0.017773	0.0462098	0.015598	0.0147638	0.0900191	0.0913
YDL142C	CRD1	2.93044	2.70329	1.79239	0.42623	0.373016	0.198436	2.9425	1.69713	NA	0.398	0.401	0.37	NA	-259.48	-1.08859	0.147748	2.74485	0.0462082	0.0997705	0.0247553	0.0630134	0.234615	0.00635733	0.0714585	0.0489
YDL143W	CCT4	3.20058	2.00432	1.62325	0.512195	0.26	1.09259	3.74273	2.261	-0.619066	0.476	0.384	0.399	2.09691	-547.91	-0.647096	0.180278	2.65111	0.0462082	0.0321804	0.0346574	0.0192541	0.038112	0.0170584	0.053319	0.0746
YDL144C	YDL144C	3.02979	1.95904	1.38021	0.391304	0.333333	0.434536	3.71349	1.74679	-0.702021	0.507	0.364	0.588	2.16137	-408.65	-0.926708	0.198344	3.27918	0.0484734	0.0321537	0.0577623	NA	0.0568428	0.0139533	0.0815467	0.0715
YDL145C	COP1	3.55703	2.14301	2.38021	0.305439	0.289855	1.01937	4.18184	2.07578	-0.857924	0.494	0.364	0.34	1.96379	-1177.59	-0.625013	0.179885	3.16277	0.0572105	0.0272711	0.0198042	0.0103455	0.0103089	0.0214069	NA	0.074
YDL146W	LDB17	3.16909	2.08636	2.14922	0.242857	0.31405	0.219374	2.5172	0.98331	-1.04915	0.39	0.313	0.388	0.477121	-444.61	-0.79724	0.160388	2.3	0.0441814	NA	0.0187337	NA	0.0646767	0.00801799	NA	0.0548
YDL147W	RPN5	3.12646	2.17026	1.61278	0.375	0.326531	1.13837	3.75664	2.60887	-0.373557	0.433	0.256	0.388	1.93952	-378.77	-0.764279	0.162749	2.61932	0.0572105	0.0395866	0.0433217	0.0117483	0.0547665	0.0122404	0.0468343	0.0833
YDL148C	NOP14	3.38614	2.36549	1.65321	0.295455	0.277056	0.637769	NA	0.834929	-0.882729	0.47	0.292	0.329	NA	-687.02	-0.668753	0.164654	NA	0.0654623	0.0451351	0.0693147	NA	0.00685622	NA	0.154033	0.1092
YDL149W	ATG9	3.47625	NA	NA	NA	NA	-0.0643928	NA	1.30412	NA	0.423	0.312	0.382	0.30103	-895.52	-0.890088	0.153314	NA	0.0423574	NA	0.0187337	0.0495105	0.0777707	0.000903618	0.0462098	0.0778
YDL150W	RPC53	3.10346	1.99123	NA	NA	0.319588	0.62714	2.99913	1.08579	-1.02	0.525	0.376	0.381	1.49136	-417.43	-0.856396	0.165491	2.37383	0.0539098	0.0938957	NA	NA	0.0246646	NA	0.16906	0.098
YDL153C	SAS10	3.26316	2.08636	NA	NA	0.256198	0.82853	NA	1.03679	-0.529443	0.53	0.301	0.318	NA	-506.92	-0.657106	0.164837	NA	0.061019	0.0378024	0.0693147	NA	0.0284388	NA	0.0815467	0.0871
YDL154W	MSH5	3.43233	1.89763	NA	NA	0.24359	-0.113962	NA	0.590619	-1.34104	0.427	0.336	0.336	NA	-843.91	-0.909308	0.153062	NA	0.0441814	NA	0.0247553	0.0198042	0.0491012	0.00423777	0.0277259	0.0719
YDL155W	CLB3	3.10857	2.11727	2.12057	0.282443	0.330769	0.411821	2.95036	1.39152	-1.10182	0.488	0.357	0.4	1.30103	-413.09	-0.886171	0.154395	2.5398	0.0392067	0.102001	0.0577623	0.033007	0.0379501	0.0326673	0.108304	0.104
YDL157C	YDL157C	2.55267	2.20952	1.04139	0.3	0.273292	0.935758	2.87622	2.46918	NA	0.403	0.395	0.378	1.5682	-123.47	-0.664981	0.173649	1.94541	0.0378368	0.0367302	0.0216608	0.0288811	NA	0.0214008	NA	0.0146
YDL159W	STE7	3.18977	2.09691	1.5682	0.416667	0.290323	0.262165	2.82737	1.404	-1.12668	0.426	0.357	0.364	1.14613	-476.22	-0.92123	0.153359	2.56638	0.0423574	0.091865	0.0630134	0.0315067	0.0473199	0.0149637	0.108304	0.0653
YDL159W-A	YDL159W-A	2.12057	NA	NA	NA	NA	-2.37675	NA	NA	NA	0.273	0.295	0.386	NA	-21.34	-0.839735	0.117524	NA	NA	NA	NA	NA	NA	0.0165288	NA	NA
YDL160C	DHH1	3.18213	1.74036	2.44404	0.292419	0.296296	0.030518	4.63246	2.39758	NA	0.477	0.351	0.349	2.24551	-450.78	-0.67792	0.175818	4.60195	0.0572105	0.105603	0.016906	0.053319	NA	0.0134539	0.0139466	0.0806
YDL161W	ENT1	3.13513	2.02531	NA	NA	0.361905	0.619322	NA	2.01367	-0.628009	0.508	0.341	0.382	1.59106	-388.8	-0.854114	0.170883	NA	0.0462082	0.0793312	NA	NA	0.0645755	0.0162214	0.0714585	0.0959
YDL164C	CDC9	3.35564	2.12385	1.72428	0.326923	0.325758	0.488268	2.17319	1.28192	-0.977984	0.438	0.376	0.386	NA	-738.75	-0.795889	0.166519	1.6938	0.0423574	0.0643637	0.0315067	0.0577623	0.0241826	0.0474746	0.0537323	0.0837
YDL165W	CDC36	2.76042	1.5682	1.70757	0.32	0.333333	0.340443	3.32634	1.95447	-1.02365	0.464	0.375	0.406	NA	-177.18	-0.882747	0.161205	2.98634	0.040707	0.0519288	NA	NA	0.33738	0.0299015	0.0912036	0.0228
YDL166C	FAP7	2.77379	1.76343	1.54407	0.147059	0.245614	0.664754	3.92169	1.75532	-0.696588	0.54	0.303	0.449	NA	-203.71	-0.834551	0.174731	3.25717	0.0423574	0.0664743	0.0630134	NA	0.40027	NA	0.247553	0.0445
YDL167C	NRP1	3.33445	2.18184	1.65321	0.272727	0.291391	0.764474	3.55267	0.904661	-0.636012	0.392	0.397	0.343	1.30103	-671	-0.866792	0.151563	2.7889	0.0572105	0.122312	NA	NA	0.0182133	NA	0.247553	0.1078
YDL168W	SFA1	3.06483	1.74036	1.79934	0.258065	0.277778	0.868232	3.92273	2.13583	-0.768021	0.514	0.432	0.339	1.68124	-405.78	-0.61473	0.185325	3.05488	0.0462082	0.0251628	0.0130782	0.0385082	0.0582619	0.00286125	NA	0.0558
YDL169C	UGX2	2.82737	2.12385	0.954243	0.5	0.295455	-0.0480807	NA	1.32968	NA	0.451	0.362	0.411	NA	-205.13	-0.993366	0.166538	NA	NA	NA	NA	NA	0.106942	7.36e-05	0.0587413	0.0949
YDL170W	UGA3	3.20058	2.16732	1.49136	0.3	0.335616	0.433001	3.07918	1.26186	NA	0.412	0.284	0.457	1.34242	-497.44	-0.886339	0.156294	2.64716	0.0441814	0.087187	0.0210045	NA	0.037038	0.0152905	0.144406	0.078
YDL171C	GLT1	3.76989	1.57978	2.04532	0.236364	0.189189	0.869184	4.27646	1.71087	-0.71287	0.48	0.381	0.329	1.78533	-2036.81	-0.541547	0.180854	3.40745	0.0462082	0.0265359	0.0216608	0.053319	0.0529775	0.0257332	NA	NA
YDL173W	PAR32	2.94841	2.15836	1.47712	0.482759	0.132867	NA	3.0569	2.16227	-0.742321	0.432	0.392	0.503	1.85733	-291.93	-0.786214	0.179081	NA	0.0365811	0.0523136	0.0495105	NA	NA	0.0144817	0.110023	0.0683
YDL174C	DLD1	3.2465	1.83251	1.79239	0.327869	0.283582	0.55427	4.03342	2.01925	-0.775467	0.469	0.384	0.49	1.78533	-638.14	-0.693978	0.187043	3.4793	0.0365811	0.0352387	0.0266595	NA	0.0878447	0.00761138	0.128361	0.0765
YDL175C	AIR2	3.01494	2.35025	1.27875	0.555556	0.300448	0.432327	3.25527	1.32891	-0.748849	0.426	0.423	0.333	1.47712	-311.56	-0.881513	0.148063	2.8236	0.0441814	0.0910371	0.0173287	0.0150684	0.0457952	0.0114912	0.0468343	0.0912
YDL176W	YDL176W	3.32777	2.36736	1.65321	0.386364	0.293103	0.299289	2.5302	0.934397	-1.16813	0.396	0.367	0.331	0.477121	-641.76	-0.949728	0.140169	2.23346	0.0484734	0.0863048	NA	NA	0.0511302	0.015185	0.192541	0.1083
YDL177C	YDL177C	2.71012	1.88649	1.70757	0.28	0.197368	0.330819	2.95761	1.34124	-1.07058	0.421	0.38	0.404	2.04139	-154.78	-0.854219	0.166575	2.62781	0.0484734	NA	0.0154033	NA	NA	0.0195487	NA	0.0524
YDL178W	DLD2	3.20222	1.87506	0.954243	0.25	0.175676	0.741135	4.0569	2.02574	-0.828274	0.469	0.335	0.356	1.57978	-550.28	-0.713634	0.166782	3.31598	0.0572105	0.0508466	NA	0.0346574	0.0801261	0.0202164	0.121605	0.0455
YDL179W	PCL9	2.96142	2.18184	NA	NA	0.291391	0.44298	NA	1.51947	-0.738024	0.393	0.384	0.377	NA	-257.07	-0.940288	0.161604	NA	0.0392067	0.121726	0.0301368	NA	0.216975	0.0142022	0.144406	0.1331
YDL180W	YDL180W	3.2159	1.54407	2.58659	0.337662	0.411765	0.542177	NA	1.28253	-1.32975	0.394	0.347	0.416	NA	-505.58	-0.965765	0.149673	NA	0.0462082	0.0843378	0.0210045	NA	0.0197188	0.00759179	NA	0.1316
YDL181W	INH1	2.41162	1.94939	1.94448	0.367816	0.25	0.564192	2.99167	2.73104	-0.910802	0.5	0.419	0.453	1.64345	-76.76	-0.885715	0.188403	2.4291	0.0316016	NA	0.0266595	0.0150684	NA	0.0151676	NA	0.0536
YDL182W	LYS20	3.10958	1.97313	1.34242	0.380952	0.301075	1.64985	4.44871	NA	-0.462811	0.487	0.364	0.473	2.26951	-446.15	-0.49282	0.19824	2.79954	NA	0.0388656	NA	0.0630134	0.0391845	0.0302657	0.198042	0.1031
YDL183C	YDL183C	2.98363	2.0086	1.83251	0.313433	0.39604	0.163757	NA	1.06696	-1.38405	0.417	0.33	0.364	NA	-264.06	-0.984056	0.141241	NA	0.0539098	0.0231556	NA	NA	0.124757	0.00101671	NA	0.124
YDL184C	RPL41A	1.89209	2.27875	1.38021	0.434783	0.301587	2.92896	4.07555	NA	NA	0.192	0.577	0.5	1.53148	-9.95	-0.379602	0.227444	1.17652	NA	NA	0.0301368	0.0866434	NA	0.0289272	NA	0.0167
YDL185W	VMA1	3.50732	2.11727	NA	NA	0.238462	NA	5.30103	2.75397	-0.579714	0.486	0.407	0.342	2.03743	-1125.12	-0.51527	0.189041	NA	0.0539098	0.0173195	0.0147478	NA	0.044387	0.00854141	NA	NA
YDL186W	YDL186W	2.92117	0	NA	NA	NA	-1.26761	NA	0	-0.755723	0.514	0.406	0.396	NA	-250.75	-0.913309	0.156994	NA	0.0293608	NA	0.0133298	NA	NA	0.0220323	NA	NA
YDL188C	PPH22	3.05461	1.9345	2.20952	0.397516	0.188235	0.576939	3.61384	NA	-0.748605	0.511	0.349	0.386	1.78533	-380.17	-0.796066	0.163224	3.0373	0.0484734	0.0498374	0.0364814	0.0495105	0.0374363	0.0190396	0.0582477	0.0753
YDL189W	RBS1	3.13799	2.36549	2.14613	0.309353	0.229437	0.665205	2.95036	1.39564	NA	0.421	0.406	0.371	1.39794	-402.68	-0.918927	0.146192	2.28741	0.0423574	0.0673525	0.0693147	0.033007	NA	0.0142503	0.216608	0.0906
YDL190C	UFD2	3.4603	2.10037	2.27184	0.327957	0.232	0.544786	3.41497	1.59878	-1.18046	0.451	0.32	0.352	NA	-861.89	-0.749434	0.164865	2.87077	0.0510217	0.0549317	NA	NA	0.0103758	0.00465598	0.0151673	0.085
YDL191W	RPL35A	2.55991	2.0086	1.69897	0.367347	0.237624	2.12616	NA	NA	-0.268895	0.405	0.355	0.496	NA	-112.27	-0.0981345	0.234025	NA	0.0333721	0.0571727	0.0266595	NA	0.080191	0.019251	NA	NA
YDL192W	ARF1	2.73719	1.77085	1.57978	0.216216	0.224138	1.71919	4.28556	3.06221	-0.461803	0.423	0.39	0.379	NA	-175.97	-0.280867	0.192254	2.56754	0.0392067	0.0313175	0.0407734	0.0192541	0.180662	0.0172332	0.0316506	NA
YDL193W	NUS1	3.05231	2.16137	1.79934	0.225806	0.305556	0.440719	NA	1.77179	-0.924818	0.465	0.319	0.375	NA	-351.87	-0.700972	0.174393	NA	0.0484734	0.0693545	0.0203867	NA	0.0873388	0.00467252	0.016906	0.0629
YDL194W	SNF3	3.42406	1.94448	NA	NA	0.241379	0.255272	NA	0.554247	-1.56703	0.446	0.417	0.34	NA	-875.08	-0.884716	0.152418	NA	0.0510217	NA	0.0173287	NA	0.0164304	0.0369958	NA	0.0819
YDL195W	SEC31	3.58229	2.16137	2.01703	0.407767	0.256944	1.06059	3.26482	2.00536	-0.847406	0.46	0.439	0.367	1.41497	-1208.85	-0.690065	0.171314	2.20693	0.0462082	0.0690406	0.016906	NA	0.00611799	0.0181737	NA	NA
YDL197C	ASF2	3.19811	2.22011	1.64345	0.488372	0.442424	0.147737	3.28103	0.838534	NA	0.494	0.342	0.46	1.38021	-510.24	-0.909419	0.15315	3.13362	0.0275042	NA	NA	NA	0.0510572	0.0185589	0.106638	0.0864
YDL198C	GGC1	2.95569	1.99123	2.14922	0.314286	0.278351	1.25215	NA	2.32237	NA	0.435	0.409	0.429	NA	-301.73	-0.679077	0.176437	NA	0.0462082	0.0313963	0.0770164	NA	0.0344311	0.0400547	0.138629	0.0486
YDL199C	YDL199C	3.31471	NA	NA	NA	NA	0.199261	NA	1.10127	-1.68194	0.419	0.379	0.382	NA	-645.28	-0.984293	0.14935	NA	0.0510217	NA	0.016906	0.0157533	0.0400682	0.00671026	NA	0.0791
YDL200C	MGT1	2.75358	1.66276	1.38021	0.347826	0.222222	0.393574	NA	1.82265	NA	0.423	0.328	0.36	NA	-166.3	-0.896668	0.155807	NA	0.0484734	0.0497669	0.016906	NA	NA	0.0396504	0.126027	0.0208
YDL201W	TRM8	2.935	1.9345	1.76343	0.298246	0.247059	0.758245	3.41996	1.1653	-1.02273	0.449	0.317	0.436	NA	-257.95	-0.722252	0.176103	2.66266	0.0539098	0.056429	NA	NA	0.013039	NA	0.216608	0.0903
YDL202W	MRPL11	2.87506	1.98677	1.62325	0.439024	0.260417	0.564689	3.78319	1.79882	-0.983803	0.452	0.328	0.448	NA	-238.43	-0.911952	0.161901	3.21876	0.0423574	0.074966	0.0693147	0.0433217	NA	0.0178152	0.133298	0.0597
YDL203C	ACK1	3.27231	2.36922	1.94448	0.321839	0.248927	NA	1.9952	1.14041	-1.01457	0.449	0.405	0.383	1.38021	-615.18	-0.927788	0.152533	NA	0.0462082	0.0757197	NA	NA	0.0207275	0.0167035	0.203867	0.0871
YDL204W	RTN2	3.07262	2.25527	2.42813	0.385768	0.240223	-0.013677	NA	1.93385	-1.20971	0.434	0.368	0.462	2.28556	-355.24	-0.734442	0.180702	NA	0.0343595	NA	0.0101933	0.033007	0.038646	NA	NA	0.0746
YDL205C	HEM3	2.993	1.95424	2.30535	0.338308	0.235955	-0.343903	3.9284	1.57162	-0.787812	0.5	0.345	0.402	NA	-323.68	-0.736113	0.175818	4.27232	0.0539098	0.0521093	0.033007	0.0577623	0.0358499	0.0226262	0.173287	0.079
YDL206W	YDL206W	3.35965	2.3962	1.63347	0.238095	0.221774	0.223287	NA	0.624179	-1.63827	0.372	0.353	0.337	NA	-668.53	-0.960226	0.153017	NA	0.0392067	NA	NA	NA	0.012586	0.00105857	NA	0.0633
YDL207W	GLE1	3.20871	1.89209	1.75587	0.464286	0.246753	0.553761	3.01703	1.491	-0.831797	0.466	0.336	0.38	1.49136	-466.07	-0.946025	0.159851	2.46476	0.040707	0.0829475	NA	NA	0.0794138	0.0348801	0.210045	0.0946
YDL208W	NHP2	2.67302	2.11059	1.43136	0.384615	0.25	1.4318	NA	2.12933	-0.332454	0.484	0.331	0.433	NA	-137.01	-0.371386	0.201775	NA	0.0462082	0.0724756	NA	0.0577623	0.13964	NA	NA	0.0491
YDL209C	CWC2	3.0086	NA	NA	NA	NA	0.299027	3.42325	1.36292	-0.590743	0.465	0.365	0.374	1.87506	-317.94	-0.942913	0.138765	3.12455	0.0423574	0.0840034	NA	NA	0.0563594	0.0233213	NA	0.0982
YDL210W	UGA4	3.23452	NA	NA	NA	NA	-0.243213	NA	0.38507	-1.35458	0.439	0.427	0.344	NA	-596.41	-0.651819	0.170406	NA	0.0572105	NA	NA	NA	0.0186362	0.0221094	0.074532	0.0146
YDL211C	YDL211C	3.04883	NA	NA	NA	NA	-0.147033	3.52634	0.825101	-1.05998	0.381	0.464	0.354	NA	-304.68	-0.946915	0.155156	3.67346	0.0316016	0.0981211	NA	NA	0.0392787	0.0283608	NA	NA
YDL212W	SHR3	2.8014	2.16435	1.6721	0.391304	0.296552	1.07416	3.81358	2.29121	NA	0.417	0.336	0.412	1.97772	-202.96	-0.622094	0.17462	2.74021	0.0510217	0.0257324	0.0495105	0.016906	0.0904927	0.029145	0.138629	0.0149
YDL213C	NOP6	2.83123	1.70757	1.25527	0.411765	0.22	1.00431	3.95279	1.65985	-0.777804	0.504	0.363	0.398	NA	-204.47	-0.723652	0.18293	2.94897	0.0441814	0.0447281	0.0630134	0.0315067	0.0314874	0.0455204	0.0866434	0.076
YDL214C	PRR2	3.32222	NA	NA	NA	NA	-0.841638	NA	0.420286	NA	0.409	0.386	0.393	NA	-666.95	-0.874251	0.156313	NA	0.0654623	NA	NA	NA	NA	0.0106387	NA	0.0807
YDL215C	GDH2	3.51574	2.15836	2.33041	0.295775	0.251748	0.805215	3.86923	1.56827	-0.870632	0.426	0.308	0.365	NA	-1038.89	-0.681493	0.167581	3.06439	0.0539098	0.0565914	0.0364814	0.0433217	0.172824	0.00741088	0.0147478	0.0605
YDL216C	RRI1	3.12156	2.00432	NA	NA	0.33	0.0261237	NA	1.44725	-0.969805	0.424	0.347	0.354	1.38021	-389.9	-0.947734	0.141339	NA	0.0308049	NA	NA	NA	0.0678127	0.0143885	0.0679556	0.0961
YDL217C	TIM22	2.79518	2.16435	2.1959	0.333333	0.337931	0.438826	NA	1.83469	-0.980053	0.524	0.466	0.303	NA	-229.76	-0.982376	0.148996	NA	0.0484734	0.0874102	0.0577623	NA	NA	0.0489079	0.16906	0.0697
YDL218W	YDL218W	2.97955	NA	NA	NA	NA	-0.58336	NA	0.179839	-1.45717	0.469	0.484	0.403	NA	-345.75	-0.8551	0.172961	NA	NA	NA	0.0192541	NA	0.114975	0.0184933	NA	0.0788
YDL219W	DTD1	2.6561	1.79239	1.65321	0.295455	0.262295	0.790861	3.6637	2.28359	-1.19997	0.444	0.291	0.338	NA	-131.25	-0.704006	0.157283	2.87342	0.0423574	0.0406982	0.0210045	0.0693147	0.129861	0.0212358	0.0430526	NA
YDL220C	CDC13	3.44326	NA	NA	NA	NA	-0.22185	2.50379	0.540455	-1.09583	0.462	0.368	0.489	1.62325	-899.47	-0.986364	0.162116	2.72646	0.0392067	NA	0.0157533	NA	0.0157669	0.0215759	0.0415058	0.1012
YDL222C	FMP45	2.96848	NA	NA	NA	NA	-0.299124	2.5172	2.08998	-1.53611	0.452	0.474	0.558	1.86923	-374.04	-0.949154	0.186976	2.81698	0.0484734	NA	0.00805985	NA	0.127802	0.00170271	NA	0.0728
YDL223C	HBT1	3.49707	NA	NA	NA	NA	-0.00252702	NA	1.82791	-0.992679	0.472	0.457	0.35	NA	-993.06	-0.728696	0.167433	NA	0.040707	NA	NA	NA	0.164055	NA	NA	0.07
YDL224C	WHI4	3.29003	2.14613	2.56348	0.331507	0.251799	0.496901	NA	1.64781	-0.892112	0.452	0.435	0.325	NA	-602.97	-0.914035	0.1514	NA	0.0441814	0.0882614	0.0407734	0.0192541	0.0122856	0.00560942	0.106638	0.1382
YDL225W	SHS1	3.21906	1.97313	1.62325	0.195122	0.27957	0.564334	3.74974	1.87626	-0.94424	0.428	0.361	0.348	1.88081	-477.46	-0.720156	0.172091	3.18569	0.0462082	0.0579481	NA	0.0462098	0.0376856	0.0204606	0.128361	0.085
YDL226C	GCS1	3.0249	1.91381	1.23045	0.5	0.283951	0.90112	3.98046	2.21507	-0.545613	0.51	0.428	0.374	2.03743	-367.47	-0.825387	0.156217	3.0797	0.0462082	0.0334134	0.0495105	0.0630134	0.0463281	0.0270817	0.110023	0.0624
YDL227C	HO	3.24576	NA	NA	NA	NA	0.782558	NA	1.00753	NA	0.479	0.405	0.342	0.30103	-609.61	-0.913211	0.158356	NA	NA	0.0631308	NA	NA	NA	NA	NA	0.0925
YDL229W	SSB1	3.26529	2.03743	1.51851	0.25	0.203704	2.09645	5.23045	NA	-0.652085	0.485	0.399	0.422	2.17319	-651.77	-0.0859545	0.232425	3.13431	0.040707	0.0197172	NA	NA	0.0811515	0.028613	0.0134331	NA
YDL230W	PTP1	3.00346	1.78533	1.74036	0.425926	0.25	0.343762	3.42975	1.40255	-0.745452	0.479	0.366	0.509	1.04139	-344.16	-0.940911	0.179763	3.08635	0.040707	0.066132	0.0385082	NA	0.0800577	0.0104342	NA	0.0691
YDL231C	BRE4	3.52866	1.82607	NA	NA	0.136364	0.548118	NA	0.539703	-0.921543	0.413	0.383	0.393	NA	-1124.34	-0.849252	0.160134	NA	0.0539098	0.0871651	0.0301368	NA	0.0847513	NA	NA	0.0837
YDL232W	OST4	2.04532	2.46389	1.27875	0.444444	0.296552	1.20919	3.38561	2.70632	NA	0.351	0.297	0.595	NA	-27.84	-0.335573	0.217037	2.1793	0.0287045	NA	0.033007	0.0577623	NA	0.0243506	NA	0.0387
YDL233W	YDL233W	3.13893	2.21219	1.63347	0.404762	0.364198	0.173127	3.00432	1.31283	-1.23433	0.462	0.399	0.403	1.65321	-432.06	-0.922958	0.163255	2.83183	0.0423574	0.0433888	0.0277259	0.0385082	0.11676	0.00740555	NA	0.0913
YDL234C	GYP7	3.35044	1.79934	2.14301	0.326087	0.322581	0.385284	3.39094	1.45871	NA	0.428	0.304	0.411	1.88649	-670.44	-0.816156	0.157435	3.00608	0.0510217	0.0818794	0.0150684	0.0187337	0.0629447	NA	0.0270761	0.0776
YDL235C	YPD1	2.70243	2.1038	2.00432	0.3	0.277778	0.941699	3.8014	2.19312	-0.921181	0.411	0.274	0.381	2.02938	-139.1	-0.697087	0.16124	2.8603	0.0441814	0.0916273	0.0266595	0.0495105	0.095867	0.0097079	0.103455	0.0274
YDL236W	PHO13	2.97267	2.26482	1.43136	0.346154	0.284153	0.898132	3.47422	2.20802	-0.794254	0.454	0.364	0.39	NA	-310.96	-0.707218	0.174073	2.57724	0.0484734	0.0352148	0.0433217	0.0770164	0.120596	0.0275998	0.173287	0.0217
YDL237W	AIM6	3.0693	1.91381	1.25527	0.470588	0.333333	NA	NA	1.88608	-0.89449	0.445	0.343	0.373	NA	-393.71	-0.823036	0.16098	NA	0.0484734	0.0181654	0.0301368	0.017773	0.0535526	0.0133439	0.0339778	0.0293
YDL238C	GUD1	3.16732	2.14922	1.14613	0.384615	0.335714	-0.298606	2.4456	1.33538	-1.06651	0.506	0.357	0.424	2.23553	-502.23	-0.899412	0.164791	2.74499	0.061019	NA	NA	NA	0.068197	0.00933149	0.0247553	0.0792
YDL239C	ADY3	3.3753	1.53148	1.32222	0.35	0.121212	0.030275	NA	0.514548	-1.40121	0.442	0.282	0.302	NA	-656.24	-0.88082	0.14272	NA	0.0484734	NA	0.0216608	NA	NA	0.00563103	0.0128361	0.0905
YDL240W	LRG1	3.48487	0.477121	2.24304	0.390805	0	0.469055	2.67025	1.10958	NA	0.401	0.346	0.356	1.79239	-922.05	-0.855779	0.156952	2.20391	0.0441814	0.0962983	NA	NA	NA	0.0481376	NA	0.1083
YDL241W	YDL241W	2.57054	2.04922	1.89763	0.269231	0.405405	0.31243	3.11394	1.6586	-0.614572	0.411	0.435	0.331	1.11394	-100.17	-1.01954	0.151727	2.8022	NA	0.0736836	NA	NA	0.191461	0.0372732	NA	0.1314
YDL243C	AAD4	2.99564	NA	NA	NA	NA	-0.0212726	NA	NA	-0.860751	0.491	0.376	0.364	NA	-339.57	-0.796828	0.167093	NA	0.0378368	0.0822324	NA	NA	0.0589827	0.0127559	NA	0.0811
YDL244W	THI13	3.00988	NA	NA	NA	NA	-0.514279	NA	NA	-1.2993	0.452	0.358	0.507	NA	-370.32	-0.27641	0.215277	NA	0.0572105	NA	0.0277259	NA	0.0324645	0.0175184	NA	NA
YDL245C	HXT15	3.23147	NA	NA	NA	NA	-1.49757	NA	NA	-1.7167	0.449	0.408	0.4	NA	-600.49	-0.791157	0.170608	NA	0.040707	NA	NA	NA	0.0438243	0.0216586	NA	NA
YDL246C	SOR2	3.031	NA	NA	NA	NA	-0.0873537	NA	NA	-1.20691	0.559	0.399	0.385	NA	-391.82	-0.670243	0.18753	NA	NA	0.0390744	NA	NA	0.0253788	0.016074	NA	NA
YDL247W	MPH2	3.26245	NA	NA	NA	NA	-0.667967	NA	NA	-1.44855	0.42	0.431	0.366	NA	-604.9	-0.910868	0.163349	NA	0.0462082	NA	0.0210045	NA	0.0707864	0.00240398	NA	NA
YDL248W	COS7	3.06145	NA	NA	NA	NA	0.413433	NA	NA	NA	0.409	0.318	0.414	NA	-381.43	-0.831102	0.158113	NA	0.0510217	NA	0.033007	NA	NA	0.0220083	0.0679556	0.0222
YDR001C	NTH1	3.35334	1.97772	2.28556	0.302083	0.297872	0.753812	3.26482	2.16826	NA	0.473	0.395	0.354	1.47712	-737.2	-0.77421	0.166998	2.51234	0.0654623	0.0542831	NA	NA	0.0333717	NA	NA	NA
YDR002W	YRB1	2.78247	2.27184	1.78533	0.233333	0.301075	1.51313	NA	3.07767	-0.302771	0.495	0.342	0.396	NA	-193.43	-0.310429	0.193183	NA	0.0441814	0.0220959	0.0216608	NA	0.175037	0.0135082	0.0228009	0.0184
YDR003W	RCR2	2.8014	1.82607	1.6902	0.333333	0.287879	0.499136	3.08991	1.88012	-0.928486	0.483	0.422	0.365	1.89209	-209.9	-1.00832	0.153511	2.59188	0.0484734	0.100083	0.033007	0.0577623	NA	0.0256262	0.128361	0.0941
YDR003W-A	YDR003W-A	2.08991	2.29003	NA	NA	0.376289	-0.119073	NA	1.31401	NA	0.268	0.39	0.293	NA	-24.4	-0.883038	0.147324	NA	NA	NA	NA	NA	NA	0.0277254	NA	0.0762
YDR004W	RAD57	3.14082	3.03543	NA	NA	0.351	0.38582	2.37658	1.18061	-1.01682	0.462	0.354	0.351	1.53148	-441.6	-0.982649	0.142766	1.99517	0.0423574	0.0902123	NA	NA	0.131732	0.00619181	0.0305351	0.0804
YDR005C	MAF1	3.07482	2.20952	2.06446	0.347826	0.248447	0.365861	3.23553	1.56326	-0.797512	0.374	0.391	0.336	1.49136	-367.69	-0.924114	0.145457	2.87025	0.0462082	0.08762	NA	NA	0.110013	0.0178177	0.135911	0.0598
YDR006C	SOK1	3.43233	1.83251	2.08991	0.360656	0.223881	0.723718	NA	1.23325	-0.780415	0.398	0.399	0.359	NA	-789.3	-0.833005	0.163583	NA	0.0572105	0.0879146	0.0203867	0.0198042	0.00797508	0.0107354	0.115525	NA
YDR007W	TRP1	2.8293	2.07555	2.04139	0.458716	0.288136	0.665655	3.26717	1.84824	-1.14026	0.52	0.387	0.356	1.716	-227.11	-0.917044	0.159787	2.6026	0.0484734	0.0273703	0.033007	0.0407734	0.278037	NA	0.0541521	0.0707
YDR009W	GAL3	3.19396	2.31597	1.64345	0.302326	0.436893	-0.308036	2.85794	0.409257	-1.3536	0.48	0.395	0.365	1.25527	-501.66	-0.863314	0.163144	3.16627	0.0510217	NA	NA	NA	0.0194846	0.0238562	0.0900191	0.0717
YDR011W	SNQ2	3.65379	2.21748	2.50243	0.353312	0.27439	1.53656	3.11394	1.41332	NA	0.433	0.388	0.365	NA	-1499.78	-0.744251	0.166206	1.58873	0.061019	0.0457049	0.0216608	0.0495105	NA	0.0214625	0.026456	0.099
YDR012W	RPL4B	3.03703	1.90849	1.5563	0.257143	0.175	1.8836	5.17898	NA	NA	0.493	0.482	0.471	NA	-408.21	-0.0903777	0.249024	3.29559	0.0316016	0.0228519	0.0866434	0.0770164	0.0272408	0.0191805	0.0502281	0.0651
YDR013W	PSF1	2.79727	1.90309	1.61278	0.425	0.316456	0.526494	3.15534	1.71311	NA	0.455	0.268	0.33	1.82607	-190.78	-0.881393	0.146662	2.62986	0.0324553	0.12137	0.0315067	0.0495105	NA	0.0251183	0.117483	NA
YDR014W	RAD61	3.2887	2.42325	1.72428	0.365385	0.340909	-0.00515593	2.85794	0.96909	NA	0.377	0.29	0.335	1.17609	-541.93	-0.907371	0.146782	2.86369	0.0462082	NA	0.0301368	0.0433217	0.012529	0.022943	0.187337	0.0466
YDR014W-A	HED1	2.68931	NA	NA	NA	NA	-0.865824	NA	0.902438	NA	0.454	0.38	0.423	NA	-143.78	-0.873668	0.16846	NA	0.0510217	NA	NA	NA	NA	NA	NA	NA
YDR016C	DAD1	2.45484	1.9345	1.25527	0.294118	0.329412	0.930439	2.90255	2.22187	NA	0.379	0.337	0.453	1.90309	-93.18	-0.995289	0.14884	1.97671	0.0333721	0.105744	0.0138629	0.0495105	NA	0.0203607	0.126027	NA
YDR017C	KCS1	3.49872	2.18469	1.98677	0.229167	0.276316	0.716019	3.2878	1.05729	-0.643019	0.429	0.364	0.357	1.27875	-958.53	-0.840471	0.158152	2.57295	0.0539098	0.0674974	0.0315067	0.0433217	0.130276	0.0383129	0.144406	0.1432
YDR018C	YDR018C	3.07591	2.1038	1.87506	0.418919	0.253968	-0.0947447	NA	0.588384	-1.10073	0.388	0.33	0.413	NA	-368.85	-0.858074	0.160064	NA	NA	NA	0.0192541	NA	0.0372961	0.0152796	NA	0.0855
YDR019C	GCV1	3.08027	2.1959	1.53148	0.424242	0.237179	0.935063	3.61172	2.96491	-0.848018	0.484	0.364	0.387	1.97772	-404.47	-0.844489	0.164046	2.67757	0.040707	0.0411963	NA	NA	0.0885279	NA	0.110023	0.0798
YDR020C	DAS2	2.84448	2.58771	1.94939	0.318182	0.437824	NA	3.63144	1.13312	-0.942714	0.459	0.279	0.369	1.43136	-196.78	-0.864463	0.16481	NA	0.0572105	0.0898706	NA	NA	0.136465	NA	NA	0.0707
YDR021W	FAL1	3.07918	1.47712	1.89209	0.285714	0.241379	0.295742	3.48996	0.998782	-0.947691	0.45	0.318	0.29	1.66276	-348.47	-0.780711	0.155865	3.19449	0.061019	0.104471	0.0210045	NA	0.0255627	NA	0.216608	0.0989
YDR022C	CIS1	2.77159	1.91381	1.98677	0.375	0.308642	0.282621	2.68664	1.83748	-1.19246	0.477	0.279	0.345	2.21748	-168.15	-0.862324	0.145481	2.40572	NA	0.0564423	0.0239016	NA	NA	0.023274	0.0900191	0.0286
YDR023W	SES1	3.1427	2.2014	1.34242	0.285714	0.28481	1.41906	NA	2.85981	-0.570894	0.46	0.307	0.371	NA	-434.05	-0.407116	0.189679	NA	0.0462082	0.0159012	0.0210045	0.0495105	0.0326152	0.0230577	0.0550117	0.0303
YDR025W	RPS11A	2.67302	1.95904	1.23045	0.4375	0.233333	1.9977	NA	NA	-0.484391	0.408	0.408	0.51	1.41497	-141.04	-0.151947	0.252355	NA	0.0308049	0.038932	0.0256721	0.0364814	0.0181922	0.0255011	0.0647801	0.0266
YDR027C	VPS54	3.42651	1.88649	2.0607	0.377193	0.223684	0.413333	3.40483	1.23411	-1.16494	0.413	0.339	0.366	1.4624	-824.26	-0.937173	0.149854	2.99194	0.0510217	0.0940671	0.0192541	0.0288811	0.0114164	0.00313004	NA	0.1088
YDR028C	REG1	3.48359	2.41162	2.50379	0.330189	0.350195	0.593595	3.40824	1.79332	NA	0.461	0.381	0.329	NA	-914.71	-0.834993	0.152499	2.81531	0.0510217	0.0563352	0.0247553	0.0256721	0.134806	0.00578919	0.0169889	0.0935
YDR030C	RAD28	3.18213	1.50515	NA	NA	0.258065	-0.112946	NA	0.657056	NA	0.416	0.351	0.337	NA	-463.77	-0.909109	0.139729	NA	0.0462082	NA	0.0133298	NA	NA	0.0174852	0.111798	0.0847
YDR031W	MIC14	2.56348	2.17609	1.43136	0.269231	0.255034	0.570192	NA	2.09649	NA	0.393	0.303	0.352	NA	-102.02	-0.86666	0.155949	NA	0.0484734	0.119663	0.0364814	0.0385082	NA	0.0149875	0.0805985	NA
YDR032C	PST2	2.77597	2.12057	1.75587	0.232143	0.290076	1.34551	3.36736	2.99002	-1.10513	0.533	0.482	0.387	1.60206	-225.15	-0.43503	0.207749	2.02596	0.0510217	0.0184968	0.00582477	NA	0.15719	0.00559543	NA	0.0158
YDR033W	MRH1	2.98363	2.64542	2.38021	0.23431	0.267574	1.7932	5.26007	2.68582	-0.277531	0.368	0.417	0.408	2.31806	-308.68	-0.294218	0.199288	3.46702	0.0462082	0.0254019	0.0216608	0.0630134	0.0387441	0.0206641	0.0635915	NA
YDR034C	LYS14	3.3753	1.85126	2.16435	0.393103	0.328571	0.590863	2.65321	1.273	-0.95117	0.399	0.346	0.338	1.68124	-706.58	-0.884661	0.14815	2.0661	0.0510217	0.0648965	0.0301368	0.0288811	0.0189812	0.00102251	0.182407	0.126
YDR034C-A	YDR034C-A	2.24797	1.4624	0.477121	0	0.285714	-0.246418	NA	NA	NA	0.305	0.322	0.22	NA	-27.35	-0.84755	0.152469	NA	0.0365811	NA	NA	NA	NA	0.0231747	NA	NA
YDR034C-C	YDR034C-C	3.11959	NA	NA	NA	NA	0	NA	NA	NA	0.442	0.385	0.319	NA	-337.92	-0.749328	0.163631	NA	0.0343595	NA	NA	NA	NA	NA	NA	NA
YDR034C-D	YDR034C-D	3.72534	NA	NA	NA	NA	0.359075	NA	NA	NA	0.431	0.363	0.308	NA	-1431.17	-0.816611	0.151093	NA	0.0365811	NA	NA	NA	NA	NA	NA	0.0838
YDR034W-B	YDR034W-B	2.19312	2.11727	1.92428	0.240964	0.330769	-0.199421	2.935	1.89521	NA	0.519	0.442	0.288	NA	-41.16	-0.507963	0.177521	3.13474	NA	NA	NA	NA	NA	0.00621158	NA	NA
YDR035W	ARO3	3.0465	2.36549	1.90849	0.275	0.220779	1.44075	3.95279	2.39071	-0.642065	0.464	0.377	0.412	1.78533	-374.62	-0.542534	0.184752	2.51338	0.0654623	0.0225052	0.0364814	0.0693147	0.0604862	0.0389116	0.0471529	0.0698
YDR036C	EHD3	3.17696	2.08991	1.75587	0.357143	0.311475	0.468967	3.5966	1.49087	NA	0.417	0.387	0.377	1.82607	-440	-0.692833	0.174147	3.12795	0.0484734	0.0423094	0.0266595	0.0630134	0.0211919	0.0175367	0.0796721	0.0826
YDR037W	KRS1	3.24944	1.83885	1.85733	0.323944	0.220588	1.64059	NA	2.54751	-0.287266	0.502	0.34	0.378	NA	-582.81	-0.374905	0.19742	NA	0.0539098	0.0210219	0.0315067	0.0407734	0.0293274	0.0184113	0.025114	NA
YDR038C	ENA5	3.51534	2.31387	NA	NA	0.302439	0.299942	2.78247	NA	NA	0.465	0.389	0.388	1.63347	-1162.03	-0.721773	0.173103	2.48396	0.0572105	0.0722789	0.0364814	NA	NA	0.0236042	NA	0.0797
YDR039C	ENA2	3.51534	NA	NA	NA	NA	0.67069	2.8055	NA	-1.04528	0.466	0.389	0.389	2.45939	-1161.67	-0.720292	0.175319	2.13798	0.0572105	0.0645365	0.0256721	0.0364814	0.355606	NA	NA	NA
YDR040C	ENA1	3.51534	NA	NA	NA	NA	-0.667967	2.83759	NA	NA	0.463	0.387	0.392	NA	-1156.3	-0.706101	0.175956	3.50569	0.0510217	0.0645365	0.0407734	NA	NA	NA	NA	0.0649
YDR041W	RSM10	2.78675	2.1959	1.04139	0.5	0.288462	0.59914	3.9284	1.99998	-0.942334	0.426	0.363	0.397	NA	-177.64	-0.890659	0.160214	3.32946	0.0441814	0.0735055	0.0407734	0.0462098	NA	0.0144917	0.123776	0.0329
YDR042C	YDR042C	2.78032	1.92942	NA	NA	0.238095	-0.163803	NA	0.703377	NA	0.353	0.333	0.358	NA	-156.61	-0.95439	0.146738	NA	0.0392067	NA	0.0099021	NA	0.00729396	0.00213809	NA	0.0188
YDR043C	NRG1	2.84261	2.10721	2.233	0.388235	0.291339	0.364513	2.74507	1.77809	-0.831503	0.414	0.388	0.306	1	-193.43	-0.976235	0.142769	2.38237	NA	0.119383	NA	NA	NA	NA	0.0202675	0.0694
YDR044W	HEM13	2.99432	2.14301	2.09342	0.317073	0.26087	1.0959	4.34242	1.8684	-0.521289	0.52	0.41	0.395	NA	-354.33	-0.349039	0.203485	3.24677	0.0510217	0.0371429	0.0630134	0.0770164	0.0684407	0.038671	0.0976264	0.0447
YDR045C	RPC11	2.52244	2.27184	2.09342	0.325203	0.311828	0.706956	NA	1.95549	-0.677367	0.45	0.423	0.297	NA	-119.18	-0.841717	0.140173	NA	0.0378368	0.0951401	0.0693147	NA	0.318045	0.0423306	0.216608	NA
YDR046C	BAP3	3.25888	1.79934	1.89763	0.333333	0.209677	1.04462	NA	1.72482	-0.50307	0.433	0.392	0.423	1.43136	-630.46	-0.805578	0.178932	NA	0.0354259	0.0580657	NA	NA	0.108333	0.0200486	NA	0.0849
YDR047W	HEM12	3.03703	1.90849	2.2878	0.362694	0.225	0.726466	3.96473	1.89115	-0.378408	0.51	0.364	0.446	NA	-398.89	-0.796681	0.186712	3.23852	0.040707	0.0536601	0.0693147	0.053319	0.336153	0.00884478	0.154033	0.0724
YDR049W	VMS1	3.27852	2.01703	NA	NA	0.23301	NA	3.59439	1.44431	-0.990549	0.444	0.332	0.406	1.5682	-577.14	-0.841092	0.159517	NA	0.0441814	0.0920982	0.0693147	NA	0.113443	0.0300751	0.216608	0.1137
YDR050C	TPI1	2.87332	1.75587	1.50515	0.193548	0.142857	2.31325	5.31597	3.92527	-0.0642913	0.49	0.382	0.458	1.98227	-265.23	-0.0877032	0.22862	3.00315	0.0423574	0.0290421	0.0216608	0.0231049	0.0991201	0.0167498	0.0280626	NA
YDR051C	DET1	3.00217	1.63347	1.50515	0.225806	0.261905	NA	3.50106	1.70874	-0.620876	0.463	0.352	0.355	1.66276	-331.14	-0.794179	0.163779	NA	0.0462082	0.0554055	0.0433217	NA	0.035448	0.0145833	0.0976264	0.0823
YDR052C	DBF4	3.32531	2.31806	NA	NA	0.323671	0.443074	NA	1.45567	NA	0.423	0.365	0.352	1.07918	-582.34	-0.864347	0.161917	NA	0.0354259	NA	NA	NA	NA	0.0327339	0.161197	NA
YDR054C	CDC34	2.94841	2.53275	2.23805	0.331395	0.294118	0.694973	3.91222	2.06693	-0.656198	0.524	0.307	0.405	NA	-268.18	-0.723254	0.160322	3.21751	0.0510217	0.0843805	0.0462098	0.0433217	0.195666	0.0241767	0.103455	0.0999
YDR055W	PST1	3.12548	2.20683	1.70757	0.3	0.23125	1.05754	4.06819	2.32745	-0.817015	0.342	0.458	0.443	1.30103	-403.14	-0.573588	0.186673	3.01107	0.040707	0.0636303	0.0346574	NA	0.0181449	0.00723003	0.110023	0.0997
YDR056C	YDR056C	2.79099	1.93952	1.78533	0.35	0.186047	0.949087	3.20412	2.14166	-0.855737	0.495	0.34	0.35	2.1038	-192.2	-0.818633	0.163032	2.25744	0.0484734	0.0329466	0.0462098	0.0866434	0.161403	0.0284673	NA	0.0239
YDR057W	YOS9	3.21192	1.81954	1.47712	0.448276	0.246154	0.397035	NA	1.38277	-1.13077	0.44	0.326	0.346	NA	-491.12	-0.93278	0.153117	NA	0.0484734	NA	NA	NA	0.0186365	0.0176286	0.100456	0.0875
YDR058C	TGL2	2.99167	2.05308	NA	NA	0.303571	-0.0656033	NA	1.17502	-1.5817	0.391	0.321	0.382	NA	-290.85	-0.868008	0.150808	NA	0.0423574	0.060945	0.0407734	NA	0.217397	0.0129004	0.0608024	0.0559
YDR059C	UBC5	2.65031	1.98227	1.6902	0.375	0.326316	0.529044	2.99167	1.95931	-1.27327	0.45	0.443	0.369	1.88649	-140.56	-0.730121	0.17119	2.46412	0.0484734	0.069772	0.0346574	0.017773	0.128797	0.0064441	0.141459	0.0419
YDR060W	MAK21	3.48827	1.95904	1.70757	0.3	0.244444	1.05127	4.17609	0.876507	NA	0.466	0.302	0.351	2.01284	-893.41	-0.699672	0.160442	3.12515	0.0654623	0.0504974	NA	NA	0.0301372	NA	0.0912036	0.0976
YDR061W	YDR061W	3.20952	2.05308	1.75587	0.196429	0.330357	0.375077	3.19866	1.60516	-0.673664	0.459	0.354	0.407	1.5682	-550.52	-1.00402	0.15475	2.82423	0.0484734	0.0744048	0.0630134	0.0364814	0.190671	0.00902498	NA	0.0835
YDR062W	LCB2	3.22686	2.46389	1.86923	0.246575	0.262069	0.920383	4.7364	1.88696	-0.7716	0.461	0.399	0.333	1.4624	-551.11	-0.663817	0.17315	3.81608	0.0510217	0.031951	0.0407734	NA	0.0365582	0.0395471	0.119508	0.0755
YDR063W	AIM7	2.65321	1.90309	2.02119	0.317308	0.253165	NA	3.48287	2.38918	-0.857924	0.453	0.34	0.373	NA	-124.44	-0.807675	0.173922	NA	0.0316016	0.0668717	0.0161197	NA	0.222476	0.00959472	0.0608024	0.0482
YDR064W	RPS13	2.65896	1.92942	1.34242	0.285714	0.154762	2.21348	NA	3.406	0.327277	0.395	0.428	0.461	NA	-143.35	-0.11014	0.240192	NA	NA	0.0378387	0.0223596	NA	0.228565	0.0162148	0.0236569	NA
YDR065W	RRG1	3.0406	2.58883	2.01284	0.382353	0.372093	NA	3.22272	1.01528	-0.718967	0.391	0.301	0.358	1.49136	-310.19	-0.869311	0.150148	NA	0.0539098	NA	NA	NA	0.0359097	0.013849	NA	0.0328
YDR066C	RTR2	2.77159	1.96379	1.96379	0.373626	0.340659	NA	3.02119	1.49948	NA	0.416	0.33	0.36	2.05308	-173.88	-1.0662	0.137465	NA	0.0441814	0.0734223	0.0256721	NA	NA	0.0181107	NA	0.0323
YDR067C	OCA6	2.8293	1.79239	1.59106	0.342105	0.295082	NA	NA	1.75949	-1.06601	0.396	0.338	0.311	2.10037	-185.06	-0.888323	0.136759	NA	0.0484734	0.108099	0.0266595	NA	NA	0.00357929	NA	0.0198
YDR068W	DOS2	2.96988	2.24551	1.83885	0.382353	0.308571	0.651936	3.51455	2.0518	-0.819301	0.473	0.26	0.379	2	-257.21	-0.743309	0.15619	2.86321	0.0423574	0.0584687	0.0693147	0.0495105	0.0568489	0.00721849	0.117483	0.0804
YDR069C	DOA4	3.4442	2.45025	1.65321	0.295455	0.298932	0.156185	2.63144	1.12483	-1.17005	0.378	0.343	0.345	1.83885	-799.92	-0.811776	0.149493	2.47671	0.0510217	0.109743	NA	NA	0.0138408	0.00253913	0.0236569	NA
YDR070C	FMP16	2.45025	2.16137	1.716	0.333333	0.319444	NA	2.97174	1.84535	NA	0.457	0.362	0.447	1.63347	-75.63	-0.575784	0.198228	NA	NA	NA	NA	NA	NA	NA	NA	0.0216
YDR071C	PAA1	2.76042	1.78533	1.89763	0.25641	0.2	1.14326	3.93852	2.67598	-0.793984	0.432	0.281	0.396	1.6721	-170.27	-0.613346	0.173645	2.79595	0.0462082	0.0408792	0.0495105	0.0770164	0.197455	0.0185048	0.099021	NA
YDR072C	IPT1	3.19976	1.78533	2.83442	0.429619	0.2	1.21669	2.78247	1.17342	-0.604499	0.413	0.358	0.439	1.36173	-497.55	-0.870539	0.168758	1.57743	0.0484734	0.105718	0.0239016	0.0495105	0.0669552	0.0273237	0.266595	0.0886
YDR073W	SNF11	2.70757	2.69373	2.19033	0.415584	0.369168	0.70475	3.01284	1.42894	-0.496482	0.476	0.335	0.412	1.47712	-145.22	-1.18299	0.143175	2.31022	0.0293608	NA	NA	NA	NA	0.035185	0.17773	0.0703
YDR074W	TPS2	3.42991	2.38021	1.88649	0.421053	0.297071	0.804479	4.35603	2.31493	-0.868381	0.456	0.356	0.378	NA	-883.02	-0.626998	0.172236	3.55167	0.0441814	0.0816543	NA	NA	0.0256575	0.00589131	NA	NA
YDR075W	PPH3	2.96708	2.18184	2.23553	0.391813	0.264901	0.591264	3.45332	1.31224	-1.18376	0.466	0.337	0.301	1.78533	-279.17	-0.875019	0.159707	2.86265	0.0572105	0.09101	0.0407734	0.0239016	0.0279984	NA	NA	0.106
YDR076W	RAD55	3.08672	NA	NA	NA	NA	-0.143393	3.02119	0.663418	-1.10568	0.408	0.337	0.371	1.14613	-361.34	-0.958405	0.145687	3.16488	0.061019	NA	NA	NA	0.0387582	0.0129549	0.0478033	0.1112
YDR077W	SED1	3.00732	2.51587	1.86923	0.273973	0.348624	2.15234	3.21219	NA	-0.168194	0.389	0.649	0.366	NA	-232.11	-0.284406	0.225544	1.09613	0.040707	0.0259531	0.00778817	0.0100456	0.0119886	0.00999493	NA	NA
YDR078C	SHU2	2.82737	2.48855	2.13354	0.37037	0.371336	0.188928	NA	0.877717	-1.08249	0.438	0.25	0.339	NA	-200.03	-0.90942	0.142625	NA	0.0462082	0.0790525	0.0216608	0.0117483	NA	0.0031541	0.0587413	0.015
YDR079C-A	TFB5	2.34044	2.22789	1.76343	0.333333	0.35119	0.553615	NA	1.81507	NA	0.521	0.247	0.356	NA	-63.29	-0.923743	0.148627	NA	0.0441814	0.0692876	NA	NA	0.403979	0.0248904	0.0805985	NA
YDR079W	PET100	2.52634	2.46687	1.5682	0.333333	0.325342	0.50447	2.67025	2.13775	-0.882729	0.455	0.295	0.321	1.17609	-93.73	-0.994052	0.14536	2.16873	0.040707	NA	0.0247553	0.0247553	0.400131	0.0254842	0.121605	0.019
YDR080W	VPS41	3.47407	1.95904	1.43136	0.269231	0.266667	0.676052	3.06819	1.17542	NA	0.418	0.306	0.312	2.09342	-868.16	-0.819422	0.146389	2.39389	0.0510217	0.063337	0.0266595	0.0288811	0.136045	0.00592711	NA	0.0967
YDR081C	PDC2	3.44373	0	1.07918	0.363636	NA	0.460927	2.7574	1.1941	-0.976748	0.397	0.371	0.33	1.92942	-826.06	-0.884396	0.145555	2.29866	0.0510217	0.10068	0.033007	0.0315067	0.0094582	0.016236	NA	NA
YDR082W	STN1	3.17173	2.6464	1.97313	0.365591	0.343891	0.0968397	NA	0.633064	-1.19246	0.44	0.303	0.366	NA	-473.98	-0.918596	0.152462	NA	0.0441814	0.103957	0.0277259	NA	0.0711256	0.0050619	NA	0.0905
YDR083W	RRP8	3.07151	2.07188	2.0607	0.263158	0.239316	0.676327	3.44404	NA	-0.717378	0.44	0.308	0.328	1.90849	-311.54	-0.716596	0.162911	2.76846	0.0572105	0.0408096	NA	NA	0.0186445	NA	NA	0.0559
YDR084C	TVP23	2.77815	2.04139	1.74819	0.363636	0.302752	0.632031	3.01703	2.03536	-1.33819	0.405	0.375	0.405	NA	-181.4	-0.92615	0.158957	2.38679	0.040707	0.0386508	0.0407734	0.0462098	0.10006	0.0193428	0.0468343	0.0358
YDR085C	AFR1	3.27021	1.80618	2.27875	0.37037	0.253968	0.679881	NA	1.15851	-1.26761	0.401	0.375	0.369	NA	-554.79	-0.883991	0.150645	NA	0.0354259	0.0492729	0.0165035	0.0128361	0.117614	0.00240495	0.108304	0.0847
YDR086C	SSS1	2.38561	2.23805	2.03342	0.35514	0.313953	1.6133	NA	2.93009	-0.73002	0.481	0.296	0.395	NA	-74.91	-0.355158	0.195539	NA	0.0343595	0.0682272	0.0577623	NA	0.0408589	0.0265448	0.0635915	0.021
YDR087C	RRP1	2.92273	1.83885	NA	NA	0.338235	0.664077	3.84261	1.38686	-0.677367	0.441	0.294	0.437	1.70757	-255.62	-0.802774	0.161597	3.17882	0.061019	0.0406317	0.0630134	0.0866434	0.0913502	NA	0.128361	0.0305
YDR088C	SLU7	3.06032	2.21219	2.27416	0.352941	0.308642	0.523225	3.17319	1.43103	-0.736601	0.46	0.326	0.342	1.89763	-311.6	-0.79811	0.150247	2.65093	0.0462082	0.0738371	NA	NA	0.0379882	NA	0.17773	0.1194
YDR089W	YDR089W	3.41664	1.97313	2.04139	0.330275	0.268817	0.584195	2.23553	1.7226	-1.23958	0.403	0.332	0.336	0.477121	-763.7	-0.881696	0.151163	1.66092	0.0365811	0.0730681	NA	NA	0.0085832	0.0125532	NA	0.0872
YDR090C	YDR090C	2.96988	2.52244	2.06446	0.321739	0.337349	0.382377	NA	1.61113	-1.04239	0.46	0.386	0.354	1.93952	-300.75	-0.810524	0.162341	NA	0.0441814	0.0612181	0.0433217	NA	0.203669	0.0147036	NA	0.0565
YDR091C	RLI1	3.26174	2.49693	1.87506	0.418919	0.325879	0.929888	3.79796	1.56718	-0.751536	0.456	0.351	0.314	1.57978	-572.56	-0.433255	0.182216	2.86866	0.0572105	0.05441	0.0693147	NA	0.0142783	NA	0.144406	0.095
YDR092W	UBC13	2.66464	1.93952	1.86923	0.287671	0.255814	0.89519	3.95279	2.45178	-0.553774	0.526	0.37	0.377	NA	-139.05	-0.894182	0.167158	3.05798	0.0354259	0.0590306	0.0364814	0.0770164	NA	0.0202676	0.0924196	0.0574
YDR093W	DNF2	3.68476	NA	NA	NA	NA	0.821041	NA	1.11561	-1.10791	0.463	0.373	0.402	1.27875	-1695.97	-0.815897	0.166738	NA	0.0462082	0.0547715	0.0301368	0.053319	0.0201987	0.0171988	0.103455	0.0905
YDR096W	GIS1	3.42894	2.38561	2.04139	0.266055	0.22314	0.452368	2.63548	1.43857	-1.1831	0.371	0.394	0.354	1.44716	-763.23	-0.825547	0.151861	2.18595	0.0378368	0.082851	0.0407734	NA	0.00901982	0.0185376	0.07617	0.1539
YDR097C	MSH6	3.57159	2.24551	1.96848	0.336957	0.24	0.45776	3.72673	1.15839	-1.04287	0.428	0.369	0.336	1.49136	-1193.91	-0.816972	0.157622	3.2692	0.0392067	0.0672019	NA	NA	0.146246	NA	0.0474758	0.0881
YDR098C	GRX3	2.93349	1.43136	NA	NA	0.153846	0.992994	4.04139	2.42588	-1.08302	0.465	0.336	0.381	2.35411	-257.3	-0.752611	0.173834	3.04879	0.0510217	0.0292981	0.0462098	0.0693147	0.0420711	0.0211312	0.0521163	0.0225
YDR098C-A	YDR098C-A	3.12156	NA	NA	NA	NA	0	NA	NA	NA	0.442	0.435	0.351	NA	-363.88	-0.845622	0.164135	NA	NA	NA	NA	NA	NA	NA	NA	NA
YDR098C-B	YDR098C-B	3.72165	NA	NA	NA	NA	0.644438	NA	NA	NA	0.439	0.383	0.333	NA	-1469.99	-0.834205	0.155581	NA	0.0280867	NA	NA	NA	NA	NA	NA	NA
YDR099W	BMH2	2.91487	2.35025	2.91803	0.336155	0.273543	1.05115	4.67761	NA	-0.935168	0.507	0.365	0.325	NA	-245.96	-0.414551	0.19858	3.62656	0.0441814	0.0300729	0.0346574	0.0462098	0.0138885	0.00606297	0.0235764	0.0647
YDR100W	TVP15	2.63548	2.11059	1.4624	0.428571	0.375	0.869642	3.65706	2.38102	-1.12148	0.41	0.326	0.417	1.88081	-125.36	-0.867728	0.169139	2.78812	0.0378368	0.0437778	0.0693147	0.0495105	0.114702	0.0133421	0.0686284	0.0202
YDR101C	ARX1	3.25091	1.87506	1.4624	0.392857	0.162162	0.918344	4.65418	0.910838	-0.741842	0.456	0.406	0.308	1.98227	-563.58	-0.623692	0.179458	3.73591	0.061019	0.0619471	0.0693147	NA	0.0254375	NA	0.147478	0.0567
YDR103W	STE5	3.43996	1.5563	2.43136	0.32342	0.171429	0.510383	3.27875	1.36277	NA	0.416	0.385	0.315	0.69897	-805.09	-0.868387	0.14898	2.76911	0.0484734	0.090341	0.0495105	0.0135911	0.0336445	0.0105672	0.0415058	0.1562
YDR104C	SPO71	3.57264	1.11394	NA	NA	0.25	-0.0536468	NA	0.631139	-1.28735	0.425	0.37	0.335	NA	-1127.39	-0.900211	0.149925	NA	0.0510217	NA	0.0364814	NA	0.0408601	0.0180537	0.203867	0.0856
YDR105C	TMS1	3.1529	1.79239	2.40824	0.333333	0.278689	0.539702	NA	1.41712	-1.14026	0.407	0.43	0.367	NA	-507.7	-0.968407	0.157106	NA	0.0441814	0.0544202	0.0577623	0.0433217	0.040581	0.0121723	0.101933	0.0625
YDR106W	ARP10	2.93197	NA	NA	NA	NA	-0.404284	NA	0.699317	-1.2815	0.407	0.319	0.361	NA	-251.35	-0.937938	0.15043	NA	0.0462082	NA	0.033007	NA	NA	0.0168468	NA	0.0246
YDR107C	TMN2	3.30514	1.89209	NA	NA	0.207792	NA	NA	1.19181	-1.37779	0.422	0.367	0.363	NA	-658.73	-0.88945	0.156532	NA	0.0510217	0.0451586	NA	NA	0.0119221	0.0320138	0.110023	0.0558
YDR108W	TRS85	3.3216	NA	NA	NA	NA	NA	3.9425	1.07831	-1.22113	0.416	0.34	0.358	1.62325	-636.67	-0.895979	0.149939	NA	0.0484734	0.107354	0.0288811	NA	0.0522397	0.0191665	0.203867	0.1052
YDR109C	YDR109C	3.33203	NA	NA	NA	NA	0.203848	NA	1.01486	NA	0.468	0.409	0.339	0.477121	-740.86	-0.923759	0.157944	NA	0.0484734	NA	NA	NA	0.0736013	0.00657793	NA	0.1048
YDR110W	FOB1	3.2307	NA	NA	NA	NA	0.166074	3.17898	0.970672	-0.771087	0.471	0.347	0.307	1.07918	-516.71	-0.890735	0.143216	3.01332	0.0510217	0.0663263	0.0364814	NA	0.0616674	NA	0.103455	0.0494
YDR111C	ALT2	3.18298	2.35793	NA	NA	0.251101	0.375517	3.54158	1.15137	-1.06048	0.5	0.38	0.388	1.54407	-538.63	-0.801893	0.172441	3.16636	0.0441814	0.081598	NA	NA	0.0710417	0.0230189	NA	0.0826
YDR113C	PDS1	3.04999	1.69897	2.02531	0.4	0.346939	0.254547	NA	1.60004	-0.856049	0.521	0.326	0.366	NA	-311.39	-0.882402	0.157265	NA	0.0308049	0.0940698	NA	NA	0.0716609	0.0408593	0.203867	0.0922
YDR114C	YDR114C	2.48144	NA	NA	NA	NA	-1.46597	NA	0	NA	0.347	0.366	0.416	NA	-85.47	-0.97818	0.146107	NA	0.040707	NA	0.0346574	0.0126027	0.412097	NA	NA	NA
YDR115W	YDR115W	2.50243	2.08636	NA	NA	0.247934	0.72671	2.29003	2.22125	-0.752763	0.321	0.538	0.425	1.96848	-108.43	-0.904826	0.183398	1.57504	0.0441814	0.146455	0.0346574	0.0315067	NA	0.0201474	0.144406	0.0151
YDR116C	MRPL1	2.93349	1.99123	1.41497	0.32	0.247423	0.515979	3.84572	1.9165	-0.86774	0.479	0.451	0.315	1.6721	-260.06	-0.907667	0.157095	3.32994	0.0378368	0.0857228	0.053319	NA	0.102272	0.0244876	0.121605	0.0909
YDR117C	TMA64	3.22994	1.17609	1.61278	0.45	0.0714286	0.470557	3.58771	1.6941	-1.20066	0.419	0.316	0.378	NA	-497.49	-0.754037	0.165214	3.11749	0.0510217	0.0520703	0.0407734	0.0577623	0.0125115	0.0292112	0.117483	0.0989
YDR118W	APC4	3.29203	NA	NA	NA	NA	-0.012871	3.12385	1.02115	-1.09745	0.423	0.305	0.335	2	-602.37	-0.943331	0.143607	3.13704	0.0392067	0.0955781	0.0223596	NA	0.0602344	0.0231503	0.0447192	0.0371
YDR119W	VBA4	3.36305	1.6902	1.9345	0.317647	0.229167	NA	NA	1.51925	-0.831208	0.404	0.386	0.367	0.954243	-762.24	-0.911483	0.152359	NA	0.0484734	0.0447023	0.0630134	0.0577623	0.00991313	0.0318757	NA	0.0777
YDR120C	TRM1	3.23376	2.26951	1.14613	0.230769	0.313514	0.810971	4.19033	1.11411	-0.898597	0.455	0.378	0.384	1.4624	-540.29	-0.808306	0.167977	3.37954	0.0539098	0.037182	0.0866434	0.0866434	0.0137341	NA	0.223596	0.0937
YDR121W	DPB4	2.77159	2.02531	1.99564	0.265306	0.438095	0.638788	3.32222	1.6823	-0.855737	0.589	0.305	0.376	2.13672	-184.04	-0.903343	0.160814	2.68433	0.0462082	0.0888806	0.0866434	0.0866434	0.116476	0.0450423	0.121605	0.0619
YDR122W	KIN1	3.50447	2.53908	1.50515	0.290323	0.333333	0.510142	2.4456	1.6874	-1.03292	0.481	0.384	0.37	NA	-1035.99	-0.8969	0.156873	1.94047	0.0462082	0.088647	0.033007	0.017773	0.0671524	0.00192843	0.0184348	0.083
YDR123C	INO2	2.96142	2.13672	1.97313	0.376344	0.345588	-0.094097	2.89432	0.900312	NA	0.508	0.377	0.42	1.11394	-256.54	-0.910937	0.156957	2.98886	0.0510217	NA	NA	NA	0.139486	0.0153386	NA	0.1258
YDR124W	YDR124W	2.989	NA	NA	NA	NA	-0.223154	3.54531	0.17667	-1.36552	0.434	0.314	0.385	1.81291	-285.9	-1.03578	0.138728	3.76854	0.0510217	NA	0.0277259	NA	0.100121	0.0124207	NA	0.0902
YDR125C	ECM18	3.13418	NA	NA	NA	NA	-0.16002	2.15534	1.02951	-1.34104	0.374	0.315	0.374	1.51851	-405.34	-0.888878	0.150934	2.31745	0.0539098	NA	NA	NA	0.0433773	0.0137872	0.0787667	0.0978
YDR126W	SWF1	3.00475	NA	NA	NA	NA	0.17032	NA	0.766338	-0.762205	0.418	0.341	0.445	NA	-291.7	-0.966146	0.155441	NA	0.0462082	NA	0.0266595	NA	0.0182409	0.0342987	0.150684	0.0639
YDR127W	ARO1	3.67825	1.74036	2.23805	0.354651	0.185185	1.12018	3.80754	1.90941	-0.901356	0.479	0.385	0.342	1.77815	-1639.31	-0.662681	0.175425	2.68825	0.0572105	0.0288498	0.0187337	0.0364814	0.0282985	0.0236035	0.0170726	0.0746
YDR128W	MTC5	3.53744	2.11394	1.5682	0.416667	0.294574	NA	2.74507	0.972434	-0.908685	0.428	0.391	0.357	0.477121	-1135.45	-0.931204	0.149996	NA	0.0484734	0.0481008	NA	NA	0.0311647	0.00317605	0.0157176	0.0898
YDR129C	SAC6	3.28533	2.08636	1.77085	0.344828	0.347107	1.04325	3.54531	2.66194	-0.659159	0.479	0.361	0.37	1.98227	-645.83	-0.630029	0.178257	2.50342	0.0654623	0.0281752	0.0111798	0.0210045	0.0624761	0.00960395	NA	0.0709
YDR130C	FIN1	2.9425	2.04922	1.36173	0.181818	0.297297	-0.0155635	NA	1.76302	-0.983384	0.425	0.346	0.408	NA	-245.78	-1.05637	0.136457	NA	0.0354259	0.0734229	0.0407734	0.017773	0.11593	0.0161143	0.0541521	0.0848
YDR131C	YDR131C	3.22298	1.89763	0.477121	0	0.333333	-0.002265	NA	0.963977	-1.57675	0.391	0.3	0.375	NA	-462.93	-0.88086	0.146783	NA	0.0462082	NA	0.0385082	NA	0.0234644	0.0123877	NA	0.0603
YDR132C	YDR132C	3.1726	1.96379	1.74036	0.296296	0.307692	0.0802648	2.23553	0.748653	-0.955852	0.397	0.337	0.357	1.04139	-419.91	-0.878953	0.151534	2.15829	0.0423574	0.0787298	0.0216608	NA	0.0558985	0.0192525	0.108304	0.1408
YDR135C	YCF1	3.65782	1.87506	1.5682	0.361111	0.324324	0.779971	2.5977	1.47054	NA	0.425	0.357	0.36	1.74819	-1483.59	-0.826939	0.166744	1.82428	0.0572105	0.0288662	0.0203867	0.0462098	NA	0.0158522	0.0382954	0.0798
YDR137W	RGP1	3.29929	2.12057	NA	NA	0.328244	0.333487	2.77012	1.29409	-1.04287	0.435	0.334	0.322	1.50515	-593.13	-0.949539	0.144347	2.43821	0.0484734	0.116497	0.0315067	0.0315067	0.0361302	0.0152986	NA	0.1011
YDR138W	HPR1	3.35392	2.63347	1.43136	0.307692	0.347319	0.251345	3.1271	1.16607	NA	0.41	0.32	0.363	1.43136	-644.67	-0.803112	0.153226	2.87634	0.0462082	NA	NA	NA	NA	0.0145315	NA	0.1304
YDR139C	RUB1	2.36922	2.18752	1.43136	0.423077	0.326797	1.01386	3.11727	2.67497	NA	0.564	0.244	0.359	NA	-70.52	-0.954908	0.156779	2.10682	0.0484734	0.061426	0.0187337	0.0301368	0.413523	0.0233389	0.100456	NA
YDR140W	MTQ2	2.82347	1.70757	1.93952	0.244186	0.34	0.456031	3.5302	1.7004	-0.9694	0.491	0.347	0.342	2.3784	-204.55	-0.911314	0.150759	3.07453	0.0423574	0.0425569	0.0385082	0.0630134	0.299908	0.0324025	NA	0.0394
YDR141C	DOP1	3.70731	2.19312	0.845098	0.166667	0.36129	0.500126	3.43136	1.16014	NA	0.411	0.322	0.351	1.36173	-1543.74	-0.89451	0.149257	2.93175	0.0539098	0.063549	0.0239016	0.0346574	0.0431625	0.0118839	0.0147793	0.1029
YDR142C	PEX7	3.05231	2.08636	2.08279	0.35	0.231405	0.183326	2.77012	1.27383	-0.801068	0.418	0.407	0.359	2.24055	-351.1	-0.951019	0.14561	2.58791	0.040707	0.099751	0.0266595	0.0239016	0.0501608	0.0147313	NA	0.0476
YDR143C	SAN1	3.26316	1.93952	1.66276	0.355556	0.313953	0.660675	2.23553	1.14888	-0.704653	0.483	0.483	0.334	0.845098	-574.01	-0.812652	0.161885	1.58626	0.0484734	0.133977	0.0462098	0.0462098	0.029349	0.0164741	0.088865	0.1153
YDR144C	MKC7	3.2531	1.99564	2.12385	0.363636	0.326531	0.603447	2.73078	1.19005	-1.00218	0.404	0.444	0.38	1.49136	-566.84	-0.838714	0.164715	2.13056	0.0324553	0.0615323	NA	NA	0.00957082	0.0402109	0.187337	0.0999
YDR145W	TAF12	3.20952	2.25768	1.77815	0.372881	0.2	0.650482	2.96848	1.79693	-0.497027	0.469	0.365	0.356	1.68124	-468.27	-0.940252	0.156839	2.32008	0.0423574	0.0593807	0.0630134	0.0495105	0.0659061	0.0158784	0.0778817	0.0946
YDR146C	SWI5	3.32838	2.35603	NA	NA	0.163717	0.310012	2.83759	1.76358	-1.06399	0.421	0.393	0.327	NA	-625.86	-0.845887	0.152502	2.52886	0.0423574	0.0910385	0.0866434	0.0346574	0.0140503	0.0354535	0.17773	NA
YDR147W	EKI1	3.20548	1.30103	2.19033	0.337662	0.368421	0.273972	3.53403	1.32494	NA	0.402	0.331	0.346	1.5682	-473.16	-0.872187	0.151975	3.26029	0.0462082	0.0855567	NA	NA	NA	0.0214308	0.157533	0.0808
YDR148C	KGD2	3.14364	2.11059	2.31175	0.29902	0.289062	0.921072	3.90146	2.3306	-1.03012	0.483	0.429	0.379	1.70757	-494.47	-0.619238	0.190328	2.98084	0.0392067	0.0275866	0.0231049	0.0346574	0.0519756	0.01341	0.0405349	0.0591
YDR150W	NUM1	3.76989	1.70757	NA	NA	0.14	0.679173	NA	NA	-0.873544	0.479	0.275	0.391	NA	-1722.7	-0.748055	0.164577	NA	0.0462082	0.0551194	NA	NA	0.0302844	0.0136314	0.0175926	0.0879
YDR151C	CTH1	2.99034	1.11394	2.09342	0.382114	0.5	0.66706	NA	1.64361	-0.63097	0.365	0.408	0.371	NA	-260.98	-0.911965	0.153389	NA	0.0423574	0.0988311	0.0495105	0.0266595	0.192685	0.0100091	NA	0.1044
YDR152W	GIR2	2.902	1.57978	1.50515	0.419355	0.243243	0.971887	4.01284	1.77686	-0.50948	0.541	0.252	0.421	1.59106	-225.42	-0.74107	0.169466	3.04135	0.0441814	0.0736866	NA	NA	0.15162	0.0255899	0.0866434	0.0727
YDR153C	ENT5	3.09202	2.04139	1.95424	0.280899	0.293578	0.723225	3.90849	1.91051	-0.484921	0.439	0.335	0.434	1.32222	-369.26	-0.794656	0.1681	3.18554	0.0462082	0.142651	NA	NA	0.034557	0.0227603	0.111798	0.1094
YDR155C	CPR1	2.68931	1.9345	1.5682	0.416667	0.329412	2.23436	4.9345	3.67515	-0.654626	0.521	0.417	0.509	NA	-182.23	-0.212015	0.248101	2.70101	0.0572105	0.0348596	0.0203867	NA	0.0625415	0.0123006	0.0323901	NA
YDR156W	RPA14	2.617	1.98227	1.5563	0.4	0.389474	0.966573	3.49136	1.83356	-0.296881	0.471	0.457	0.601	NA	-153.95	-0.818452	0.188838	2.52608	0.0423574	0.135969	NA	NA	NA	NA	0.117483	0.0856
YDR158W	HOM2	3.0406	2.09691	1.36173	0.272727	0.233871	1.70017	4.26482	2.98347	-0.4675	0.508	0.402	0.385	2.02119	-396.35	-0.365053	0.20586	2.56582	0.0510217	0.0168315	NA	NA	0.0719077	0.0156941	0.0164643	0.0231
YDR159W	SAC3	3.59173	1.83251	1.90309	0.392405	0.223881	0.481442	2.5302	1.13969	NA	0.405	0.339	0.325	1.54407	-1088.25	-0.85097	0.150831	2.05262	0.0510217	0.0933791	NA	NA	NA	0.0226669	0.105022	0.1317
YDR160W	SSY1	3.40807	1.77815	1.83885	0.367647	0.118644	0.3653	NA	0.852785	-1.24489	0.414	0.404	0.342	NA	-843.1	-0.949813	0.156356	NA	0.0539098	NA	NA	NA	0.0107317	0.0105056	0.0505947	0.0756
YDR161W	YDR161W	3.06595	1.91381	1.57978	0.351351	0.259259	0.617754	3.21219	1.24045	-0.573977	0.521	0.309	0.351	2.02938	-382.63	-0.914357	0.153924	2.59554	0.0510217	0.0444361	NA	NA	0.0435162	NA	NA	0.0743
YDR162C	NBP2	2.85187	2.21748	2.08636	0.297521	0.359756	0.576939	2.71684	1.7937	-1.08884	0.519	0.316	0.354	NA	-204.79	-0.957661	0.147722	2.14303	0.0441814	0.102237	NA	NA	0.102438	0.00816385	0.138629	0.0742
YDR163W	CWC15	2.72263	NA	NA	NA	NA	0.35656	NA	1.85303	-0.914709	0.506	0.381	0.364	NA	-142.17	-1.05767	0.153012	NA	0.0441814	0.0893959	0.033007	0.0231049	0.275321	0.0127702	0.0672958	0.0823
YDR164C	SEC1	3.33746	1.95904	1.79239	0.409836	0.277778	0.497482	2.8055	1.25254	-1.16813	0.439	0.314	0.353	0.30103	-638.16	-0.799566	0.164862	2.31015	0.0484734	0.0638832	0.0247553	0.0364814	0.0151838	0.00972775	0.0949517	0.0905
YDR165W	TRM82	3.12548	1.96379	2.27416	0.331551	0.21978	0.721398	3.77159	1.19493	NA	0.407	0.321	0.333	1.41497	-379.33	-0.716223	0.164263	3.05058	0.0539098	0.0397478	NA	NA	NA	NA	0.161197	0.0509
YDR166C	SEC5	3.46479	1.92942	1.74036	0.314815	0.25	0.355297	3.53148	1.27432	-1.11126	0.363	0.298	0.361	1.44716	-811.59	-0.795785	0.158042	3.17647	0.0539098	0.0774951	0.0165035	0.0266595	0.00315265	0.0115153	NA	0.0858
YDR167W	TAF10	2.79309	1.92942	1.32222	0.3	0.285714	0.665092	3.52763	1.90985	-0.801893	0.58	0.338	0.377	NA	-204.85	-1.01826	0.144524	2.86313	0.0392067	0.0630292	0.0770164	0.0866434	NA	0.0404286	0.144406	0.0493
YDR168W	CDC37	3.18213	2.02531	1.38021	0.347826	0.228571	0.879726	4.0086	2.37045	-0.747147	0.462	0.241	0.369	NA	-456.61	-0.696012	0.159226	3.1292	0.0539098	0.0362541	0.0108304	0.0315067	0.0172728	0.00210243	0.0129078	0.0639
YDR169C	STB3	3.18808	1.61278	2.56585	0.362398	0.275	0.29495	2.8055	1.5778	-0.78357	0.451	0.44	0.348	1.59106	-450.34	-0.966993	0.151343	2.51189	0.0462082	0.104461	0.0315067	NA	0.0383745	0.0168107	NA	NA
YDR169C-A	YDR169C-A	2.17609	NA	NA	NA	NA	-1.61979	NA	0.625827	NA	0.3	0.52	0.46	NA	-47.1	-0.785605	0.158929	NA	NA	NA	NA	NA	NA	0.0221008	NA	0.1435
YDR170C	SEC7	3.76989	2.24055	2.43775	0.315018	0.306358	0.910314	3.56467	NA	-0.884389	0.45	0.346	0.345	1.81291	-1846.53	-0.715576	0.164934	2.65531	0.0539098	0.0254936	0.0239016	0.0407734	0.0155695	0.0228077	0.0129803	0.0766
YDR170W-A	YDR170W-A	3.12156	NA	NA	NA	NA	-0.383	3.46389	NA	NA	0.465	0.431	0.311	NA	-362.55	-0.835922	0.162974	3.84696	0.0280867	NA	NA	NA	NA	NA	NA	NA
YDR171W	HSP42	3.05231	1.93952	1.89209	0.38961	0.27907	0.617503	3.16732	2.08954	NA	0.545	0.364	0.407	1.85733	-355.76	-0.740813	0.182838	2.55104	NA	0.0614052	NA	NA	0.378728	0.00661086	NA	0.0888
YDR172W	SUP35	3.31345	2.25285	1.57978	0.432432	0.241573	1.14336	4.89708	2.26759	-0.355956	0.517	0.341	0.38	NA	-658.78	-0.502207	0.186138	3.7538	0.0539098	0.0365683	0.0577623	0.053319	0.021399	0.0284815	0.0227261	0.0768
YDR173C	ARG82	3.02857	1.86923	1.11394	0.166667	0.273973	0.32494	3.43457	1.24284	-0.643401	0.489	0.323	0.346	NA	-319.47	-0.956036	0.135721	3.10997	0.0423574	0.0723184	0.0231049	0.0364814	0.148977	NA	NA	0.0901
YDR174W	HMO1	2.86982	2.24055	1.27875	0.555556	0.306358	1.39528	4.27875	2.67882	-0.4011	0.478	0.377	0.453	NA	-241.72	-0.503429	0.198437	2.88404	0.0462082	0.0346493	0.0433217	0.0630134	0.161682	0.0263426	0.0737391	0.0566
YDR175C	RSM24	2.98227	2.32634	1.61278	0.325	0.308057	0.561554	3.49831	1.82763	-0.760951	0.475	0.369	0.338	1.47712	-292.2	-0.8671	0.158808	2.93726	0.0484734	0.0655133	0.0866434	0.016906	0.126959	0.0166122	0.141459	0.0928
YDR176W	NGG1	3.32408	2.02938	1.5563	0.485714	0.245283	0.484698	3.3927	1.4673	-0.710857	0.484	0.34	0.333	1.44716	-598.36	-0.877415	0.151834	2.90854	0.0392067	0.0974973	0.0407734	0.0433217	0.0532486	NA	0.192541	0.0924
YDR177W	UBC1	2.81158	1.81291	1.92428	0.277108	0.203125	1.10332	3.95134	2.236	-0.962175	0.514	0.352	0.384	1.65321	-208.45	-0.801281	0.168571	2.84864	0.0441814	0.0541337	0.0364814	0.033007	0.220846	0.0151868	0.0339778	0.0354
YDR178W	SDH4	2.73719	2.23553	2.27416	0.42246	0.298246	0.934851	3.89873	2.40964	-1.38195	0.418	0.418	0.462	NA	-183.73	-0.712055	0.18286	2.96435	0.0441814	0.0514395	0.0210045	0.0231049	0.240267	0.0080332	0.0393834	0.0722
YDR179C	CSN9	2.68931	2.02531	1.80618	0.285714	0.190476	0.373867	2.55388	1.30033	-1.41794	0.405	0.239	0.307	1.60206	-112.94	-0.961046	0.128734	2.18288	0.0484734	0.0717293	0.0247553	NA	0.104031	0.045333	NA	NA
YDR179W-A	YDR179W-A	3.14364	2.23553	1.94448	0.333333	0.304094	0.175569	2.4133	0.923451	NA	0.353	0.332	0.341	1.38021	-418.93	-0.87912	0.144019	2.24024	0.0572105	0.0852833	0.0495105	NA	NA	0.0308504	NA	0.044
YDR180W	SCC2	3.65147	1.63347	NA	NA	0.142857	0.314077	3.51983	0.884682	NA	0.402	0.292	0.347	1.32222	-1285.18	-0.850418	0.153124	3.20602	0.0539098	0.0613936	0.0315067	NA	0.0110787	0.025302	0.0877401	0.0821
YDR181C	SAS4	3.16017	2.0569	1.4624	0.321429	0.283186	0.166962	2.88536	1.34883	-1.02045	0.411	0.357	0.357	1.32222	-416.61	-0.880606	0.152342	2.71923	0.0423574	0.0555662	0.0577623	NA	0.0469647	0.0154536	0.216608	0.101
YDR182W	CDC1	3.16909	1.92428	1.62325	0.341463	0.361446	0.714513	2.76567	1.85113	-0.801618	0.404	0.382	0.35	0.778151	-445.3	-0.920168	0.15537	2.055	0.0392067	0.0440941	0.0364814	NA	0.0351336	0.0181593	0.0845301	0.0813
YDR182W-A	YDR182W-A	2.30963	1.92428	NA	NA	0.337349	-0.656002	NA	0.528917	NA	0.426	0.353	0.338	NA	-59.21	-0.794954	0.185428	NA	NA	NA	NA	NA	NA	NA	NA	0.0514
YDR183W	PLP1	2.84073	1.5563	1.54407	0.205882	0.342857	0.33949	3.35218	1.70218	-1.02733	0.472	0.286	0.316	1.30103	-201.18	-0.900887	0.151968	3.01311	0.040707	0.0564521	0.033007	0.0407734	0.1926	0.0229387	NA	0.0308
YDR184C	ATC1	2.94694	2.34635	1.50515	0.387097	0.285068	0.597826	2.92737	0.635081	NA	0.407	0.312	0.329	0.30103	-220.6	-0.806409	0.150567	2.33157	0.0572105	0.0843868	NA	NA	0.0503572	NA	NA	NA
YDR185C	UPS3	2.73239	0.90309	2.02531	0.32381	0	NA	2.82737	1.07383	-0.716699	0.45	0.361	0.467	1.39794	-176.01	-0.934403	0.150876	NA	0.0441814	NA	0.0247553	0.053319	NA	0.0105077	NA	0.0374
YDR186C	YDR186C	3.42062	1.98677	1.6902	0.375	0.270833	0.777499	2.29003	1.3123	NA	0.405	0.367	0.459	NA	-810.63	-0.874857	0.159981	1.52568	0.0441814	0.0758076	NA	NA	NA	0.00894404	0.119508	0.1277
YDR188W	CCT6	3.21511	2.22272	1.6902	0.375	0.198795	1.19794	NA	2.20417	-0.357239	0.499	0.367	0.574	NA	-638.87	-0.750935	0.197586	NA	0.0539098	0.0386145	0.0866434	0.0866434	0.0986434	0.035747	0.0855737	0.065
YDR189W	SLY1	3.30125	1.95904	1.65321	0.363636	0.288889	0.694341	3.76193	1.67443	-0.927383	0.403	0.336	0.42	1.50515	-603.23	-0.726039	0.171977	3.06796	0.0484734	0.0713932	0.053319	0.0495105	0.0175952	0.0111408	0.0325421	0.0864
YDR190C	RVB1	3.14364	1.59106	1.69897	0.285714	0.289474	0.993444	4.06446	2.05239	-0.522445	0.519	0.379	0.319	NA	-450.91	-0.721652	0.173969	3.07138	0.0484734	0.0470355	0.0577623	0.0770164	0.0403965	0.0264607	0.106638	0.0842
YDR191W	HST4	3.0465	2.04139	NA	NA	0.211009	0.0754732	2.57634	1.23719	-1.11295	0.447	0.369	0.399	1.51851	-358.17	-0.910106	0.167351	2.50224	0.040707	0.0889526	NA	NA	0.0520353	0.0185894	0.150684	0.0511
YDR192C	NUP42	3.1116	1.91908	NA	NA	0.182927	0.169439	NA	1.57654	-0.857611	0.418	0.587	0.32	NA	-406.08	-1.03784	0.154244	NA	0.0316016	NA	0.033007	0.053319	0.0503411	0.0170271	0.144406	0.0781
YDR194C	MSS116	3.29994	2.12385	1.39794	0.458333	0.30303	0.97963	4.01284	1.72257	-0.703993	0.4	0.343	0.326	2.20952	-587.78	-0.687819	0.167862	3.03361	0.061019	0.0471555	0.0770164	0.0161197	0.0256997	0.0200954	0.157533	0.071
YDR194W-A	YDR194W-A	2.18469	NA	NA	NA	NA	-1.82391	NA	NA	NA	0.294	0.294	0.392	NA	-31.51	-1.17493	0.14856	NA	NA	NA	NA	NA	NA	0.0223363	NA	NA
YDR195W	REF2	3.20466	1.88649	2.34439	0.377273	0.236842	0.583175	3.87216	1.21165	NA	0.397	0.339	0.378	NA	-465.99	-0.827326	0.155809	3.2892	0.0510217	0.0979519	0.0385082	0.0239016	NA	0.0139919	0.0323901	0.11
YDR196C	CAB5	2.86094	1.86923	1.49136	0.3	0.246575	NA	3.22011	1.97586	-0.795337	0.455	0.335	0.355	NA	-218.34	-0.917189	0.155107	NA	0.0423574	0.0468244	NA	NA	NA	0.00703336	0.0491594	0.0549
YDR197W	CBS2	3.06819	1.74819	1.54407	0.323529	0.236364	0.268811	3.33041	1.28787	-1.00218	0.418	0.326	0.346	1.86332	-351.51	-0.879115	0.141326	3.06198	0.0462082	0.0905906	NA	NA	0.0661255	0.00777751	0.0700149	0.1073
YDR198C	RKM2	3.15836	1.41497	1.07918	0.363636	0.28	0.323829	2.88536	1.07474	-1.13668	0.394	0.306	0.387	1.44716	-427.84	-0.902413	0.149725	2.56272	0.0539098	0.0659732	NA	NA	0.0390512	0.0204612	0.239016	0.0459
YDR200C	VPS64	3.25888	2.03743	1.82607	0.439394	0.305556	0.368658	2.57634	1.3934	-1.16494	0.463	0.355	0.293	1.4624	-507.19	-0.91682	0.14841	2.21037	0.0392067	0.0537081	NA	NA	0.0743928	0.00562925	0.052912	0.1172
YDR201W	SPC19	2.69723	1.89763	1.60206	0.333333	0.217949	0.534939	2.8055	1.84277	-1.14327	0.494	0.283	0.428	NA	-146.95	-0.807404	0.169051	2.27289	0.0354259	0.119549	NA	NA	NA	0.0424142	0.117483	0.0427
YDR202C	RAV2	3.02366	1.75587	NA	NA	0.232143	0.321846	3.45637	1.54759	-0.732594	0.44	0.307	0.369	NA	-309.22	-0.84936	0.150115	3.13484	0.0343595	0.0491319	0.0187337	NA	0.0620755	0.00608419	0.0346574	0.0547
YDR204W	COQ4	3.00346	2.03743	1.97772	0.340426	0.37037	0.341869	NA	1.88211	-0.680686	0.476	0.39	0.446	NA	-356.1	-0.906489	0.173888	NA	0.0484734	0.0293376	0.0099021	NA	0.165342	NA	0.0256721	0.0548
YDR205W	MSC2	3.33746	2.00432	1	0.333333	0.32	0.390616	3.02938	1.04657	NA	0.408	0.363	0.378	NA	-649.04	-0.935396	0.158043	2.63976	0.0462082	0.0887315	0.0407734	0.0346574	NA	0.0259474	0.108304	0.1239
YDR206W	EBS1	3.42406	2.33646	2.18469	0.302632	0.236111	0.499796	NA	1.16041	-1.02136	0.392	0.357	0.384	NA	-841.16	-0.932388	0.15131	NA	0.0510217	0.0748297	0.0462098	NA	0.0118409	0.000991894	NA	0.0795
YDR207C	UME6	3.39985	2.24797	1.89209	0.545455	0.181818	0.375077	2.33646	1.1422	-1.04769	0.422	0.484	0.428	NA	-772.39	-0.83856	0.174811	1.9661	0.0343595	0.0642984	0.0407734	0.053319	0.0215711	0.035758	0.0962704	0.1558
YDR208W	MSS4	3.36922	2.06446	1.57978	0.378378	0.243478	0.504633	NA	1.54291	-0.715795	0.41	0.376	0.368	NA	-694.62	-0.844386	0.152246	NA	0.0462082	0.0994487	NA	NA	0.0127058	0.0202567	0.0912036	0.1098
YDR210C-C	YDR210C-C	3.12156	NA	NA	NA	NA	0	NA	NA	NA	0.442	0.433	0.351	NA	-360.48	-0.836469	0.164577	NA	0.0308049	NA	NA	NA	NA	NA	NA	NA
YDR210C-D	YDR210C-D	3.72165	NA	NA	NA	NA	0.98686	NA	NA	NA	0.438	0.382	0.329	NA	-1476.18	-0.831637	0.154924	NA	0.025473	NA	NA	NA	NA	NA	NA	NA
YDR210W	YDR210W	2.35793	2.26717	1.54407	0.411765	0.315217	0.773039	4.11727	2.60617	-0.334513	0.605	0.368	0.303	NA	-59.66	-0.537608	0.172921	3.34443	0.0423574	0.122062	0.0231049	0.0192541	NA	0.0133967	NA	0.0203
YDR210W-A	YDR210W-A	3.11959	NA	NA	NA	NA	0	NA	NA	NA	0.449	0.387	0.317	NA	-350.9	-0.743081	0.163717	NA	0.0324553	NA	NA	NA	NA	NA	NA	NA
YDR210W-B	YDR210W-B	3.72534	NA	NA	NA	NA	1.07151	NA	NA	NA	0.434	0.364	0.315	NA	-1451.9	-0.816925	0.15175	NA	0.0392067	NA	NA	NA	NA	NA	NA	NA
YDR211W	GCD6	3.33021	2.22272	1.76343	0.298246	0.289157	0.763038	4.52892	1.62069	-0.694434	0.424	0.334	0.355	NA	-669.32	-0.703437	0.170188	3.76595	0.0510217	0.0455372	0.0630134	0.0693147	0.0155114	0.0232111	0.0845301	0.0768
YDR212W	TCP1	3.22531	1.82607	1.79239	0.311475	0.287879	1.02886	NA	2.27573	-0.81673	0.488	0.382	0.327	NA	-586.02	-0.613422	0.179963	NA	0.0572105	0.0295586	NA	NA	0.0161739	0.0201369	0.0618881	0.0538
YDR213W	UPC2	3.43807	2.38561	NA	NA	0.268595	-0.179668	2.87622	0.972943	NA	0.499	0.397	0.384	1.51851	-927.12	-0.910555	0.158793	3.05627	0.0378368	NA	NA	NA	NA	0.0257311	0.0271822	0.1089
YDR214W	AHA1	3.02243	1.96848	2.02531	0.314286	0.293478	0.945852	4.14301	2.06007	-0.287266	0.447	0.365	0.507	1.53148	-362.35	-0.770584	0.183838	3.19744	0.0441814	0.044601	0.00597541	NA	0.0625026	0.00349065	NA	0.0814
YDR216W	ADR1	3.59901	2.01284	1.81291	0.140625	0.392157	-0.0507084	NA	1.00552	-1.46597	0.38	0.348	0.356	1.76343	-1198.28	-0.812496	0.1539	NA	0.0654623	NA	0.0147478	0.0182407	0.048519	0.0178576	NA	0.096
YDR217C	RAD9	3.59439	1.63347	1.68124	0.404255	0.214286	0.386141	2.60206	1.01494	-1.14448	0.429	0.356	0.325	NA	-1165.81	-0.916769	0.143645	2.21855	0.0539098	0.0671188	0.0462098	NA	0.0726478	NA	0.0855737	NA
YDR218C	SPR28	3.10449	NA	NA	NA	NA	-0.417029	NA	0.247973	-1.76955	0.432	0.311	0.351	NA	-357.25	-0.841011	0.15778	NA	0.061019	NA	NA	NA	0.1314	0.00951485	NA	NA
YDR219C	MFB1	3.14551	2.28556	2.08991	0.344262	0.348958	0.245463	3.13354	1.58505	NA	0.38	0.354	0.32	1.72428	-391.49	-0.953797	0.14445	2.88864	0.0441814	0.0964093	NA	NA	0.10834	0.0154901	0.0505947	0.0699
YDR221W	GTB1	3.32408	2.26007	1.39794	0.333333	0.403315	-0.0437363	3.98945	1.51295	-0.926648	0.475	0.321	0.383	1.41497	-694.27	-0.818945	0.160152	4.03323	0.0510217	0.0469387	0.0433217	NA	0.0343564	0.0203657	0.0444325	0.0913
YDR222W	YDR222W	3.09621	2.18469	1.85733	0.380282	0.282895	0.0603193	3.00432	0.525434	-1.21681	0.389	0.337	0.377	1.88081	-387.17	-0.734	0.156959	2.9445	0.0333721	0.0846059	0.0239016	NA	0.0391195	0.010561	NA	0.0787
YDR223W	CRF1	3.14737	NA	NA	NA	NA	-0.647818	NA	0.379306	-1.27654	0.453	0.404	0.35	NA	-451.27	-0.984582	0.14215	NA	0.0484734	NA	NA	NA	NA	0.0132169	NA	0.0654
YDR224C	HTB1	2.5977	2.02531	1.5563	0.342857	0.142857	1.94779	NA	3.22236	-0.0324988	0.371	0.477	0.379	NA	-106.57	-0.181651	0.222258	NA	0.0275042	0.0745856	NA	NA	0.396175	0.0395414	0.182407	0.0598
YDR225W	HTA1	2.60097	2.1959	1.79934	0.209677	0.301282	1.90323	NA	NA	0.0406023	0.474	0.459	0.353	NA	-141.95	-0.184349	0.210439	NA	0.0275042	0.0739353	NA	0.0407734	NA	NA	NA	0.0276
YDR226W	ADK1	2.82543	2.11394	1.65321	0.386364	0.224806	1.72575	5.08991	3.3398	-0.442252	0.507	0.386	0.422	2.33646	-234.16	-0.27412	0.215455	3.36435	0.0462082	0.0264199	0.0256721	NA	0.153565	0.0192206	0.0420089	0.0397
YDR227W	SIR4	3.61034	2.29226	1.91381	0.382716	0.25641	0.388491	NA	1.09398	-0.972243	0.424	0.373	0.32	NA	-1160.34	-0.867217	0.145913	NA	0.0462082	0.0664491	0.0385082	0.0630134	0.0692379	0.020561	0.135911	0.1112
YDR228C	PCF11	3.27439	2.0569	1.96379	0.32967	0.20354	0.436162	3.44716	1.3011	NA	0.426	0.309	0.367	1.53148	-515.75	-0.772563	0.16043	3.01142	0.0441814	0.0893321	0.0462098	0.0231049	0.0245227	0.00613723	0.013103	0.1549
YDR229W	IVY1	3.13418	1.75587	1.98677	0.270833	0.25	0.433481	3.45332	1.59608	-0.739213	0.454	0.388	0.434	1.5563	-430.6	-0.969925	0.156801	3.02025	0.0462082	0.0848757	0.0693147	0.0247553	0.0624002	0.0122879	0.103455	0.0847
YDR231C	COX20	2.79099	2.17026	1.43136	0.384615	0.333333	0.489958	NA	1.81318	-1.23284	0.461	0.408	0.558	NA	-228.03	-0.944542	0.177189	NA	0.0441814	0.0703375	0.0577623	0.0462098	NA	0.0103824	0.100456	0.0607
YDR232W	HEM1	3.21669	2.25042	2.35984	0.390351	0.20904	0.802759	4.35411	1.755	-0.488785	0.514	0.421	0.475	NA	-603.73	-0.671668	0.194433	3.55147	0.0572105	0.071665	0.0693147	0.0495105	0.0806548	NA	0.161197	0.0811
YDR233C	RTN1	2.94841	1.88649	1.44716	0.222222	0.276316	1.59557	4.56937	2.51462	-0.545765	0.439	0.365	0.409	NA	-254.25	-0.4004	0.200081	2.97426	0.040707	0.0286336	0.0693147	0.0693147	0.0159283	0.0336836	0.103455	0.0828
YDR234W	LYS4	3.31848	2.07555	2.4014	0.354582	0.228814	1.07246	3.86629	1.20558	-0.866781	0.514	0.405	0.428	1.60206	-770.4	-0.699968	0.178169	2.79452	NA	0.0405104	0.0577623	0.0462098	0.0186287	0.0462459	0.0568153	0.0707
YDR235W	PRP42	3.21352	1.92942	NA	NA	0.285714	0.446816	3.23805	1.26406	NA	0.356	0.273	0.369	1.95424	-479.2	-0.882092	0.144647	2.79193	0.0510217	0.0826016	0.0210045	0.0288811	NA	0.0189866	0.17773	0.0318
YDR236C	FMN1	2.81757	1.93952	1.27875	0.444444	0.313953	0.557025	2.91908	1.81271	-1.17587	0.479	0.342	0.338	NA	-205.38	-0.840512	0.153239	2.36394	0.0484734	0.037518	0.0301368	0.0495105	0.0923851	0.0101715	0.0679556	0.0333
YDR237W	MRPL7	2.94399	2.08279	2.15836	0.356643	0.391667	0.335417	NA	1.63635	-1.08249	0.444	0.386	0.362	NA	-279.17	-0.760768	0.162114	NA	0.0539098	0.0721496	0.0364814	0.0385082	0.0743274	0.0304683	0.130782	0.0619
YDR238C	SEC26	3.46568	2.22789	2.14922	0.371429	0.25	1.1116	4.41497	2.0707	NA	0.483	0.324	0.357	NA	-928.14	-0.662288	0.170853	3.30359	0.0572105	0.0342356	0.0182407	0.033007	0.18713	0.0134062	NA	0.0675
YDR239C	YDR239C	3.37365	1.6721	1.4624	0.321429	0.326087	0.292034	2.19033	1.16655	NA	0.445	0.414	0.338	NA	-723.1	-0.910174	0.148116	1.90375	0.0484734	0.0755805	0.0346574	0.0407734	NA	0.0252238	0.099021	0.0937
YDR240C	SNU56	3.16997	1.04139	NA	NA	0.4	0.19612	2.55751	1.17322	NA	0.424	0.357	0.325	2.42813	-457.34	-0.91757	0.147672	2.36327	0.0484734	0.0744041	0.0231049	0.0315067	NA	0.0286622	0.203867	0.0636
YDR242W	AMD2	3.21748	2.15534	2.43457	0.324723	0.295775	0.354261	NA	0.759517	-0.919013	0.424	0.391	0.351	NA	-542.25	-0.87272	0.155728	NA	0.0441814	0.0839554	0.0277259	0.0315067	0.0459315	0.00343054	0.150684	0.0777
YDR243C	PRP28	3.24724	0	1.32222	0.4	NA	-0.0604815	NA	1.23228	-1.01011	0.441	0.346	0.351	1.49136	-558.38	-0.789686	0.165748	NA	0.0510217	0.0972371	NA	NA	0.0460291	0.0253677	0.123776	0.1085
YDR244W	PEX5	3.26458	2.02938	1.43136	0.230769	0.320755	0.31243	3.31597	1.5108	NA	0.483	0.334	0.362	1.36173	-581.93	-0.944837	0.153357	3.00397	0.0441814	0.104642	0.0187337	0.017773	NA	0.00844355	0.02539	0.0933
YDR245W	MNN10	3.07262	2.16137	1.76343	0.245614	0.25	0.824177	3.79796	1.78555	NA	0.381	0.386	0.401	1.92428	-375.22	-0.896805	0.159272	2.97424	0.0484734	0.0604689	0.0495105	0.053319	0.0691591	NA	0.198042	0.0614
YDR246W	TRS23	2.81954	2.18184	1.39794	0.291667	0.430464	0.307966	3.49554	1.76905	NA	0.405	0.35	0.518	NA	-184.25	-0.901687	0.164369	3.18786	0.0333721	NA	0.0364814	NA	0.153429	0.02523	0.0653912	0.0736
YDR246W-A	YDR246W-A	2.3032	NA	NA	NA	NA	-0.456927	NA	0	NA	0.507	0.493	0.433	NA	-55.6	-1.17865	0.170592	NA	NA	NA	NA	NA	NA	0.0132334	NA	0.0738
YDR247W	VHS1	3.14176	2.59329	2.4183	0.260536	0.317136	0.103461	2.89432	1.19956	NA	0.405	0.342	0.431	1.44716	-416.16	-0.771622	0.17199	2.79156	NA	NA	0.0138629	NA	NA	0.021049	0.0502281	NA
YDR248C	YDR248C	2.76492	1.88081	1.78533	0.466667	0.266667	0.571382	2.70243	1.92042	-0.92336	0.438	0.309	0.392	1.64345	-179.02	-0.79396	0.172124	2.13425	0.0539098	0.0460207	0.0223596	NA	NA	0.0199949	NA	0.04
YDR249C	YDR249C	3.04999	1.95904	1.47712	0.413793	0.322222	0.35679	NA	0.824061	-0.913284	0.409	0.316	0.356	NA	-334.98	-0.938967	0.151813	NA	0.0539098	0.0886601	NA	NA	0.0611791	0.0152716	NA	0.0455
YDR251W	PAM1	3.39672	2.13988	2.44404	0.34296	0.306569	0.587508	2.47712	1.48387	-0.897566	0.414	0.368	0.344	2.04922	-727.27	-0.898905	0.149114	1.89518	0.0462082	0.088647	0.0693147	0.053319	0.0121217	0.0172374	0.113631	0.108
YDR252W	BTT1	2.65321	2.77232	NA	NA	0.368866	-0.00383948	3.26007	1.64718	NA	0.5	0.3	0.387	2.4183	-125.69	-0.917736	0.155229	3.26415	0.0354259	NA	0.0182407	0.0231049	0.185131	0.0321538	0.138629	0.0299
YDR253C	MET32	2.76042	2.09691	2.32222	0.296651	0.322581	0.0394133	NA	1.98602	-1.06905	0.422	0.385	0.307	NA	-149.54	-0.915275	0.151939	NA	0.0316016	NA	0.0577623	0.0192541	0.096761	0.00466112	NA	0.092
YDR254W	CHL4	3.13893	1.94939	1.85733	0.352113	0.272727	0.221726	2.78247	1.28169	-1.14448	0.427	0.309	0.318	1.54407	-392.42	-0.984389	0.142197	2.56194	0.0343595	0.0745092	NA	NA	0.0363426	0.00995495	NA	0.0547
YDR255C	RMD5	3.10243	1.6721	1.49136	0.5	0.23913	-0.132651	NA	1.36239	-1.1549	0.391	0.287	0.391	NA	-360.8	-0.864152	0.158595	NA	0.0510217	NA	0.0165035	NA	0.0173124	0.00566676	0.0217971	0.0958
YDR256C	CTA1	3.18977	NA	NA	NA	NA	-0.263764	2.79449	0.289812	-1.02595	0.502	0.39	0.38	1.49136	-519.22	-0.798249	0.172471	3.05863	0.0462082	NA	NA	NA	0.155205	NA	NA	0.0719
YDR257C	RKM4	3.17173	1.79239	1.04139	0.4	0.393443	NA	3.60314	1.43731	-0.712422	0.436	0.315	0.333	NA	-438.35	-0.767839	0.154196	NA	0.0572105	0.0769901	0.00737391	NA	0.0529488	0.00294598	NA	0.1551
YDR258C	HSP78	3.38668	1.92942	1.30103	0.210526	0.261905	0.652226	3.47567	1.83221	NA	0.494	0.355	0.317	1.75587	-768.98	-0.684649	0.168782	2.8241	NA	0.0722747	NA	NA	0.0593448	0.00757655	NA	NA
YDR259C	YAP6	3.06145	2.08636	2	0.373737	0.305785	0.535319	3.13033	0.914925	NA	0.419	0.37	0.305	1.32222	-279.23	-0.885272	0.143715	2.59612	0.0572105	0.0693454	NA	NA	0.0505976	NA	NA	0.1139
YDR260C	SWM1	2.71012	2.16435	1.59106	0.447368	0.393103	0.349044	NA	1.67796	-0.758454	0.509	0.433	0.398	NA	-164.9	-1.0668	0.155384	NA	0.0462082	0.0983152	0.0210045	0.0577623	NA	NA	0.0912036	0.0883
YDR261C	EXG2	3.22763	1.98227	1.81291	0.40625	0.326316	0.829496	3.38202	1.61282	-0.883392	0.417	0.385	0.396	1.04139	-512.86	-0.823659	0.16805	2.55374	0.040707	0.0468144	0.0315067	0.0223596	0.0313805	0.00632128	0.0260582	0.0755
YDR261C-C	YDR261C-C	3.12156	NA	NA	NA	NA	0	NA	NA	NA	0.444	0.44	0.351	NA	-367.35	-0.844381	0.163763	NA	NA	NA	NA	NA	NA	NA	NA	NA
YDR261C-D	YDR261C-D	3.6826	NA	NA	NA	NA	0.307709	NA	NA	NA	0.447	0.386	0.331	NA	-1340.37	-0.82651	0.155639	NA	0.0264337	NA	NA	NA	NA	0.0099764	NA	NA
YDR261W-A	YDR261W-A	3.11959	NA	NA	NA	NA	0	NA	NA	NA	0.453	0.387	0.319	NA	-351.61	-0.75482	0.163373	NA	0.0423574	NA	NA	NA	NA	NA	NA	NA
YDR261W-B	YDR261W-B	3.72534	NA	NA	NA	NA	0.829303	NA	NA	NA	0.431	0.364	0.311	NA	-1447.53	-0.829853	0.150687	NA	0.0378368	NA	NA	NA	NA	0.0134246	NA	0.0366
YDR262W	YDR262W	2.91328	2.29885	1.59106	0.263158	0.282828	0.775974	3.68574	1.87179	-0.958213	0.469	0.326	0.377	1.91908	-252.87	-0.928857	0.148738	2.9103	0.0484734	0.061891	0.0223596	0.0277259	0.052094	0.000233925	NA	0.0408
YDR263C	DIN7	3.1116	2.44716	0.60206	0.666667	0.301075	-0.119073	NA	0.871281	NA	0.441	0.325	0.323	NA	-401.65	-0.883142	0.152022	NA	0.0441814	NA	NA	NA	NA	NA	NA	0.0954
YDR264C	AKR1	3.36078	2.38021	1.76343	0.315789	0.297071	0.819148	3.60959	1.82292	-0.450016	0.473	0.362	0.363	1.95424	-768.96	-0.876071	0.15186	2.79115	0.0510217	0.0541262	0.0433217	0.0407734	0.0498061	0.0156786	0.099021	0.0653
YDR265W	PEX10	3.00604	2.25768	2.01703	0.378641	0.305556	0.312557	NA	1.29702	-0.729321	0.417	0.358	0.391	NA	-327.61	-0.858896	0.157577	NA	0.0539098	0.0833742	0.0266595	NA	0.0330675	0.000513687	NA	0.0894
YDR266C	YDR266C	3.2833	1.99564	2.33846	0.368664	0.214286	0.640759	3.28103	1.56774	-0.910095	0.417	0.389	0.35	1.34242	-573.91	-0.766644	0.156032	2.64127	0.0462082	0.0758218	0.0346574	NA	0.0295335	0.0237326	NA	0.1256
YDR267C	CIA1	2.99695	2.15229	1.66276	0.266667	0.326241	0.458214	3.75128	1.55604	-0.701365	0.526	0.381	0.353	1.98677	-344.85	-0.871354	0.160508	3.29329	0.0462082	0.0767712	0.0866434	0.0407734	0.124305	NA	0.203867	0.0726
YDR268W	MSW1	3.0569	2.0086	1.92428	0.337349	0.386139	0.132259	2.82737	1.42037	-0.899974	0.471	0.345	0.361	NA	-360.83	-0.898135	0.161647	2.69599	0.0572105	0.0423821	0.053319	NA	0.0875341	0.037799	0.154033	0.0435
YDR270W	CCC2	3.47929	NA	NA	NA	NA	0.265572	NA	1.16092	NA	0.436	0.379	0.364	NA	-982.9	-0.868438	0.165564	NA	0.0354259	0.0729017	0.0462098	NA	0.0174151	0.00749265	0.135911	0.1003
YDR272W	GLO2	2.91645	1.74036	1.63347	0.380952	0.259259	0.737335	4.13672	2.37349	-0.893469	0.458	0.36	0.375	2.47422	-274	-0.812524	0.176167	3.39956	0.0484734	0.0268987	0.033007	0.053319	0.0299271	0.0199764	0.0505947	0.0468
YDR273W	DON1	3.0406	2.05308	1.81291	0.359375	0.410714	-0.212399	NA	0.802568	-1.05601	0.475	0.344	0.372	NA	-318.32	-0.865001	0.169598	NA	0.0572105	NA	0.00770164	NA	0.0334927	NA	NA	0.088
YDR275W	BSC2	2.85003	2.60853	2.233	0.323529	0.323457	0.396512	2.96473	1.20922	-0.442733	0.407	0.331	0.419	1.86332	-222.55	-0.93725	0.14961	2.56939	0.061019	0.0725134	NA	NA	NA	0.0303011	0.135911	0.0509
YDR276C	PMP3	2.22531	2.30103	1.716	0.27451	0.301508	1.93829	NA	3.47584	NA	0.446	0.339	0.446	1.88649	-47.29	-0.470768	0.199444	NA	0.0462082	0.105877	0.053319	0.0770164	NA	0.0270602	0.0693147	0.0378
YDR277C	MTH1	3.11461	1.97772	NA	NA	0.37234	0.826126	NA	0.890197	-0.649946	0.401	0.424	0.408	1.44716	-387.59	-0.938543	0.15637	NA	0.0378368	NA	0.016906	0.0577623	0.0476544	0.0142402	0.0845301	0.1033
YDR279W	RNH202	3.02243	1.11394	2.18184	0.377483	0.25	0.252367	3.36922	1.35866	-0.828566	0.405	0.348	0.333	1.49136	-288.91	-0.899735	0.150034	3.11718	0.040707	0.0520704	NA	NA	0.0175404	NA	0.173287	0.0604
YDR280W	RRP45	2.96284	2.04139	2.17898	0.306667	0.247706	0.713406	3.68124	1.71279	-0.724919	0.503	0.359	0.35	NA	-296.82	-0.867354	0.164596	2.9683	0.0510217	0.0802186	NA	NA	0.0603792	NA	NA	0.0626
YDR281C	PHM6	2.49831	2.04532	1.62325	0.341463	0.281818	-0.296022	NA	1.12616	-0.74958	0.486	0.286	0.476	NA	-105.41	-1.09251	0.154124	NA	0.0572105	NA	NA	NA	0.237038	0.0212969	NA	NA
YDR282C	YDR282C	3.09517	2.24055	NA	NA	0.312139	-0.117362	NA	1.22334	-1.40894	0.405	0.359	0.371	NA	-372.41	-0.9692	0.142286	NA	0.0484734	NA	0.0223596	NA	0.0288979	0.014729	NA	0.0753
YDR283C	GCN2	3.69723	2.01284	2.2833	0.251309	0.362745	0.519538	2.4456	0.980458	NA	0.414	0.342	0.327	1.4624	-1528.23	-0.860094	0.144852	1.93118	0.0539098	0.070044	NA	NA	0.0159718	0.00422854	NA	0.0839
YDR284C	DPP1	2.93952	1.81291	2.42651	0.338346	0.265625	0.336859	3.48287	1.91354	-1.02228	0.438	0.366	0.393	NA	-280.65	-0.807571	0.166013	3.14632	0.0462082	0.0507706	0.0266595	0.053319	0.100904	0.0161893	0.100456	0.0246
YDR285W	ZIP1	3.41963	NA	NA	NA	NA	-0.191655	2.59218	0.945862	NA	0.428	0.29	0.321	NA	-697.02	-0.836865	0.144142	2.78455	0.040707	NA	NA	NA	0.053491	0.0108927	0.0700149	0.0508
YDR286C	YDR286C	2.53782	1.93952	1.59106	0.289474	0.267442	0.471614	NA	1.78054	NA	0.435	0.339	0.357	NA	-98.03	-0.873296	0.151075	NA	0.0343595	0.0963317	NA	NA	NA	0.0225201	NA	NA
YDR287W	INM2	2.94399	1.88081	1.30103	0.368421	0.386667	NA	NA	1.87183	-1.42713	0.468	0.406	0.341	NA	-296.13	-0.909543	0.160768	NA	0.0510217	0.0220641	NA	NA	0.0532142	0.0143949	0.0422651	0.0509
YDR288W	NSE3	2.95999	1.99123	1.6902	0.395833	0.371134	0.396408	3.40483	1.49927	-0.805486	0.421	0.312	0.355	1.34242	-277.15	-0.913349	0.153499	3.00885	0.0462082	0.0780584	0.0495105	NA	0.131005	0.0210565	0.100456	0.0584
YDR289C	RTT103	3.08991	NA	NA	NA	NA	0.399015	3.59439	1.76562	-0.752518	0.476	0.29	0.327	1.9345	-344.81	-0.807542	0.147591	3.19565	0.0441814	0.0686521	0.0693147	0.0433217	0.0509873	0.00987147	0.126027	0.0778
YDR291W	HRQ1	3.50974	2.33646	NA	NA	0.291667	NA	2.4133	0.73183	NA	0.476	0.338	0.324	1.20412	-1015.2	-0.849267	0.157395	NA	0.0510217	0.0821553	0.0364814	NA	0.174289	0.0192097	0.157533	0.0983
YDR292C	SRP101	3.27091	1.80618	2.06819	0.327586	0.206349	0.583651	3.30103	1.77273	-0.815877	0.461	0.336	0.318	1.6902	-567.3	-0.826017	0.158212	2.71821	0.0484734	0.0569222	0.0630134	NA	0.0259389	0.0258168	0.0707293	0.0747
YDR293C	SSD1	3.57438	2.48001	2.30103	0.346734	0.315615	0.782988	3.04139	1.79305	-0.72515	0.466	0.392	0.344	1.25527	-1197.31	-0.730289	0.173119	2.26079	0.0462082	0.083587	0.033007	0.0182407	0.0328828	0.00560475	0.0205682	NA
YDR294C	DPL1	3.24797	1.51851	1.57978	0.378378	0.1875	0.79372	4.11727	1.77959	-0.546376	0.469	0.38	0.402	1.50515	-608.18	-0.792214	0.173958	3.32376	0.0441814	0.0406558	0.0239016	NA	0.132518	NA	NA	0.0816
YDR295C	HDA2	3.30643	1.72428	1.89763	0.294872	0.288462	0.254837	3.17609	1.32371	-1.03386	0.413	0.323	0.388	1.61278	-572.9	-0.89239	0.149761	2.92177	0.0462082	0.0637958	NA	NA	0.0601831	0.0147121	0.0949517	0.0839
YDR296W	MHR1	2.83315	1.88649	1.74819	0.4	0.302632	0.439774	3.41664	1.82626	NA	0.485	0.352	0.546	NA	-246.52	-0.971054	0.176477	2.97732	0.0333721	0.0726886	NA	NA	NA	0.019807	0.119508	0.0495
YDR297W	SUR2	3.02119	2.22011	1.77815	0.389831	0.339394	1.14699	4.7348	1.59851	-0.418619	0.469	0.314	0.486	NA	-350.66	-0.679031	0.186403	3.58792	0.0484734	0.0364779	0.0866434	0.0770164	0.219796	NA	0.173287	0.0478
YDR298C	ATP5	2.8055	2.1959	2.1271	0.353383	0.301282	1.19357	4.51055	2.42045	NA	0.455	0.371	0.394	NA	-220.68	-0.634531	0.179853	3.31718	0.0462082	0.0362139	0.053319	0.0770164	0.0864101	0.0162751	0.100456	0.0183
YDR299W	BFR2	3.20548	1.97772	1.74036	0.296296	0.276596	0.789171	4.18752	0.979594	-0.493089	0.477	0.293	0.344	1.30103	-446.61	-0.687006	0.16521	3.39852	0.0539098	0.0604559	NA	NA	0.0321707	NA	0.182407	0.1423
YDR300C	PRO1	3.10958	2.03342	2.15836	0.335664	0.252336	0.69749	4.01703	1.37689	NA	0.485	0.357	0.338	NA	-418.07	-0.703335	0.173052	3.31975	0.0462082	0.0474484	0.0577623	0.0770164	0.0300127	NA	0.216608	0.049
YDR301W	CFT1	3.61002	2.11394	1.27875	0.555556	0.317829	0.520247	2.8055	1.05007	-1.06399	0.432	0.336	0.355	NA	-1269.28	-0.814301	0.16092	2.2875	0.0539098	0.0907504	NA	NA	0.0418853	0.0187982	NA	0.1097
YDR302W	GPI11	2.81954	1.77085	2.15836	0.321678	0.172414	0.66633	NA	1.76355	-1.50864	0.377	0.35	0.345	NA	-196.78	-0.83269	0.160963	NA	0.0484734	0.0578563	0.0433217	0.0364814	0.0594374	0.0435917	0.210045	0.018
YDR303C	RSC3	3.42455	2.04532	2.44871	0.396429	0.218182	0.548487	3.24304	1.3498	-1.27409	0.375	0.308	0.357	1.39794	-763.21	-0.811647	0.157465	2.69543	0.0539098	0.0764213	0.0462098	0.0577623	0.00589475	0.0201008	0.088865	0.1309
YDR304C	CPR5	2.83123	1.68124	1.63347	0.357143	0.382979	1.23109	NA	2.77187	-0.891435	0.482	0.327	0.46	NA	-230.18	-0.582656	0.193067	NA	0.0441814	0.0144346	0.0203867	0.0106638	0.0674405	0.00787858	0.0171147	0.0208
YDR305C	HNT2	2.81558	1.59106	1.17609	0.5	0.157895	0.407866	3.2833	1.61294	-0.943095	0.463	0.349	0.33	2.10037	-189.66	-0.804271	0.155578	2.87601	0.040707	0.0325492	NA	NA	NA	0.0102882	NA	0.0226
YDR306C	YDR306C	3.15746	1.86332	2.18752	0.424837	0.277778	0.387958	NA	1.42957	-1.20971	0.372	0.361	0.374	NA	-437.03	-0.905103	0.147629	NA	0.0484734	0.0840906	NA	NA	0.0361491	0.024986	NA	0.0595
YDR307W	YDR307W	3.29863	2.15229	1.83885	0.323529	0.319149	0.31534	NA	1.41273	-1.25964	0.371	0.341	0.36	1.4624	-605.97	-0.861998	0.154813	NA	0.0441814	0.0548602	NA	NA	0.00974731	0.022624	NA	0.0844
YDR308C	SRB7	2.62634	2.14301	1.49136	0.266667	0.311594	0.656845	3.14301	1.95332	-1.06399	0.461	0.262	0.376	NA	-104.57	-0.842445	0.152981	2.48759	0.0462082	0.134988	0.0462098	0.053319	0.215297	NA	0.210045	0.0321
YDR309C	GIC2	3.06145	1.27875	1.716	0.333333	0.388889	1.20377	3.05308	1.9752	-0.773142	0.409	0.43	0.406	1.11394	-319.11	-0.816908	0.162222	1.85541	0.0392067	0.106831	0.0693147	NA	0.0179581	0.00506634	0.141459	NA
YDR310C	SUM1	3.50365	1.90849	2.36361	0.295652	0.275	0.686635	2.17319	1.15262	NA	0.428	0.399	0.396	1.07918	-969.66	-0.873779	0.158451	1.50049	0.0484734	0.0671182	NA	NA	0.0630392	0.0316771	0.0924196	0.1101
YDR311W	TFB1	3.28533	1.96848	1.47712	0.310345	0.26087	0.284926	3.71181	1.48715	-0.822464	0.418	0.311	0.407	1.54407	-581.92	-0.717808	0.169476	3.42704	0.0423574	0.0763582	NA	NA	0.0668616	0.0217161	0.231049	0.0838
YDR312W	SSF2	3.13418	NA	NA	NA	NA	0.372764	3.13033	NA	-0.877784	0.491	0.328	0.3	1.69897	-400.15	-0.796508	0.152672	2.75833	0.0510217	0.0591885	0.0693147	0.0630134	0.0523573	NA	0.203867	0.0684
YDR313C	PIB1	2.935	2.24304	1.82607	0.30303	0.241379	0.164649	2.29003	1.36459	-0.941574	0.47	0.39	0.383	NA	-269.59	-0.920549	0.154968	2.12863	0.0510217	0.114329	0.0266595	0.0462098	0.219025	0.00698301	0.0331649	0.0756
YDR314C	RAD34	3.31785	0.90309	1.86332	0.361111	0.428571	-0.399028	1.89542	0.756712	-1.06702	0.42	0.286	0.359	1.04139	-606.68	-0.844246	0.152935	2.29665	0.0441814	NA	NA	NA	0.0235873	0.00718937	0.0294956	0.1203
YDR315C	IPK1	2.92737	1.89209	NA	NA	0.324675	-0.0123345	NA	1.18896	-1.40012	0.376	0.291	0.351	NA	-216.69	-0.923806	0.143487	NA	0.0441814	0.048705	0.0223596	NA	0.209404	0.0111518	0.0796721	0.0258
YDR316W	OMS1	3.15106	1.87506	1.44716	0.37037	0.256757	0.311795	2.70243	1.30131	-0.775726	0.43	0.301	0.326	1.38021	-399.93	-0.822981	0.147819	2.3924	0.0423574	0.0650227	0.0346574	NA	0.0677411	0.0151632	0.150684	0.0863
YDR316W-A	YDR316W-A	3.12156	NA	NA	NA	NA	0	NA	NA	NA	0.442	0.433	0.351	NA	-363.43	-0.839272	0.164135	NA	0.025473	NA	NA	NA	NA	NA	NA	NA
YDR316W-B	YDR316W-B	3.72165	NA	NA	NA	NA	1.57231	NA	NA	NA	0.439	0.383	0.327	NA	-1448.38	-0.84187	0.154949	NA	0.0259407	NA	NA	NA	NA	0.0138892	NA	NA
YDR317W	HIM1	3.09517	NA	NA	NA	NA	-0.0144845	NA	0.472025	-1.4908	0.371	0.357	0.325	NA	-365.79	-0.877577	0.156071	NA	0.0484734	NA	NA	NA	0.156806	0.0173339	NA	0.0338
YDR318W	MCM21	3.04415	2.02938	2.19033	0.337662	0.273585	0.137606	2.97864	1.13328	-1.17328	0.469	0.26	0.331	2.01703	-326.7	-0.880076	0.138304	2.84166	0.0462082	0.0655058	NA	NA	0.111796	0.0182845	0.0256721	0.1219
YDR319C	YDR319C	2.91645	1.73239	2.13988	0.248175	0.245283	0.325556	NA	1.34904	-0.914709	0.382	0.338	0.349	1.64345	-237.91	-0.928734	0.150174	NA	0.0510217	0.0824206	0.0157533	0.0301368	0.19106	0.0172904	NA	0.0173
YDR320C	SWA2	3.30255	1.95424	1.68124	0.510638	0.337079	0.461648	2.88536	1.5148	-1.05257	0.41	0.368	0.377	1.34242	-597.92	-0.82062	0.156317	2.42535	0.0510217	0.074216	NA	NA	0.0272505	0.0197611	0.0679556	0.1011
YDR320C-A	DAD4	2.34044	1.74036	NA	NA	0.277778	1.09349	2.98543	2.235	-0.577082	0.493	0.26	0.479	NA	-61.61	-1.03729	0.128376	1.89747	0.0392067	NA	NA	NA	NA	0.027258	0.133298	0.0152
YDR321W	ASP1	3.05918	1.95904	1.44716	0.481481	0.244444	0.968678	NA	1.82171	-0.855115	0.471	0.382	0.372	NA	-403.78	-0.655818	0.182942	NA	0.0510217	0.0194959	0.033007	0.0288811	0.018236	0.0222442	0.0447192	0.0331
YDR322C-A	TIM11	2.46389	2.26717	1.53148	0.393939	0.309783	1.28388	3.66181	2.62764	NA	0.485	0.289	0.423	NA	-93.6	-0.856764	0.157346	2.37974	0.0441814	0.0880537	NA	NA	0.317244	0.0198364	0.066014	0.0329
YDR322W	MRPL35	3.04297	1.98677	NA	NA	0.25	0.608867	3.88649	1.68106	-0.762959	0.427	0.345	0.372	NA	-327.95	-0.803765	0.153551	3.27785	0.0441814	0.0620811	NA	NA	0.0325971	0.0289986	0.192541	0.0442
YDR323C	PEP7	3.18977	NA	NA	NA	NA	0.00397646	2.88536	1.03358	-1.29585	0.426	0.32	0.362	0.477121	-465.56	-0.893412	0.149269	2.88196	0.0462082	0.0422079	NA	NA	0.0529828	0.0213744	0.138629	0.0702
YDR324C	UTP4	3.36754	2.19033	NA	NA	0.324675	0.694499	3.7356	1.05289	-0.616005	0.405	0.358	0.338	1.66276	-721.06	-0.772208	0.165388	3.04149	0.0654623	0.0511303	NA	NA	0.0282948	NA	0.277259	0.1126
YDR325W	YCG1	3.49248	2.24797	2.4183	0.394636	0.306818	0.228707	3.2833	1.11846	-0.994819	0.442	0.305	0.352	1.36173	-966.95	-0.879884	0.157441	3.05498	0.0539098	0.071019	NA	NA	0.0998066	0.0293214	0.0866434	0.1026
YDR326C	YSP2	3.63518	2.16732	2.26951	0.302703	0.19863	0.663116	NA	1.25585	-0.731188	0.392	0.375	0.327	NA	-1269.11	-0.836195	0.152365	NA	0.0484734	0.0549645	NA	NA	0.0538145	0.00468418	0.0647801	0.1042
YDR328C	SKP1	2.76716	2.24055	1.83885	0.352941	0.375723	0.921103	NA	2.64616	-0.707522	0.544	0.313	0.569	NA	-196.22	-0.713879	0.184928	NA	0.0484734	0.0307298	0.0239016	0.0108304	0.239025	0.00951381	0.029002	0.042
YDR329C	PEX3	3.12254	1.80618	1.62325	0.439024	0.285714	0.349277	3.14613	1.52481	-1.20971	0.428	0.339	0.477	0.30103	-429.22	-1.00971	0.155726	2.79754	0.0423574	0.0763078	NA	NA	0.041396	0.00861685	0.0488132	0.0833
YDR330W	UBX5	3.17696	1.91381	1.62325	0.365854	0.382716	0.487166	3.82151	1.82261	-1.08566	0.503	0.357	0.413	1.61278	-488.69	-0.794669	0.171275	3.33455	0.0539098	0.0752172	NA	NA	0.0292323	NA	0.0328506	0.0829
YDR331W	GPI8	3.09202	1.8451	NA	NA	0.144928	0.402742	3.19312	1.6929	-1.19179	0.432	0.313	0.4	1.32222	-389.39	-0.889104	0.154965	2.79109	0.040707	0.0827207	NA	NA	0.0200172	0.0496099	0.157533	0.0552
YDR332W	IRC3	3.31597	2.11059	2.22531	0.221557	0.34375	NA	2.23553	0.854367	-1.19314	0.422	0.343	0.328	1.66276	-620.77	-0.929548	0.148009	NA	0.0462082	0.059739	NA	NA	0.0532977	0.00355515	0.108304	0.0557
YDR333C	YDR333C	3.33686	2.28556	1.5563	0.257143	0.34375	0.51311	2.5302	1.42658	-0.989276	0.441	0.33	0.359	1.27875	-662.55	-0.811236	0.15816	2.02124	0.0510217	0.0886737	NA	NA	0.0319769	0.0116428	0.0976264	0.085
YDR334W	SWR1	3.65753	2.02938	1.89763	0.25641	0.349057	0.597563	2.8169	1.01616	-0.673869	0.473	0.323	0.347	NA	-1445.28	-0.838438	0.153579	2.22195	0.0572105	0.0766085	NA	NA	0.0648966	0.0171282	0.100456	0.1149
YDR335W	MSN5	3.56526	1.91908	2.55871	0.34072	0.304878	0.761777	3.54407	1.4313	-0.711304	0.418	0.312	0.373	NA	-1147.65	-0.813729	0.154629	2.78301	0.0572105	0.053624	NA	NA	0.0573413	0.00353817	NA	0.0894
YDR336W	YDR336W	2.97543	1.88649	1.07918	0.454545	0.328947	0.316347	NA	1.25722	-1.04576	0.403	0.343	0.356	NA	-268.68	-0.889714	0.152803	NA	0.040707	0.0707597	NA	NA	0.206761	NA	NA	0.0318
YDR337W	MRPS28	2.935	1.72428	1.70757	0.38	0.25	0.576456	3.84261	1.89031	-0.681937	0.453	0.352	0.359	1.69897	-264.6	-0.879681	0.165077	3.26639	0.0462082	0.0722876	0.053319	NA	NA	0.0246678	0.147478	0.0437
YDR338C	YDR338C	3.31973	2.04139	2.07918	0.235294	0.256881	0.16554	2.29003	1.01628	-1.17522	0.471	0.391	0.355	1.25527	-685.16	-0.927118	0.150145	2.12774	0.0423574	NA	NA	NA	0.0379967	0.0177378	NA	0.0619
YDR339C	FCF1	2.75587	1.54407	1.4624	0.214286	0.352941	0.950403	NA	2.00177	-0.829445	0.442	0.332	0.389	NA	-152.49	-0.812112	0.154551	NA	0.0462082	0.089916	NA	NA	0.0740763	0.0362029	0.198042	0.04
YDR341C	YDR341C	3.26102	2.1271	1.81291	0.28125	0.308271	1.29828	4.31387	2.29083	-0.51159	0.472	0.324	0.365	NA	-592.66	-0.54499	0.184831	3.01601	0.0539098	0.0210832	0.0239016	0.0385082	0.0123552	0.0241809	0.0120338	0.0363
YDR342C	HXT7	3.23376	2.09342	NA	NA	0.219512	1.69235	3.86629	NA	-1.31426	0.436	0.422	0.384	1.90849	-609.25	-0.285073	0.208405	2.17684	0.0654623	0.0624007	0.0117483	0.0154033	0.0437455	0.00462069	NA	NA
YDR343C	HXT6	3.23376	2.14922	NA	NA	0.271429	0.0406016	NA	NA	NA	0.438	0.422	0.38	NA	-608.27	-0.285188	0.207749	NA	0.061019	0.0623622	0.0123776	0.0115525	NA	NA	NA	0.0862
YDR345C	HXT3	3.23147	2.07188	2.01703	0.271845	0.273504	2.11405	4.57054	NA	-0.510745	0.43	0.414	0.373	NA	-567.67	-0.30586	0.199959	2.458	0.0572105	0.0271774	0.0277259	0.0130782	0.0466958	0.0315539	0.119508	0.0831
YDR346C	SVF1	3.16017	2.40312	2.2014	0.272152	0.289683	1.16764	4.65514	1.91333	-0.579384	0.481	0.342	0.359	1.74036	-478.6	-0.59499	0.175321	3.48764	0.0654623	0.0399108	0.0866434	0.0301368	0.0182893	NA	0.101933	0.0642
YDR347W	MRP1	2.98498	2.04922	1.95904	0.377778	0.261261	0.573683	3.45332	1.72557	-0.919374	0.444	0.398	0.401	1.64345	-307.86	-0.989279	0.154112	2.88021	0.0510217	0.0593901	0.0495105	0.0577623	0.107615	0.0156831	0.101933	0.0599
YDR349C	YPS7	3.2531	1.98677	1.95904	0.388889	0.270833	0.705777	2.17319	1.45655	-0.889074	0.414	0.461	0.357	NA	-574.73	-0.934362	0.154375	1.48197	0.0484734	0.0545199	NA	NA	0.0371866	0.0128708	0.0936685	0.0803
YDR350C	ATP22	3.31281	2.4609	1.54407	0.382353	0.347222	0.340443	NA	1.04665	-1.01278	0.412	0.317	0.368	NA	-617.45	-0.966287	0.143144	NA	0.0441814	0.115279	NA	NA	0.0335236	NA	0.119508	0.0517
YDR351W	SBE2	3.41414	2.19033	2.61384	0.317073	0.285714	0.616054	NA	1.2595	-0.859806	0.402	0.356	0.357	NA	-755.52	-0.955476	0.145447	NA	0.0484734	0.0799189	NA	NA	0.03504	0.00882654	NA	0.1572
YDR352W	YDR352W	2.97955	2.36361	2.01284	0.294118	0.365217	0.427291	3.80277	1.44988	-0.628009	0.45	0.421	0.374	NA	-325.8	-0.982713	0.154492	3.37567	0.0378368	0.0665301	NA	NA	0.380495	0.035601	0.0877401	0.0601
YDR353W	TRR1	2.98227	1.83885	1.60206	0.282051	0.235294	1.40138	5.46538	2.75832	-0.551912	0.497	0.441	0.431	NA	-335.4	-0.501088	0.207384	4.06404	0.0539098	0.0288204	0.0462098	0.053319	0.0475919	0.0190398	0.0541521	0.0567
YDR354W	TRP4	3.05805	1.81291	1.99123	0.28866	0.25	0.800867	3.24551	1.78487	-0.990974	0.493	0.386	0.394	1.38021	-397.72	-0.846708	0.168778	2.4462	0.0539098	0.0512374	0.0770164	0.0577623	0.0427217	0.0324483	0.157533	0.0697
YDR356W	SPC110	3.45255	1.74036	NA	NA	0.407407	0.249149	2.4456	1.39219	NA	0.423	0.261	0.343	1.5563	-742.62	-0.816689	0.15025	2.19921	0.0423574	0.0735153	0.0462098	0.0433217	0.0144254	0.0460745	0.187337	0.1297
YDR357C	CNL1	2.56703	1.59106	1.88081	0.266667	0.263158	NA	2.77012	1.86728	NA	0.415	0.268	0.382	1.34242	-93.42	-0.866383	0.146651	NA	0.0462082	0.0593082	NA	NA	0.159169	0.01811	0.0471529	0.0315
YDR358W	GGA1	3.22376	2.21484	1.70757	0.36	0.276074	0.30835	2.8169	1.90132	-0.920457	0.477	0.348	0.357	NA	-510.11	-0.851023	0.153631	2.5099	0.0462082	0.0664754	0.00787667	0.0126027	0.103842	NA	NA	0.0807
YDR359C	EAF1	3.46967	NA	NA	NA	NA	0.367206	NA	0.843855	-0.90101	0.472	0.385	0.344	NA	-884.63	-0.930104	0.15325	NA	0.0462082	0.135183	0.0577623	NA	0.00816228	0.0396341	NA	0.1052
YDR361C	BCP1	2.93044	2.36549	1.53148	0.272727	0.38961	0.891258	3.66181	1.66059	-0.85855	0.461	0.285	0.363	2.22789	-247.08	-0.673299	0.160329	2.77129	0.0572105	0.0513059	0.0866434	NA	0.0257448	NA	0.210045	0.0423
YDR362C	TFC6	3.30514	1.74036	2.05308	0.357143	0.296296	0.273972	3.05308	1.26057	-1.0348	0.456	0.388	0.348	1.04139	-674.1	-0.958656	0.157936	2.77983	0.0462082	0.0750331	NA	NA	0.0957161	0.0299683	0.133298	0.0902
YDR363W	ESC2	3.13704	2.96661	2.20683	0.325	0.330811	0.12215	3.27646	1.06859	NA	0.446	0.317	0.341	NA	-388.91	-0.8419	0.147315	3.15462	0.0572105	NA	NA	NA	0.110288	0.020375	0.216608	0.1341
YDR363W-A	SEM1	2.43136	1.88649	1.38021	0.217391	0.302632	1.26035	3.74741	3.01437	NA	0.489	0.289	0.344	1.5682	-64.78	-0.725152	0.155767	2.48847	0.0441814	0.0960237	NA	NA	0.132591	0.021636	0.0592433	0.0481
YDR364C	CDC40	3.13609	2.0607	1.64345	0.395349	0.254386	0.296664	3.21219	1.20488	NA	0.454	0.384	0.322	1.57978	-429.49	-0.865205	0.153151	2.91605	0.0572105	0.0851984	NA	NA	0.0758027	0.00745009	NA	0.0843
YDR365C	ESF1	3.27577	1.82607	2.13033	0.313433	0.212121	0.956465	2.8169	1.21245	NA	0.472	0.302	0.362	0.30103	-534.02	-0.641074	0.166498	1.86639	0.0572105	0.0635421	0.0770164	0.0630134	NA	NA	0.144406	0.0913
YDR365W-A	YDR365W-A	3.12156	NA	NA	NA	NA	0	NA	NA	NA	0.444	0.44	0.356	NA	-368.09	-0.848482	0.163994	NA	NA	NA	NA	NA	NA	NA	NA	NA
YDR365W-B	YDR365W-B	3.72165	NA	NA	NA	NA	1.87116	NA	NA	NA	0.442	0.384	0.333	NA	-1484.02	-0.835099	0.154641	NA	NA	NA	NA	NA	NA	NA	NA	0.085
YDR366C	YDR366C	2.60097	NA	NA	NA	NA	1.25054	NA	NA	-1.64975	0.353	0.226	0.301	NA	-100.05	-0.997068	0.158613	NA	0.0316016	NA	0.0123776	NA	0.00755962	0.0215157	NA	NA
YDR367W	KEI1	2.82347	1.47712	1.95904	0.333333	0.344828	NA	3.53403	1.67968	-1.38195	0.365	0.342	0.369	2.23805	-194.41	-0.800055	0.156888	NA	0.040707	0.0283251	0.0301368	NA	0.109419	0.0433299	0.223596	NA
YDR368W	YPR1	2.97267	2.21748	1.85733	0.295775	0.317073	0.851209	4.14922	2.39064	NA	0.479	0.374	0.351	1.86923	-319.46	-0.585273	0.187703	3.29823	0.0572105	0.0186991	0.0157533	0.0105022	NA	0.00773588	0.0119715	0.0524
YDR369C	XRS2	3.40909	1.98677	1.49136	0.266667	0.1875	0.0483633	2.55388	1.12126	-1.37263	0.395	0.384	0.322	NA	-774.03	-0.854686	0.148044	2.50687	0.0462082	NA	NA	NA	0.0228736	0.0227105	0.187337	0.0498
YDR370C	YDR370C	3.12352	1.76343	NA	NA	0.22807	0.45347	3.01703	1.25385	NA	0.413	0.363	0.318	1.73239	-396.53	-0.917146	0.147257	2.56475	0.0462082	0.0799123	NA	NA	NA	0.00959728	NA	0.0356
YDR371W	CTS2	3.18639	2	1.62325	0.341463	0.252525	0.417438	3.4843	1.44857	-1.05208	0.387	0.322	0.342	1.79239	-470.03	-0.864375	0.152797	3.06723	0.040707	0.0608243	0.0301368	0.033007	0.0317268	0.00251798	NA	0.0619
YDR372C	VPS74	3.0162	2.08991	2.39967	0.312	0.245902	0.681891	3.26717	2.07494	-0.647817	0.408	0.338	0.344	2.1038	-321.99	-0.737975	0.167611	2.58641	0.0539098	0.0412004	NA	NA	0.0193329	0.0115879	0.0364814	0.0416
YDR373W	FRQ1	2.75815	1.97772	1.79239	0.278689	0.170213	0.860649	3.85491	2.29651	-0.860121	0.435	0.319	0.382	1.53148	-176.53	-0.823152	0.154045	2.9947	0.0423574	0.0407557	0.0315067	0.0407734	NA	0.00757651	0.0484718	0.0237
YDR374C	YDR374C	2.96426	1.79934	NA	NA	0.177419	-0.505846	NA	0.494711	NA	0.326	0.336	0.342	NA	-247.02	-0.78415	0.16221	NA	0.0654623	NA	NA	NA	0.211823	0.0161564	NA	NA
YDR374W-A	YDR374W-A	2.43136	2.22272	1.62325	0.365854	0.319277	0.656385	NA	2.09183	NA	0.556	0.333	0.3	NA	-80.81	-1.01267	0.140643	NA	0.040707	NA	NA	NA	NA	NA	0.0770164	0.0289
YDR375C	BCS1	3.13704	1.53148	1.14613	0.538462	0.424242	0.344352	3.29885	1.19418	-1.07779	0.453	0.381	0.405	NA	-445.06	-0.834144	0.170544	2.95498	0.0510217	0.0654596	NA	NA	0.099319	0.0210832	0.150684	0.0717
YDR376W	ARH1	3.17085	1.57978	1.62325	0.317073	0.216216	0.437115	3.20412	1.48753	NA	0.437	0.362	0.358	1.89209	-474.53	-0.823245	0.15696	2.76775	0.0539098	0.0393775	NA	NA	0.0396946	0.018262	0.0568153	0.0458
YDR377W	ATP17	2.48572	2.60853	1.88649	0.315789	0.291358	1.10741	4.16435	2.93471	NA	0.461	0.422	0.314	1.69897	-94.12	-0.679272	0.176921	3.05733	0.0423574	0.0723289	0.0407734	0.0462098	NA	0.0219053	0.0686284	NA
YDR378C	LSM6	2.41664	2.26717	1.07918	0.272727	0.298913	1.07191	NA	2.47598	-0.748605	0.402	0.356	0.448	NA	-76.89	-0.899475	0.15425	NA	0.0378368	0.0776827	NA	NA	0.413006	0.0295578	0.088865	0.0271
YDR379C-A	YDR379C-A	2.38021	2.15534	2.0607	0.359649	0.239437	0.742646	2.935	2.4542	NA	0.412	0.325	0.362	1.04139	-58.51	-0.79187	0.152883	2.19514	0.061019	NA	NA	NA	0.332892	0.00696015	0.0630134	0.0241
YDR379W	RGA2	3.48144	1.76343	1.98227	0.273684	0.210526	0.441851	2.40483	1.20069	NA	0.411	0.387	0.352	NA	-896.23	-0.935656	0.15005	1.96769	0.0510217	0.0827624	0.0346574	0.0266595	NA	0.0139298	0.0949517	0.1201
YDR380W	ARO10	3.28058	2.09342	2.16732	0.294521	0.284553	1.26926	3.8169	1.13274	NA	0.458	0.344	0.357	1.47712	-601.63	-0.7967	0.164034	2.54887	0.061019	0.0542082	NA	NA	0.0366638	0.0107434	NA	0.0404
YDR381C-A	YDR381C-A	2.53782	2.03342	1.83885	0.279412	0.28972	0.476512	NA	1.51033	-0.965372	0.452	0.374	0.304	NA	-99.1	-0.895	0.154416	NA	0.0484734	0.0938886	NA	NA	NA	0.00637472	0.150684	0.0346
YDR381W	YRA1	2.83315	2.2878	1.92942	0.285714	0.264249	1.13187	NA	2.78272	NA	0.498	0.463	0.37	NA	-240.88	-0.548994	0.200229	NA	0.0484734	0.0497756	NA	NA	0.367328	0.0445753	0.135911	0.0453
YDR382W	RPP2B	2.52244	2.17026	1.82607	0.212121	0.210884	2.04789	5.7796	3.42075	0.0508436	0.631	0.45	0.351	NA	-118.31	-0.117954	0.214159	3.73178	NA	0.0497779	0.0288811	NA	0.302922	0.0157104	0.0304012	NA
YDR383C	NKP1	2.85552	1.70757	1.75587	0.285714	0.16	0.378797	NA	1.28798	-0.956245	0.473	0.289	0.372	NA	-203.61	-0.970824	0.150769	NA	0.0441814	NA	NA	NA	NA	0.00760836	NA	0.0574
YDR384C	ATO3	2.91803	2.17609	1.91381	0.246914	0.221477	0.782257	NA	1.54721	-1.1261	0.424	0.438	0.514	1.5563	-297.97	-0.897009	0.183477	NA	0.0539098	0.0516011	0.033007	NA	0.0476269	0.0324604	0.100456	0.095
YDR385W	EFT2	3.40295	2.18752	1.4624	0.285714	0.248366	1.97466	4.89265	NA	-0.523313	0.496	0.375	0.461	NA	-934.74	-0.0969436	0.233355	2.91851	0.0441814	0.0190647	0.0203867	0.053319	0.00452469	0.0182265	NA	0.0295
YDR386W	MUS81	3.27852	2	NA	NA	0.232323	0.680969	2.47712	1.06341	-1.17005	0.438	0.349	0.333	1.30103	-571.75	-0.928935	0.14843	1.80304	0.0423574	NA	NA	NA	0.058842	0.01204	0.121605	0.0925
YDR387C	YDR387C	3.2222	2.12385	2.13988	0.379562	0.325758	0.39389	NA	0.75557	-1.16431	0.408	0.423	0.36	NA	-543.45	-0.909338	0.153942	NA	0.0462082	0.103249	0.0247553	0.0315067	0.0245858	0.0120888	NA	0.0726
YDR388W	RVS167	3.16107	2.09342	1.64345	0.44186	0.341463	1.02082	4.16435	2.39966	-0.676954	0.549	0.429	0.391	1.61278	-515.32	-0.750966	0.184727	3.14385	0.0539098	0.0231406	0.0135911	0.0239016	0.0152933	0.0034157	0.0155414	0.0701
YDR389W	SAC7	3.29336	2.22789	2.40654	0.338583	0.27381	0.417338	3.15229	1.40944	-0.81051	0.429	0.426	0.347	1.20412	-592.71	-0.898114	0.152524	2.73575	0.0510217	0.113128	NA	NA	0.0228581	0.0399112	0.192541	0.1301
YDR390C	UBA2	3.28126	1.74036	1.32222	0.35	0.296296	0.62714	4.27416	1.50522	-1.04144	0.438	0.347	0.333	1.6721	-575.27	-0.821086	0.162549	3.64712	0.0462082	0.0656095	0.0693147	0.0135911	0.0191309	0.0339218	0.126027	0.1104
YDR391C	YDR391C	2.84448	1.87506	1.20412	0.4	0.297297	0.437591	3.7796	2.04448	-0.7716	0.429	0.361	0.425	1.60206	-219.72	-0.771217	0.176124	3.3422	0.0572105	0.0562598	NA	NA	NA	0.00370584	NA	0.0512
YDR392W	SPT3	3.00604	2.12057	2.09691	0.435484	0.320611	0.290968	3.233	1.34692	-0.651695	0.476	0.34	0.396	NA	-331.92	-0.868449	0.151318	2.94252	0.0441814	0.0760421	NA	NA	0.0626353	0.018313	0.103455	0.0913
YDR393W	SHE9	3.13704	2.02938	NA	NA	0.292453	0.203522	2.4456	1.24993	NA	0.4	0.33	0.394	NA	-398.74	-0.836992	0.157225	2.24456	0.0354259	NA	0.0495105	0.0223596	NA	0.0230152	0.111798	0.0666
YDR394W	RPT3	3.10958	1.94939	1.96848	0.304348	0.318182	1.03318	NA	2.36375	-0.629117	0.531	0.361	0.371	NA	-430.63	-0.679104	0.181117	NA	0.0510217	0.0426756	0.0495105	0.0577623	0.0143839	0.00687165	0.0509667	0.0757
YDR395W	SXM1	3.45255	1.97313	2.02938	0.386792	0.236559	0.831306	4.21219	1.43281	-0.735654	0.442	0.289	0.378	2.29226	-879.84	-0.708198	0.164437	3.38106	0.0539098	0.0504203	0.0277259	0.0277259	0.00501259	0.0210035	0.0134592	NA
YDR397C	NCB2	2.64444	1.91381	1.716	0.235294	0.308642	0.953517	3.46982	2.01659	-0.160648	0.456	0.306	0.544	1.99564	-155.85	-0.946476	0.160662	2.51763	0.0392067	0.0796906	NA	NA	NA	NA	NA	0.0416
YDR398W	UTP5	3.28601	1.96848	2.21219	0.32716	0.304348	1.02607	4.51983	1.04681	-0.526367	0.48	0.356	0.418	NA	-635.86	-0.778313	0.17693	3.49389	0.0572105	0.0563636	0.0866434	0.0495105	0.0696455	NA	0.239016	0.0899
YDR399W	HPT1	2.82347	2.0607	1.75587	0.285714	0.298246	1.41566	4.56229	2.18648	-0.371611	0.5	0.324	0.41	NA	-209.66	-0.543015	0.196001	3.14694	0.0539098	0.0747687	NA	NA	0.190054	NA	NA	0.0464
YDR400W	URH1	3.00988	2.18184	2.31597	0.436893	0.298013	0.500373	NA	1.53145	-0.877784	0.472	0.378	0.34	2.02531	-337.89	-0.860777	0.160793	NA	0.0510217	0.0317506	NA	NA	0.0790227	0.0354093	0.133298	0.0547
YDR402C	DIT2	3.16732	NA	NA	NA	NA	-0.653648	NA	0	NA	0.455	0.347	0.337	NA	-448.13	-0.871163	0.151849	NA	0.0572105	NA	NA	NA	0.115213	0.00178777	NA	0.0945
YDR403W	DIT1	3.2071	NA	NA	NA	NA	-0.0656033	NA	0.495128	NA	0.432	0.346	0.337	NA	-502.95	-0.776901	0.162248	NA	0.0354259	NA	0.0128361	0.0433217	0.0177564	0.0202957	NA	0.075
YDR404C	RPB7	2.71265	2.10037	2.29003	0.402062	0.392	1.00312	3.80754	2.17209	NA	0.477	0.349	0.337	1.54407	-149.31	-0.819215	0.148157	2.80509	0.0343595	0.0920103	0.0630134	NA	0.141191	0.0257022	0.138629	0.0532
YDR405W	MRP20	2.89873	2.14301	1.716	0.235294	0.376812	0.564192	3.33646	1.79322	-0.986741	0.508	0.364	0.561	NA	-253.56	-1.06755	0.165886	2.773	0.0392067	0.0909945	NA	NA	0.0705651	0.0109798	0.105022	0.0752
YDR406W	PDR15	3.66181	NA	NA	NA	NA	0.496652	NA	1.22528	-1.38405	0.442	0.412	0.384	NA	-1620.26	-0.737515	0.173563	NA	0.0423574	0.0455658	0.0187337	NA	0.0574097	0.00992059	0.0348315	NA
YDR407C	TRS120	3.58771	1.62325	NA	NA	0.195122	0.500949	2.4133	1.21603	-1.33442	0.372	0.341	0.38	NA	-1159.7	-0.846325	0.160286	1.91763	0.0462082	0.0698113	0.0462098	0.0346574	0.00213494	0.00579219	NA	0.1033
YDR408C	ADE8	2.80956	2.16137	1.77085	0.431034	0.333333	0.825308	3.59218	2.47531	-0.610657	0.549	0.358	0.53	NA	-250.57	-0.92425	0.192276	2.76761	0.0462082	0.0299339	0.0577623	NA	NA	0.030191	0.099021	0.0438
YDR409W	SIZ1	3.43377	NA	NA	NA	NA	0.292698	2.17319	NA	-1.10958	0.429	0.412	0.338	0.845098	-814.02	-0.934743	0.146322	1.88617	0.0462082	NA	0.0216608	NA	0.0185953	0.0106598	0.0351851	NA
YDR410C	STE14	2.85733	0.30103	1.54407	0.411765	0	0.697647	3.42975	1.75337	-0.961777	0.454	0.304	0.371	2.3962	-226.61	-0.936795	0.148323	2.73291	0.0462082	0.0601467	NA	NA	0.130502	0.0300071	NA	0.0604
YDR411C	DFM1	3.01115	1.59106	1.716	0.333333	0.263158	0.438257	NA	1.63787	-0.514989	0.406	0.482	0.433	1.91381	-359.5	-0.986789	0.161199	NA	0.0484734	0.05885	0.0433217	0.033007	0.0562026	0.00280294	0.055899	0.0702
YDR412W	RRP17	2.85003	2.15836	1.5682	0.361111	0.370629	NA	3.46982	1.53325	-0.763967	0.449	0.275	0.428	1.91381	-180.67	-0.795209	0.165037	NA	0.0510217	0.0903133	NA	NA	0.0710519	NA	0.277259	0.0762
YDR414C	ERD1	3.03703	2.14301	2.20952	0.26087	0.268116	0.374418	NA	1.21155	-1.04818	0.375	0.336	0.402	NA	-327.5	-0.965042	0.154265	NA	0.0462082	0.0609466	NA	NA	0.0240537	0.0103343	NA	0.095
YDR415C	YDR415C	3.05115	2.14301	1.6721	0.304348	0.311594	0.376175	NA	1.63538	-0.618524	0.448	0.368	0.397	NA	-365	-0.844265	0.168908	NA	0.0484734	0.0521037	0.0495105	0.0693147	0.144517	0.0261222	NA	0.0701
YDR416W	SYF1	3.41162	1.32222	1.79239	0.409836	0.2	0.232233	3.33646	1.04383	-0.835945	0.431	0.342	0.335	1.41497	-808.79	-0.875639	0.145098	3.10457	0.0510217	NA	NA	NA	0.0645046	0.0250026	0.144406	0.0927
YDR418W	RPL12B	2.69723	2.01284	NA	NA	0.22549	2.05154	4.70157	NA	-0.421475	0.494	0.392	0.386	NA	-168.69	-0.115861	0.219932	2.651	NA	0.0349769	0.0301368	0.0495105	0.0994101	0.0223639	0.0378769	0.0138
YDR419W	RAD30	3.27852	2.53529	NA	NA	0.309942	0.0813465	3.26951	1.15863	-1.23433	0.441	0.357	0.37	1.78533	-610.47	-0.955498	0.152709	3.18845	0.0510217	NA	NA	NA	0.0367474	0.0216072	NA	0.0805
YDR420W	HKR1	3.73312	2.15534	1.50515	0.354839	0.352113	0.597365	NA	NA	-0.845272	0.385	0.547	0.343	NA	-1554.79	-1.00618	0.156021	NA	0.0484734	0.0862797	NA	NA	0.027684	0.0391182	0.128361	NA
YDR421W	ARO80	3.4553	1.98227	NA	NA	0.347368	0.209997	2.50379	0.895864	-1.06248	0.428	0.38	0.355	0.60206	-896.65	-0.938568	0.145229	2.296	0.0441814	0.0790739	0.0266595	NA	0.0215533	0.0100267	0.0319423	0.0766
YDR422C	SIP1	3.38881	0	2.25285	0.365169	NA	0.337698	2.79449	1.1645	-0.955852	0.445	0.406	0.35	1.36173	-755.23	-0.883801	0.152715	2.4583	0.0510217	0.0900036	0.0364814	0.0346574	0.0234388	0.0106893	0.0319423	0.098
YDR423C	CAD1	3.08991	1.72428	0.30103	0	0.269231	0.259163	2.79449	1.61475	-0.747147	0.468	0.395	0.4	1.41497	-390.83	-0.954693	0.149764	2.53659	0.0354259	0.0754532	0.0577623	NA	0.0501808	0.0187627	0.0554518	0.0884
YDR424C	DYN2	2.4456	1.57978	1.23045	0.25	0.243243	0.770704	3.11727	2.12755	-0.69037	0.441	0.29	0.505	1	-82.43	-0.785692	0.178966	2.34852	0.0365811	0.0375443	NA	NA	0.286235	0.0123808	NA	0.022
YDR425W	SNX41	3.2737	NA	NA	NA	NA	0.411316	3.25527	1.23467	NA	0.369	0.35	0.372	1.73239	-476.88	-0.817008	0.158684	2.84458	0.0392067	0.0743837	NA	NA	0.0195011	0.00192107	0.0179572	NA
YDR427W	RPN9	3.07262	2	1.51851	0.4375	0.282828	1.071	4.09342	2.42143	-0.738499	0.401	0.274	0.335	2.06446	-338.2	-0.661121	0.159761	3.02283	0.0572105	0.054011	0.0364814	0.0630134	0.0219578	0.00891798	0.015472	0.0546
YDR428C	BNA7	2.89542	2.84634	1.5563	0.457143	0.348074	NA	NA	1.44325	-1.07624	0.412	0.321	0.363	NA	-228.85	-0.846286	0.153693	NA	0.0484734	0.0406459	NA	NA	0.153548	0.0220361	NA	0.0315
YDR429C	TIF35	2.91645	1.89763	1.27875	0.444444	0.282051	1.30687	NA	2.36801	-0.363312	0.505	0.422	0.302	NA	-260.64	-0.603177	0.181594	NA	0.0484734	0.0306935	0.0866434	0.0770164	0.0797867	0.0367957	0.141459	0.0416
YDR430C	CYM1	3.47276	1.44716	NA	NA	0.148148	0.455575	3.78817	1.30743	NA	0.457	0.345	0.362	NA	-952.82	-0.822915	0.16149	3.3328	0.0539098	0.105055	0.0223596	NA	0.377922	0.00829913	0.0134592	0.0886
YDR432W	NPL3	3.09517	NA	NA	NA	NA	1.29054	4.89597	2.85374	-0.487182	0.61	0.513	0.313	NA	-472.19	-0.44431	0.204349	3.60554	0.0539098	0.0307481	0.0247553	NA	0.0268791	0.0168742	0.0172425	0.0751
YDR434W	GPI17	3.20548	2.07188	1.99123	0.350515	0.264957	0.643551	3.87622	1.75915	-1.29243	0.454	0.32	0.314	1.91908	-483.42	-0.842734	0.158691	3.23292	0.0539098	0.0422511	NA	NA	0.016299	0.0122069	0.0737391	0.0287
YDR435C	PPM1	2.99432	2.14922	1.43136	0.384615	0.257143	0.388598	NA	1.60907	-0.913284	0.419	0.359	0.435	NA	-328.9	-0.913209	0.158225	NA	0.0539098	0.0551372	0.033007	0.0433217	0.0640925	0.0200638	0.101933	0.0559
YDR436W	PPZ2	3.32899	2.15229	2.36549	0.385281	0.276596	0.202215	2.27646	1.24381	-1.00043	0.437	0.47	0.414	1.63347	-699.64	-0.961642	0.16582	2.07789	0.0484734	0.107705	NA	NA	0.013248	0.0066463	0.0835117	0.0957
YDR437W	GPI19	2.62634	2.26482	NA	NA	0.409836	-0.266643	2.87622	1.23419	-0.790485	0.426	0.355	0.489	NA	-131.55	-0.996672	0.160799	3.14317	0.0510217	NA	NA	NA	0.250895	0.0203201	NA	0.0948
YDR438W	THI74	3.0465	1.92942	2.43933	0.364964	0.214286	0.180068	NA	0.365301	-0.863279	0.404	0.383	0.394	NA	-345.58	-0.948754	0.147693	NA	0.0423574	NA	NA	NA	0.0728578	0.0182743	0.147478	0.0577
YDR439W	LRS4	3.0187	2.64542	2.38561	0.293388	0.358277	0.18639	3.14301	1.1499	-0.871278	0.411	0.348	0.336	1.57978	-290.42	-0.983376	0.143111	2.9571	0.0365811	0.0878682	NA	NA	0.0372596	0.0233893	NA	0.098
YDR440W	DOT1	3.24279	1.91908	1.88649	0.394737	0.304878	0.392837	3.33445	1.01022	-1.16877	0.396	0.357	0.372	1.79934	-521.31	-0.899928	0.155021	2.94211	0.0423574	0.068654	0.0693147	NA	0.0167154	NA	0.247553	0.1063
YDR441C	APT2	2.73719	2	2.33646	0.347222	0.313131	0.742881	2.97174	1.13107	-0.502794	0.538	0.346	0.374	1.44716	-185.07	-0.857502	0.174467	2.23141	0.0423574	0.10631	0.0866434	0.0462098	0.242241	NA	0.16906	0.0729
YDR443C	SSN2	3.62972	NA	NA	NA	NA	0.213517	NA	0.884569	NA	0.439	0.343	0.383	NA	-1289.86	-0.904634	0.157258	NA	0.0484734	NA	0.0462098	NA	NA	0.00909475	NA	0.1059
YDR444W	YDR444W	3.31471	NA	NA	NA	NA	0.383994	3.31597	0.945961	-0.92336	0.469	0.35	0.388	0.60206	-674.27	-0.973356	0.153854	2.93248	0.0441814	0.0761768	NA	NA	0.0388961	0.0215239	NA	0.0796
YDR446W	ECM11	2.95856	2.13033	NA	NA	0.253731	-1.18843	NA	0.186956	NA	0.446	0.343	0.31	NA	-217.74	-0.950101	0.143699	NA	NA	NA	NA	NA	NA	0.02195	NA	NA
YDR447C	RPS17B	2.61384	1.99123	1.27875	0.222222	0.278351	1.63205	4.4843	NA	-0.355266	0.387	0.38	0.416	2.14613	-129.66	-0.121041	0.230184	2.85286	0.0308049	0.0345013	0.0247553	0.0433217	0.0835923	0.0210138	0.0427869	NA
YDR448W	ADA2	3.11561	2.16435	1.76343	0.280702	0.248276	-0.895514	3.23553	1.26131	-0.685501	0.467	0.363	0.411	1.77085	-415.71	-0.923274	0.161242	4.13107	0.0423574	0.0910752	0.0495105	NA	NA	0.0251826	0.0389409	0.0977
YDR449C	UTP6	3.12156	2.04139	1.70757	0.34	0.174312	0.787686	3.87622	1.37907	NA	0.372	0.256	0.376	1.53148	-357.06	-0.741709	0.160962	3.08889	0.0572105	0.0766052	NA	0.0495105	0.00794049	NA	NA	0.0818
YDR450W	RPS18A	2.64444	2.07918	1.38021	0.391304	0.226891	2.04738	4.68215	NA	-0.544242	0.442	0.354	0.435	1.79934	-136.46	-0.110565	0.236539	2.63577	0.0269541	0.0358299	0.0315067	0.0266595	0.054267	0.0134353	0.0235764	NA
YDR451C	YHP1	3.02612	2.17319	1.98227	0.315789	0.290541	0.480581	NA	1.67274	-0.395882	0.415	0.446	0.421	0.477121	-329.24	-0.877598	0.170951	NA	0.0392067	0.109659	0.0770164	0.0144406	0.0501906	0.0109611	0.277259	0.0936
YDR452W	PPN1	3.30643	1.60206	2.18184	0.350993	0.230769	0.991748	2.50379	1.86657	-1.02228	0.449	0.319	0.385	0.954243	-625.82	-0.827656	0.166566	1.5252	0.0510217	0.0391161	0.0577623	NA	0.0170781	0.0144944	0.0855737	0.0746
YDR453C	TSA2	2.77159	1.82607	1.77815	0.288136	0.318182	0.41544	3.68305	2.03527	NA	0.487	0.365	0.396	2.17319	-183.77	-0.56411	0.190659	3.26784	0.040707	NA	0.0187337	0.0173287	0.073703	0.00864927	0.0136986	0.031
YDR454C	GUK1	2.75128	1.89763	1.59106	0.342105	0.410256	1.23383	4.31175	2.50475	NA	0.431	0.394	0.399	NA	-183.94	-0.502538	0.187967	3.07828	0.0287045	0.0151572	NA	NA	0.0629527	0.0110436	0.011869	0.0189
YDR456W	NHX1	3.27921	1.86923	NA	NA	0.232877	0.705931	2.71684	1.46716	NA	0.42	0.366	0.368	2.16732	-600.79	-0.807387	0.167402	2.01512	0.0510217	0.0412745	0.0577623	NA	0.0167549	0.0145673	0.0805985	0.0664
YDR457W	TOM1	3.76989	1.86923	2.13354	0.259259	0.287671	0.819464	2.55388	1.22637	-1.08938	0.444	0.318	0.343	1.66276	-1838.14	-0.837226	0.153286	1.74235	0.0539098	0.0380001	NA	NA	0.0148938	0.0153727	NA	NA
YDR458C	HEH2	3.29929	2.25527	1.50515	0.354839	0.256983	0.44635	3.09691	1.57267	-0.925549	0.449	0.34	0.292	1.44716	-584.4	-0.890432	0.140883	2.65153	0.0484734	0.0652968	0.0407734	NA	0.0479866	0.0164211	0.165035	0.1344
YDR459C	PFA5	3.05115	2.23553	1.88649	0.421053	0.280702	0.237543	NA	1.00578	-0.863279	0.411	0.397	0.397	NA	-369.44	-0.930319	0.149553	NA	0.0510217	0.0814375	0.0266595	0.0173287	0.0424772	0.0110817	NA	0.0596
YDR460W	TFB3	2.98498	2.16435	2.07555	0.389831	0.386207	0.354146	3.4843	1.72141	-0.782516	0.435	0.273	0.475	1.91381	-296.35	-0.851722	0.155115	3.13048	0.0441814	0.0508905	0.0495105	0.0165035	0.362638	0.0185554	0.133298	0.0869
YDR461C-A	YDR461C-A	2.38561	2.15534	1.32222	0.2	0.260563	0.182471	NA	2.31192	NA	0.519	0.457	0.506	NA	-82.25	-0.993335	0.179357	NA	0.0392067	NA	NA	NA	NA	NA	NA	0.0445
YDR461W	MFA1	2.04532	2.17026	1.25527	0.352941	0.285714	-0.628563	4.4609	2.90966	NA	0.432	0.459	0.459	1.96848	-21.81	-0.254362	0.213646	5.08946	0.0423574	NA	NA	NA	0.322064	0.0052231	NA	0.0257
YDR462W	MRPL28	2.64738	2.09691	1.59106	0.447368	0.354839	0.519066	3.79796	2.10888	-0.732594	0.466	0.378	0.541	0.90309	-148.63	-0.963459	0.160232	3.27912	0.0423574	0.131305	0.0301368	0.0385082	0.387731	0.00704277	0.0592433	0.0629
YDR463W	STP1	3.19312	2.27875	1.23045	0.375	0.243386	0.551425	3.11727	1.7849	-0.895172	0.431	0.398	0.415	1.36173	-459.58	-0.838285	0.171818	2.56703	0.0484734	0.0745342	NA	0.0288811	0.0455538	0.0132607	0.106638	0.0914
YDR464W	SPP41	3.63428	2.55023	1.78533	0.233333	0.338983	0.468081	NA	1.0636	NA	0.485	0.372	0.334	NA	-1254.99	-0.850937	0.157123	NA	0.0539098	0.0703333	NA	NA	NA	0.0457218	0.126027	0.1259
YDR465C	RMT2	3.09307	2.13672	1.66276	0.377778	0.294118	0.749055	3.20412	1.03643	NA	0.496	0.312	0.387	1.83885	-396.43	-0.754301	0.166104	2.45659	0.0572105	0.0330022	0.0577623	NA	NA	NA	0.203867	0.029
YDR466W	PKH3	3.43088	1.62325	1.99123	0.391753	0.341463	0.385391	NA	1.15406	NA	0.416	0.403	0.345	NA	-782.2	-0.96577	0.151923	NA	0.0484734	0.0801321	NA	NA	0.0184662	0.0104678	0.0618881	0.1313
YDR468C	TLG1	2.8293	1.73239	2.17026	0.29932	0.377358	0.571102	NA	1.97164	-0.72723	0.524	0.253	0.351	NA	-202.46	-0.728119	0.158631	NA	0.0441814	0.0523009	0.0364814	0.0630134	0.0957148	0.028295	0.0900191	0.0674
YDR469W	SDC1	2.72263	1.8451	1.38021	0.347826	0.202899	0.553178	2.97174	1.81784	-0.959793	0.46	0.324	0.318	2.25285	-133.91	-0.974555	0.141754	2.42021	0.0423574	0.0836039	NA	NA	0.214457	0.0355137	0.105022	0.0477
YDR470C	UGO1	3.17869	NA	NA	NA	NA	0.190107	NA	1.35046	-1.27409	0.41	0.336	0.388	NA	-451.57	-0.830812	0.163386	NA	0.0441814	0.0943713	NA	NA	0.0491545	0.0110094	NA	0.0777
YDR471W	RPL27B	2.61384	2.07918	1.32222	0.25	0.252101	1.82263	4.35984	2.76863	-0.20128	0.489	0.35	0.445	NA	-127.33	-0.286124	0.223159	2.53846	0.0354259	0.0497061	0.0433217	0.0364814	0.0571908	0.0406614	0.133298	0.0224
YDR472W	TRS31	2.93044	2.10037	2.58433	0.347258	0.272	0.57873	3.92169	1.48921	NA	0.451	0.426	0.335	NA	-255.99	-0.889496	0.154573	3.34315	0.0484734	0.0930828	0.0203867	NA	NA	0.0228219	0.266595	0.0554
YDR473C	PRP3	3.14922	2.17898	1.60206	0.358974	0.26	0.207095	2.63548	1.45899	-0.947691	0.453	0.304	0.345	NA	-371.05	-0.886566	0.152126	2.43001	0.0484734	0.0542762	NA	NA	0.0424837	NA	NA	0.0882
YDR475C	JIP4	3.42012	1.94939	1.86923	0.328767	0.272727	0.38216	NA	1.20629	-0.605373	0.433	0.426	0.414	NA	-880.92	-0.943759	0.152666	NA	0.0462082	0.0822387	NA	NA	NA	0.0147442	0.0563534	0.0832
YDR476C	YDR476C	2.8293	2.26007	0.954243	0.375	0.441989	0.773873	3.32634	1.94033	-0.615826	0.556	0.36	0.649	1.69897	-250.36	-1.00243	0.186067	2.55368	0.0423574	0.0344987	0.0495105	NA	NA	0.0250946	NA	0.0612
YDR477W	SNF1	3.27921	2.12385	2.4014	0.306773	0.272727	0.630752	2.77012	1.83864	-0.866461	0.453	0.339	0.394	1.53148	-596.31	-0.726347	0.167289	2.1425	0.0510217	0.0590984	0.0385082	0.0385082	0.029275	0.01355	0.108304	0.0888
YDR478W	SNM1	2.77597	1.83251	1.20412	0.333333	0.283582	0.123916	2.23553	1.42109	-1.01323	0.397	0.362	0.397	1.87506	-161.84	-0.962478	0.135396	2.11496	0.0441814	0.144342	0.0407734	NA	NA	NA	NA	0.1582
YDR479C	PEX29	3.22141	NA	NA	NA	NA	0.293362	3.70243	1.29708	-0.917574	0.44	0.366	0.386	1.716	-549.12	-0.963015	0.149445	3.40924	0.0462082	0.105097	0.0157533	0.0462098	0.0845817	0.00371441	0.0488132	0.0671
YDR480W	DIG2	2.98767	2.51455	2.45179	0.333333	0.337423	0.18435	3.11727	1.26984	-1.09098	0.454	0.389	0.383	1.60206	-299.99	-0.869625	0.164712	2.93343	NA	NA	0.0462098	NA	0.071429	0.0213885	0.173287	0.0969
YDR481C	PHO8	3.2307	1.93952	NA	NA	0.174419	0.797558	3.48572	1.97829	-0.453828	0.508	0.379	0.427	0.477121	-624.22	-0.797861	0.176549	2.68905	0.0572105	0.0428123	0.0346574	0.053319	0.0397527	0.0143129	0.055899	0.0698
YDR482C	CWC21	2.61066	2.23045	2.04922	0.405405	0.372781	0.410304	2.74507	1.80051	-0.58054	0.596	0.397	0.551	0.30103	-134.99	-1.25297	0.138579	2.33678	0.0423574	0.0931896	0.053319	NA	NA	0.0426033	0.147478	0.0695
YDR483W	KRE2	3.12352	2.0607	1.83251	0.343284	0.27193	1.10802	4.11394	2.20638	-0.920096	0.438	0.354	0.404	0.30103	-440.47	-0.554677	0.177603	3.00636	0.0484734	0.0181868	0.0223596	0.0462098	0.0120469	0.0169431	0.0216608	0.0592
YDR484W	VPS52	3.28466	1.98677	NA	NA	0.25	0.240099	3.49554	1.29697	-1.16052	0.377	0.298	0.324	1.4624	-513.42	-0.842159	0.146192	3.25569	0.0462082	NA	NA	NA	0.0181778	0.0191737	0.141459	0.0627
YDR485C	VPS72	3.37803	2.37107	NA	NA	0.311966	0.456487	2.55388	1.28452	-0.817585	0.475	0.353	0.33	NA	-689.15	-0.861946	0.152589	2.10085	0.0441814	0.0849642	NA	NA	0.0265169	0.0179237	0.0845301	0.124
YDR486C	VPS60	2.83885	2.09691	1.4624	0.321429	0.290323	0.604225	3.32428	2.07404	-0.915424	0.47	0.278	0.461	2.28103	-197.26	-0.866118	0.162635	2.72088	0.0441814	0.0547356	0.0385082	0.0630134	0.185696	0.0110607	0.100456	0.0549
YDR487C	RIB3	2.79727	1.90849	1.76343	0.350877	0.2875	0.962501	3.73719	NA	-0.524038	0.522	0.416	0.392	1.30103	-216.77	-0.704347	0.189378	2.77542	0.0510217	0.0256693	0.0407734	0.0693147	0.0891129	0.0236996	0.0855737	0.0473
YDR488C	PAC11	3.20466	2.91645	NA	NA	0.427184	-0.195316	2.87622	0.696618	-0.721704	0.573	0.395	0.532	1.74036	-642.71	-1.09556	0.164772	3.0719	0.0378368	NA	0.0577623	0.0239016	NA	0.000464151	0.0502281	0.0816
YDR489W	SLD5	2.94694	NA	NA	NA	NA	0.228091	NA	1.28414	-1.14509	0.444	0.308	0.41	NA	-259.38	-0.784572	0.156452	NA	0.0462082	0.0802479	0.0577623	NA	0.118347	0.0440207	0.0474758	0.0959
YDR490C	PKH1	3.36192	2.72591	1.98677	0.416667	0.378531	0.293627	NA	1.34801	-1.18709	0.486	0.379	0.416	1.11394	-787.12	-0.967858	0.162837	NA	0.0484734	0.0625627	NA	NA	0.0523438	0.0116896	0.0441495	0.0845
YDR492W	IZH1	2.97818	1.89763	2.1959	0.333333	0.230769	1.01727	NA	1.29041	-0.899285	0.36	0.363	0.492	1.6902	-286.66	-0.714155	0.18483	NA	NA	0.0532134	NA	NA	0.0587094	NA	0.0949517	0.0764
YDR493W	MZM1	2.57054	2.01703	1.9345	0.282353	0.31068	NA	2.4456	1.87914	-0.73002	0.484	0.427	0.403	2.32222	-122.5	-0.915648	0.157804	NA	0.0392067	NA	0.0407734	0.053319	NA	0.024325	0.203867	0.0249
YDR494W	RSM28	3.03583	1.87506	1.75587	0.339286	0.27027	0.51231	NA	1.76841	-0.895513	0.425	0.354	0.351	NA	-316.92	-0.890765	0.158293	NA	0.0510217	0.0592371	NA	0.033007	0.279123	0.0133042	0.147478	0.0799
YDR495C	VPS3	3.4823	NA	NA	NA	NA	0.355872	3.35603	1.11193	NA	0.411	0.272	0.316	1.73239	-818.94	-0.904127	0.140428	3.00059	0.0462082	0.0971644	NA	NA	NA	0.011369	NA	0.1336
YDR496C	PUF6	3.29469	1.6902	1.59106	0.289474	0.270833	1.00637	4.33244	1.22791	-0.638272	0.446	0.317	0.317	NA	-586.29	-0.606728	0.169578	3.32627	0.061019	0.0577702	NA	0.0407734	0.0162851	NA	0.239016	NA
YDR497C	ITR1	3.24428	1.9345	1.88649	0.368421	0.270588	1.1533	NA	2.19732	-0.796423	0.438	0.415	0.436	1.77085	-609.52	-0.710621	0.18429	NA	NA	0.0348299	NA	NA	0.0270352	0.0290379	0.113631	0.0846
YDR498C	SEC20	3.06145	1.63347	1.51851	0.3125	0.214286	0.32531	3.69108	1.42302	-0.862329	0.49	0.32	0.461	1.59106	-362.06	-0.854567	0.161129	3.36596	0.0441814	0.0856058	0.0693147	0.0495105	0.0501242	0.0272031	0.103455	0.0838
YDR499W	LCD1	3.35102	2.06819	1.6721	0.282609	0.25	0.145506	2.78247	0.988113	-1.24336	0.433	0.289	0.342	1.14613	-639.58	-0.92536	0.143205	2.63797	0.0423574	0.0743172	NA	NA	0.0118725	0.0100322	0.105022	0.0985
YDR500C	RPL37B	2.42651	1.83251	0.954243	0.25	0.149254	2.0391	4.29447	2.95092	-0.158954	0.348	0.596	0.404	1.72428	-83.39	-0.148348	0.229757	2.25778	NA	0.0574527	0.0315067	NA	0.0536986	0.0129243	0.0237379	NA
YDR501W	PLM2	3.19479	3.16495	NA	NA	0.374	-0.00966192	NA	0.896416	-1.27654	0.421	0.412	0.347	NA	-462.61	-0.850488	0.162466	NA	0.0324553	NA	NA	NA	0.0153899	0.0235321	NA	0.1276
YDR502C	SAM2	3.06258	2.43457	1.51851	0.28125	0.306273	0.989591	4.34242	3.30091	-0.969805	0.499	0.397	0.361	NA	-392.16	-0.303207	0.201664	3.35302	NA	0.0245432	0.0433217	NA	0.0157389	0.00731968	NA	NA
YDR503C	LPP1	2.91645	2.2014	1.38021	0.391304	0.341772	0.240998	2.47712	1.49456	NA	0.404	0.36	0.44	NA	-263.64	-0.954312	0.167103	2.23864	0.0423574	0.0773378	NA	NA	0.0524452	0.0131779	NA	0.0487
YDR504C	SPG3	2.58433	2.31597	NA	NA	0.262136	0.0966312	NA	0.682145	NA	0.234	0.266	0.289	NA	-69.75	-0.677931	0.157979	NA	0.0484734	0.0905426	0.0135911	NA	0.0367333	0.00544445	NA	0.0265
YDR505C	PSP1	3.40243	NA	NA	NA	NA	0.502426	2.4133	1.81926	-1.18709	0.411	0.33	0.369	1.32222	-740.23	-0.831872	0.161412	1.91617	0.0510217	0.0576957	NA	NA	0.00799561	0.0118442	0.0770164	0.0876
YDR507C	GIN4	3.53517	2.19866	2.04139	0.33945	0.305732	0.585888	2.86688	1.54233	-0.76045	0.449	0.366	0.323	NA	-1045.2	-0.801176	0.161219	2.28326	0.0378368	0.0753338	NA	NA	0.0161017	0.0458508	0.141459	0.1219
YDR508C	GNP1	3.29929	2.32634	2.11727	0.261538	0.308057	1.19382	4.02531	1.97164	-0.725611	0.456	0.401	0.375	NA	-681.68	-0.707232	0.172134	2.83212	0.0484734	0.0436169	NA	NA	0.00602198	0.0297725	0.161197	NA
YDR510W	SMT3	2.48572	2.1271	1.8451	0.405797	0.315789	1.37295	3.46835	3.12538	NA	0.48	0.324	0.49	0.845098	-90.38	-0.514424	0.198207	2.09887	0.0354259	0.0519319	0.0364814	NA	0.053915	0.0160846	0.0613405	0.0185
YDR511W	ACN9	2.60423	1.92942	0.778151	0.6	0.261905	0.430397	2.29003	1.95802	-0.765989	0.493	0.276	0.507	1.43136	-123.43	-0.86982	0.15607	1.8656	0.0300596	0.108769	0.0210045	0.016906	0.402922	0.0082355	0.0912036	0.0276
YDR512C	EMI1	2.75128	1.54407	NA	NA	0.235294	0.830652	NA	2.0903	-1.09691	0.399	0.415	0.426	NA	-193.08	-1.11444	0.150832	NA	0.0484734	0.0274817	0.0346574	0.017773	0.363437	0.0261632	0.0672958	0.0675
YDR513W	GRX2	2.63548	2.01284	NA	NA	0.22549	1.36211	4.49693	3.14974	NA	0.41	0.312	0.431	NA	-126.43	-0.673453	0.1875	3.13514	0.0343595	0.0512417	0.00976264	0.0216608	0.134877	0.000995118	0.0338121	0.0331
YDR514C	YDR514C	3.16197	1.85733	1.79934	0.290323	0.197183	0.482473	2.09691	1.09559	-0.912929	0.438	0.343	0.395	1.54407	-473.1	-0.958103	0.156216	1.62486	0.0484734	0.08836	0.0315067	0.0266595	0.0411066	0.0318595	NA	0.1208
YDR515W	SLF1	3.1284	1.99123	1.94448	0.310345	0.164948	0.170496	2.935	1.54695	-1.22988	0.344	0.355	0.337	1.38021	-344.6	-0.807712	0.152857	2.76525	0.0462082	0.0886216	NA	NA	0.0170729	0.0192374	NA	0.1426
YDR516C	EMI2	3.17696	1.97313	1.99564	0.306122	0.204301	0.985327	4.02531	2.63506	-0.806041	0.473	0.383	0.465	1.49136	-568.59	-0.74987	0.188667	3.04037	0.0539098	0.0422722	NA	NA	NA	0.00638485	NA	0.0799
YDR517W	GRH1	3.04883	2.03342	2.16435	0.455172	0.308411	0.713254	3.43616	2.00678	-0.694004	0.544	0.397	0.485	1.78533	-414.9	-0.890998	0.181139	2.72373	0.040707	0.0413048	0.0277259	0.0364814	0.148131	0.0151096	0.0498667	0.0549
YDR518W	EUG1	3.19145	1.716	1.30103	0.473684	0.254902	0.704647	NA	1.98432	-1.36754	0.479	0.305	0.365	NA	-477.86	-0.699328	0.176689	NA	0.061019	0.0221161	NA	NA	0.0112591	0.0195338	0.0405349	0.0469
YDR519W	FPR2	2.61066	2.35793	1.68124	0.361702	0.312775	0.905806	3.73239	2.44649	-0.918653	0.5	0.404	0.346	NA	-145.42	-0.723489	0.178371	2.82723	0.0654623	0.0352902	0.0301368	0.0577623	0.201602	0.0334164	0.07617	0.015
YDR520C	URC2	3.3653	2.1959	1.94939	0.340909	0.269231	NA	2.97174	1.0936	-1.15989	0.396	0.342	0.354	1.20412	-711.75	-0.926845	0.148033	NA	0.0510217	0.099979	NA	NA	0.0381634	0.0266586	NA	0.1295
YDR522C	SPS2	3.17869	NA	NA	NA	NA	-1.61979	2.37658	0.121888	-0.869988	0.394	0.296	0.336	NA	-429.35	-0.795388	0.155432	3.99641	0.0572105	NA	0.0288811	NA	0.0300259	0.020901	NA	NA
YDR523C	SPS1	3.1682	NA	NA	NA	NA	-0.233737	NA	0	-1.6517	0.44	0.346	0.344	NA	-452.34	-0.847241	0.160935	NA	0.0510217	NA	NA	NA	0.0111973	NA	NA	0.0869
YDR524C	AGE1	3.16107	2.43457	1.76343	0.350877	0.291513	0.495821	2.5977	1.16176	-1.15428	0.356	0.387	0.327	NA	-401.7	-0.839195	0.148606	2.1053	0.0484734	0.0832555	NA	NA	0.0253658	0.0217546	0.182407	NA
YDR524C-B	YDR524C-B	2.3032	2.13672	1.39794	0.291667	0.25	2.77186	NA	3.91859	NA	0.507	0.582	0.537	NA	-65.91	-0.118327	0.248258	NA	0.0324553	0.139434	NA	NA	NA	0.0217111	NA	NA
YDR524W-C	YDR524W-C	1.95424	1.6721	2.1038	0.206349	0.217391	-1.52288	NA	0	NA	0.367	0.333	0.3	NA	-15.27	-0.876747	0.132398	NA	0.0392067	NA	NA	NA	NA	NA	NA	NA
YDR525W-A	SNA2	2.38021	2.36173	1.88649	0.342105	0.318777	0.979274	4.30963	2.47825	NA	0.462	0.35	0.475	2.35025	-79.59	-0.863799	0.167001	3.33056	0.0423574	NA	NA	NA	NA	NA	0.223596	0.058
YDR527W	RBA50	3.12057	2.08991	NA	NA	0.344262	0.76662	2.83759	1.64722	-1.01818	0.489	0.302	0.391	1.78533	-394.23	-0.781465	0.166719	2.07464	0.0510217	0.0569723	NA	NA	0.0304655	NA	0.17773	0.0925
YDR528W	HLR1	3.10449	2.02938	1.32222	0.4	0.273585	-0.0451796	2.4133	1.08486	-1.25649	0.41	0.406	0.335	1.74036	-353.9	-0.846308	0.154019	2.45999	0.0462082	0.0847043	0.0495105	NA	0.0120259	0.0288076	0.187337	NA
YDR529C	QCR7	2.58433	2.233	1.6721	0.26087	0.270588	1.46489	4.00432	2.6574	-0.945004	0.484	0.344	0.445	NA	-119.11	-0.704701	0.187006	2.54068	0.0378368	0.0785598	0.0247553	0.0135911	0.231149	0.0104109	0.0389409	0.0315
YDR530C	APA2	2.99034	1.85126	1.51851	0.5	0.4	0.273	3.24797	1.60762	-1.06298	0.515	0.328	0.463	1.5563	-322.07	-0.851869	0.164087	2.97543	0.0462082	0.0402383	0.0192541	0.033007	0.217854	0.00611836	0.0624457	0.0537
YDR531W	CAB1	3.04297	1.92428	1.64345	0.348837	0.240964	NA	3.79169	1.83766	-0.784098	0.405	0.364	0.359	NA	-345.99	-0.848886	0.160629	NA	0.0510217	0.041721	NA	NA	0.0495052	0.0105331	0.111798	0.0379
YDR532C	KRE28	3.06371	1.25527	1.68124	0.212766	0.117647	NA	2.57634	1.24254	-0.843451	0.412	0.241	0.363	2.16137	-298.24	-0.95357	0.142104	NA	0.0378368	0.0662793	0.0239016	0.0315067	0.067943	0.0156152	0.101933	0.0918
YDR533C	HSP31	2.8537	1.69897	1.77085	0.293103	0.285714	0.769598	2.55388	1.87471	-1.20273	0.504	0.387	0.332	NA	-236.91	-0.627768	0.171307	1.79136	NA	0.0239311	0.0111798	NA	0.147925	0.00256527	NA	0.0193
YDR534C	FIT1	3.20058	NA	NA	NA	NA	-0.424582	NA	0.454997	-1.63451	0.457	0.641	0.323	NA	-515.7	-0.587224	0.207714	NA	0.0365811	NA	0.0266595	0.0407734	0.00968265	0.00588625	0.0214597	0.1207
YDR536W	STL1	3.233	NA	NA	NA	NA	-0.767005	NA	0	-1.383	0.423	0.411	0.375	NA	-555.78	-0.725216	0.177093	NA	0.0308049	NA	0.0266595	NA	0.0388398	0.0188307	0.0900191	NA
YDR538W	PAD1	2.86273	2.32634	NA	NA	0.312796	0.369438	3.24304	1.47471	NA	0.465	0.461	0.333	1.43136	-249.96	-0.875477	0.172762	2.87418	0.0365811	0.0779265	NA	NA	0.0845085	0.0336144	0.0815467	0.1048
YDR539W	FDC1	3.17955	1.8451	1.97772	0.244681	0.26087	NA	2.935	1.75843	-1.1945	0.496	0.375	0.339	1.62325	-507.22	-0.800702	0.163876	NA	0.0539098	0.0528476	0.0433217	0.053319	0.0363752	0.0180397	0.0302684	0.0557
YDR540C	IRC4	2.73239	2.43933	1.99564	0.255102	0.291971	NA	2.23553	1.38941	-1.26922	0.406	0.344	0.328	0.778151	-143.21	-0.840872	0.160648	NA	0.0539098	NA	NA	NA	0.167144	0.0221218	NA	0.0747
YDR541C	YDR541C	3.01494	1.86332	2.3784	0.37395	0.361111	0.254547	NA	1.15336	-0.992679	0.493	0.354	0.319	NA	-317.72	-0.744369	0.165702	NA	0.040707	NA	NA	NA	0.0533235	0.00841983	NA	0.0647
YDR542W	PAU10	2.55991	NA	NA	NA	NA	NA	NA	NA	NA	0.488	0.471	0.537	NA	-116.39	-0.203804	0.243113	NA	NA	0.0939389	0.0693147	0.0133298	NA	NA	NA	NA
YDR545W	YRF1-1	3.73167	NA	NA	NA	NA	-2.31876	NA	NA	NA	0.475	0.405	0.477	NA	-2001.31	-0.984893	0.159988	NA	0.0343595	NA	NA	NA	NA	NA	NA	NA
YEL001C	IRC22	2.83123	1.90849	1.41497	0.36	0.3375	NA	3.85187	2.51528	-1.06399	0.442	0.372	0.363	2.37475	-212.51	-0.794967	0.169175	NA	0.0462082	0.0165598	0.0277259	0.0266595	0.0445631	0.0122745	0.0400663	0.0286
YEL002C	WBP1	3.1116	2.08636	1.73239	0.264151	0.239669	0.945616	4.17319	2.40068	-0.924818	0.441	0.353	0.362	NA	-410.55	-0.759431	0.171331	3.22783	0.0539098	0.0203378	0.0239016	NA	0.0129172	0.0160638	0.0468343	0.0294
YEL003W	GIM4	2.52634	2.10037	NA	NA	0.232	1.03839	3.22011	2.45056	-0.816161	0.42	0.241	0.304	NA	-71.62	-0.757573	0.151556	2.18457	0.0354259	0.110371	0.0407734	0.0364814	0.0940473	0.0245236	0.0722028	NA
YEL004W	YEA4	3.01242	1.78533	2.21748	0.341463	0.3	0.241596	NA	1.29097	NA	0.376	0.341	0.338	1.6902	-295.54	-0.997687	0.137277	NA	0.0441814	0.043592	0.0135911	NA	0.0332681	0.00990619	0.0845301	0.0344
YEL005C	VAB2	2.92891	1.86332	1	0.666667	0.222222	0.304102	NA	1.48254	-1.30016	0.431	0.336	0.332	1.87506	-223.78	-0.92276	0.15008	NA	0.040707	0.0696526	0.016906	NA	0.122679	0.00289776	0.0498667	0.124
YEL006W	YEA6	3.00346	2.26482	0.69897	0	0.360656	0.474332	3.21219	1.44237	NA	0.449	0.408	0.31	1	-296.88	-0.969046	0.148884	2.73865	0.0462082	0.0650179	0.0135911	NA	NA	0.00565795	0.147478	0.0589
YEL009C	GCN4	2.92737	1.86332	2.7574	0.264448	0.208333	1.49393	NA	2.42635	0.134528	0.511	0.394	0.33	0.69897	-266.16	-0.633264	0.178198	NA	0.0441814	0.0383355	0.0364814	0.0630134	0.345778	0.013117	0.0618881	0.0582
YEL011W	GLC3	3.32531	1.85126	1.51851	0.3125	0.257143	0.50062	3.08991	1.90286	NA	0.471	0.357	0.4	NA	-731.79	-0.752587	0.167038	2.5904	0.0392067	0.0337425	NA	NA	0.0329558	NA	NA	0.0735
YEL012W	UBC8	2.81757	2.03342	1.97772	0.287234	0.261682	0.598877	3.2014	2.01228	-1.09637	0.489	0.297	0.416	1.93952	-199.43	-0.879537	0.147891	2.6036	0.0484734	0.0624943	0.0203867	NA	0.147916	0.0030972	0.0707293	0.0806
YEL013W	VAC8	3.2398	0	NA	NA	NA	0.593396	3.75435	1.87746	-0.744486	0.475	0.368	0.292	2.01284	-573.94	-0.730073	0.162183	3.16125	0.0484734	0.0466886	0.0192541	0.0121605	0.0158412	0.0153884	0.0140884	0.0655
YEL015W	EDC3	3.21906	1.75587	1.38021	0.26087	0.357143	0.653096	3.36922	1.7022	-0.839832	0.475	0.35	0.357	1.78533	-511.32	-0.816584	0.166858	2.71695	0.0484734	0.0746048	0.0495105	0.0495105	0.0182647	0.0177603	0.088865	0.0983
YEL016C	NPP2	3.17085	1.88081	2.22011	0.393939	0.36	0.314961	NA	1.01068	-1.19382	0.455	0.314	0.445	0.845098	-477.6	-0.94144	0.149543	NA	0.0365811	0.0658316	0.033007	NA	0.0345201	0.0174745	0.182407	0.0804
YEL017C-A	PMP2	2.12057	2.65128	1.49136	0.166667	0.340045	1.79857	4.87332	3.49587	NA	0.341	0.409	0.364	NA	-32.39	-0.264649	0.207605	3.07511	0.0316016	0.122296	0.0239016	0.0630134	0.164663	0.0172378	0.0488132	0.015
YEL017W	GTT3	3.00604	1.96379	2.11059	0.34375	0.351648	0.554125	3.11394	1.66152	-1.14026	0.417	0.361	0.536	1.88649	-321.46	-0.90745	0.167733	2.56101	0.0343595	0.0559766	0.0407734	0.0495105	0.0378829	0.0229101	0.123776	0.0746
YEL018W	EAF5	2.92428	1.92942	NA	NA	0.27381	0.452276	2.97174	1.58929	-0.673869	0.461	0.296	0.464	1.90849	-248.17	-0.931171	0.147366	2.52077	0.0365811	0.0870894	0.0315067	0.0315067	0.32902	0.0397154	0.165035	0.1228
YEL019C	MMS21	2.90526	NA	NA	NA	NA	-0.515986	3.44716	1.03064	-1.41454	0.455	0.366	0.366	2.08279	-209.9	-0.793772	0.161274	3.96319	0.0441814	NA	0.0173287	NA	0.111525	0.0228166	NA	NA
YEL020C	YEL020C	3.22608	1.97313	NA	NA	0.193548	0.138933	NA	1.12117	-0.908333	0.499	0.398	0.412	NA	-589.02	-0.93472	0.169965	NA	0.0510217	NA	0.0216608	NA	0.118989	0.00354642	NA	0.0778
YEL020W-A	TIM9	2.4216	2.07188	NA	NA	0.299145	1.17058	NA	2.42246	NA	0.466	0.295	0.489	NA	-85.32	-0.660385	0.183209	NA	0.0441814	0.143519	NA	NA	NA	0.0421256	0.0962704	0.0151
YEL021W	URA3	2.90526	NA	NA	NA	NA	1.46966	NA	NA	NA	0.511	0.407	0.381	NA	-274.92	-0.745493	0.188238	NA	0.0441814	NA	0.0216608	0.0192541	0.312341	0.0114046	0.0217971	0.0662
YEL022W	GEA2	3.64147	1.90309	2.06446	0.295652	0.253165	0.658106	3.88649	1.25804	NA	0.397	0.312	0.353	1.20412	-1316.35	-0.813605	0.160414	3.22864	0.0510217	0.0572463	NA	NA	0.0093026	0.0164028	0.0247553	0.1088
YEL023C	YEL023C	3.31154	NA	NA	NA	NA	0.0116542	NA	0.426999	-1.35754	0.42	0.373	0.322	NA	-620.52	-0.885112	0.147783	NA	0.040707	NA	NA	NA	0.0932564	0.00254719	NA	0.1153
YEL024W	RIP1	2.81158	2.61066	2.25042	0.305085	0.292383	0.768401	NA	2.17918	-1.34199	0.468	0.435	0.361	NA	-216.85	-0.485932	0.183595	NA	0.0324553	0.0716034	0.0462098	NA	0.0975371	0.0157597	0.121605	0.0457
YEL025C	YEL025C	3.5523	2.38382	1.57978	0.459459	0.3361	0.365075	NA	0.895809	-1.04001	0.405	0.341	0.368	NA	-1130.12	-0.892331	0.149316	NA	0.0484734	0.0837683	0.0364814	0.0577623	0.0992138	0.00421212	NA	0.0893
YEL026W	SNU13	2.58092	1.86332	2.02531	0.285714	0.25	1.62651	NA	2.14372	NA	0.48	0.402	0.339	NA	-101.92	-0.197436	0.219162	NA	0.0441814	0.051908	0.0433217	NA	0.128043	0.0275634	0.0613405	0.0188
YEL027W	VMA3	2.68395	2.3962	1.76343	0.210526	0.266129	NA	3.92686	3.20437	-1.057	0.484	0.447	0.354	NA	-161.09	-0.233909	0.205597	NA	0.0378368	0.0231187	0.0277259	0.0128361	0.0210362	0.0151789	0.0334854	0.0208
YEL029C	BUD16	2.97267	1.95424	1.82607	0.378788	0.235955	0.362482	NA	1.22084	-1.19246	0.441	0.323	0.367	1.23045	-305.79	-0.853476	0.152138	NA	0.0510217	0.0470669	0.0256721	0.053319	0.112852	NA	0.210045	0.0332
YEL030W	ECM10	3.28668	2.21748	NA	NA	0.280488	-0.134423	NA	0.893928	-1.34294	0.504	0.392	0.335	NA	-645.59	-0.694646	0.174246	NA	0.0462082	NA	0.00278372	0.0247553	0.0197441	0.0149426	0.0396084	0.0927
YEL031W	SPF1	3.56205	1.95904	1.34242	0.380952	0.233333	1.11627	3.27184	2.04738	NA	0.46	0.374	0.346	NA	-1197.28	-0.589384	0.179361	2.1586	0.061019	0.023706	NA	NA	NA	0.0231509	0.0805985	0.0755
YEL032W	MCM3	3.46479	2.14922	1.73239	0.396226	0.257143	0.747473	4.54531	1.43734	-0.761954	0.515	0.407	0.398	1.49136	-1048.66	-0.735687	0.180073	3.7979	0.0510217	0.082816	NA	0.0495105	0.0308749	NA	0.150684	0.0871
YEL033W	MTC7	2.62325	NA	NA	NA	NA	NA	NA	NA	-0.695294	0.4	0.343	0.343	NA	-116.1	-1.14061	0.147892	NA	0.0441814	NA	0.0210045	0.0203867	0.365507	NA	NA	0.0574
YEL034W	HYP2	2.67578	2.34242	NA	NA	0.296804	2.13883	NA	3.61077	-0.405939	0.475	0.373	0.487	NA	-167.89	-0.0895305	0.227231	NA	0.0365811	0.0521413	0.0385082	0.0364814	0.0160167	0.0169647	NA	0.034
YEL035C	UTR5	2.69984	NA	NA	NA	NA	-1.39577	NA	0	-0.305219	0.533	0.443	0.503	NA	-174.94	-1.13351	0.16685	NA	NA	NA	0.0138629	NA	NA	0.0210985	NA	NA
YEL036C	ANP1	3.17696	1.76343	2.08991	0.42623	0.315789	0.853807	NA	1.56999	NA	0.529	0.329	0.539	NA	-530.51	-0.804366	0.183515	NA	0.0462082	0.0713558	0.053319	0.0247553	0.0415962	0.0194699	0.161197	0.0849
YEL037C	RAD23	3.07809	2.16137	2.18184	0.364238	0.3125	1.02334	4.03743	2.31436	NA	0.607	0.451	0.366	NA	-429.38	-0.786409	0.175492	3.0145	0.0484734	0.041442	0.0693147	0.053319	0.0512945	0.0185812	0.0679556	0.085
YEL038W	UTR4	2.83506	1.74819	1.43136	0.461538	0.254545	0.675887	3.45484	1.98566	-1.07676	0.5	0.342	0.548	NA	-257.01	-0.903237	0.178059	2.77968	0.0441814	0.0262334	0.0266595	0.0630134	0.360977	0.0242008	0.0729629	0.0442
YEL039C	CYC7	2.53403	1.91908	1.96379	0.263736	0.219512	0.406539	3.11727	NA	-1.50031	0.395	0.404	0.412	2.37291	-93.2	-0.73744	0.167092	2.71158	NA	NA	NA	NA	0.31803	NA	NA	0.064
YEL040W	UTR2	3.14737	1.98677	1.59106	0.184211	0.28125	1.1663	NA	2.37862	-0.219251	0.391	0.506	0.37	1.34242	-470.29	-0.628712	0.171743	NA	0.0354259	0.0558554	0.0770164	0.0364814	0.0164994	NA	0.144406	NA
YEL041W	YEF1	3.1726	NA	NA	NA	NA	-0.143393	2.47712	0.949195	NA	0.433	0.377	0.349	1.8451	-480.01	-0.957048	0.158937	2.62155	0.0484734	NA	0.0161197	NA	NA	0.00289351	0.0525111	0.0631
YEL042W	GDA1	3.19229	2.14613	2.17898	0.34	0.330935	0.910346	3.93852	1.65942	-0.935542	0.462	0.403	0.364	0.30103	-502.29	-0.644164	0.175547	3.02858	0.0462082	0.0298579	0.0630134	0.0770164	0.0122768	0.0410029	0.138629	0.0654
YEL043W	YEL043W	3.45803	1.8451	0.954243	0.5	0.202899	0.560049	2.17319	1.08853	NA	0.373	0.403	0.437	1.36173	-838.46	-0.827366	0.157245	1.62359	0.040707	0.0678684	0.0346574	0.0346574	0.00479819	0.00712309	0.0400663	0.1253
YEL044W	IES6	2.69984	1.72428	2.01284	0.431373	0.307692	0.667452	3.23553	1.70502	-0.640165	0.407	0.431	0.593	NA	-182.66	-0.975184	0.179614	2.56925	0.0365811	0.0538806	0.0495105	0.0693147	0.0604967	0.0476265	0.126027	0.0538
YEL046C	GLY1	3.06595	2.75205	NA	NA	0.352837	1.4669	5.02531	1.72534	0.0798322	0.51	0.392	0.515	NA	-434.66	-0.481125	0.21223	3.55853	0.0484734	0.0795644	0.0770164	0.0192541	0.082105	0.0497904	0.141459	0.1198
YEL047C	YEL047C	3.15014	1.96848	0.477121	0	0.119565	1.01962	3.88195	2.09698	-0.741363	0.503	0.38	0.427	2.3032	-510.96	-0.585562	0.198453	2.86293	0.0462082	0.0328666	NA	NA	0.0526236	0.018305	NA	0.0515
YEL048C	TCA17	2.66181	2.74586	1.23045	0.25	0.370504	NA	3.93752	1.28049	NA	0.425	0.268	0.333	NA	-134.52	-0.842898	0.147086	NA	0.0539098	0.117323	0.033007	NA	NA	0.0269893	0.266595	0.016
YEL049W	PAU2	2.55991	NA	NA	NA	NA	-1.06048	NA	NA	-1.70774	0.479	0.479	0.471	NA	-108.34	-0.218698	0.235715	NA	0.0462082	NA	NA	NA	0.407758	0.00163558	NA	NA
YEL050C	RML2	3.07262	2.11727	1.6721	0.326087	0.346154	0.651064	3.19866	1.72899	NA	0.462	0.47	0.358	1.89763	-411.27	-0.764566	0.170642	2.54882	0.0539098	0.0563042	0.0364814	NA	0.0717618	0.027822	0.123776	0.0624
YEL051W	VMA8	2.88705	2.04139	1.63347	0.333333	0.220183	1.39021	3.92942	2.6325	-0.639407	0.486	0.354	0.327	NA	-237.48	-0.492032	0.181439	2.54046	0.0462082	0.0132853	0.0364814	0.033007	0.136853	0.0174599	0.0382954	0.029
YEL052W	AFG1	3.18469	1.79239	1.94939	0.363636	0.245902	0.549885	3.55267	1.57745	NA	0.473	0.378	0.4	1.81291	-511.24	-0.856954	0.156961	3.00321	0.0462082	0.0456519	0.0346574	NA	0.0441394	0.0263255	0.111798	0.0652
YEL053C	MAK10	3.34282	1.82607	1.6902	0.4375	0.242424	0.505854	3.29447	0.699231	-1.20901	0.406	0.305	0.361	NA	-665.74	-0.813945	0.160661	2.78932	0.0484734	0.0635304	0.0462098	0.0693147	0.0154248	NA	0.141459	0.0931
YEL054C	RPL12A	2.69723	2.33646	NA	NA	0.25463	1.81174	4.83569	NA	NA	0.506	0.392	0.38	1	-164.69	-0.218242	0.216115	3.02437	0.0300596	0.0373734	0.0315067	0.0495105	0.0651546	0.0313359	0.0624457	0.0192
YEL055C	POL5	3.487	1.69897	1.4624	0.321429	0.285714	0.730701	3.65225	1.24944	-1.16241	0.438	0.302	0.359	1.50515	-956.26	-0.815621	0.152712	2.92207	0.0539098	0.0448891	0.0198042	0.0630134	0.0226061	0.0252614	0.0203867	0.0888
YEL056W	HAT2	3.08135	2.38561	1.72428	0.346154	0.305785	0.554488	NA	1.54513	NA	0.512	0.363	0.346	NA	-374.43	-0.823948	0.154175	NA	0.0423574	0.0677635	0.0288811	0.053319	0.0349307	0.039901	NA	0.0921
YEL057C	YEL057C	2.84634	1.90849	NA	NA	0.2875	0.0852184	NA	0.578066	-1.41567	0.376	0.308	0.376	NA	-179.82	-0.812046	0.14512	NA	NA	NA	0.00722028	NA	0.203251	0.0136174	NA	NA
YEL058W	PCM1	3.22376	1.88649	1.51851	0.5	0.25	0.88274	4.16732	1.80338	-0.542572	0.487	0.371	0.52	1.63347	-650.41	-0.807645	0.179975	3.2848	0.0539098	0.0321266	0.0210045	0.0346574	NA	0.0178125	0.0292467	0.0669
YEL059C-A	SOM1	2.35218	1.74036	2.1038	0.404762	0.240741	0.366982	2.55388	1.60064	NA	0.493	0.467	0.573	NA	-71.05	-1.07944	0.184619	2.18972	0.0441814	0.0478455	0.0277259	0.0187337	NA	0.0231581	NA	0.0343
YEL060C	PRB1	3.28058	2.31597	2.40993	0.441406	0.291262	0.928231	3.20412	2.59399	NA	0.509	0.368	0.525	0.477121	-696.73	-0.522961	0.204842	2.27818	0.061019	0.0545705	NA	NA	0.0587433	0.00527118	NA	0.0696
YEL061C	CIN8	3.47756	2.3962	1.27875	0.277778	0.298387	0.389661	2.37658	1.18161	-1.02319	0.387	0.309	0.367	1.39794	-841.87	-0.848661	0.15232	1.99137	0.0392067	0.0808041	0.0346574	NA	0.042579	0.0312492	0.133298	0.0888
YEL062W	NPR2	3.2667	2.10037	2.51983	0.348485	0.24	0.116009	2.50379	1.11136	-0.97265	0.36	0.393	0.352	1.14613	-545.37	-0.878945	0.153558	2.38956	0.0462082	0.109849	NA	NA	0.174425	0.00706017	0.0488132	0.1024
YEL063C	CAN1	3.24871	2.19033	1.59106	0.263158	0.344156	0.875824	NA	2.04606	-0.689944	0.437	0.416	0.379	1.4624	-593.81	-0.660927	0.18787	NA	0.0423574	0.0696298	NA	NA	0.0235853	0.0266937	0.165035	0.098
YEL064C	AVT2	3.15927	2.04922	1.34242	0.333333	0.279279	0.0591838	NA	1.30096	-1.32698	0.383	0.37	0.368	NA	-456.01	-0.920169	0.155265	NA	0.040707	NA	NA	NA	0.0887706	0.028233	0.128361	0.055
YEL065W	SIT1	3.27577	1.90309	2.12385	0.371212	0.278481	0.657132	NA	1.74829	NA	0.41	0.391	0.401	NA	-622.82	-0.719875	0.177997	NA	NA	0.0497784	0.053319	0.053319	0.0070233	0.0445598	0.130782	0.11
YEL066W	HPA3	2.73239	1.76343	NA	NA	0.403509	0.12898	3.06446	1.96541	-1.20761	0.528	0.372	0.522	0.477121	-192.65	-0.85008	0.18348	2.93598	0.0441814	0.0139853	NA	NA	0.128425	0.016462	0.0359144	0.0361
YEL067C	YEL067C	2.76938	NA	NA	NA	NA	-0.388065	NA	0.635785	-1.5784	0.429	0.474	0.413	NA	-181.9	-1.05167	0.14873	NA	0.0441814	NA	0.0231049	NA	0.100202	NA	NA	0.108
YEL069C	HXT13	3.22917	NA	NA	NA	NA	-1.35853	NA	NA	NA	0.455	0.402	0.412	NA	-631.16	-0.715516	0.167621	NA	0.0510217	NA	NA	NA	0.0134943	0.0216213	NA	NA
YEL070W	DSF1	3.17869	NA	NA	NA	NA	-0.27246	2.09691	NA	-2.17393	0.529	0.368	0.447	2.35603	-553.29	-0.587145	0.195799	2.37122	NA	NA	0.016906	NA	0.165153	0.0118232	NA	NA
YEL071W	DLD3	3.17348	2.00432	1.70757	0.24	0.19	1.33957	4.11394	2.92725	-0.340179	0.467	0.344	0.394	1.74819	-504.74	-0.657534	0.176304	2.7751	0.0484734	0.031371	0.0182407	NA	0.0611279	0.0233216	0.0686284	0.0535
YEL072W	RMD6	2.84261	2.23553	2.1038	0.333333	0.333333	0.166962	NA	1.77809	-1.40894	0.431	0.276	0.388	NA	-197.23	-0.908028	0.148297	NA	0.0324553	0.120365	0.00912036	0.0121605	0.108919	0.00372375	0.0313641	0.0301
YEL073C	YEL073C	2.51055	NA	NA	NA	NA	-0.25948	NA	1.44817	NA	0.454	0.398	0.352	NA	-92.59	-1.00836	0.158535	NA	0.0572105	NA	NA	NA	0.237347	0.0194746	NA	0.1038
YEL075C	YEL075C	2.56703	NA	NA	NA	NA	-2.04576	NA	NA	NA	0.48	0.317	0.407	NA	-110.71	-0.804451	0.17767	NA	NA	NA	NA	NA	NA	0.0228633	NA	NA
YEL076C	YEL076C	2.81358	NA	NA	NA	NA	0	NA	NA	NA	0.465	0.406	0.442	NA	-221.18	-0.941111	0.14188	NA	NA	NA	NA	NA	NA	0.0145536	NA	NA
YEL076C-A	YEL076C-A	2.81358	NA	NA	NA	NA	0	NA	NA	NA	0.484	0.419	0.456	NA	-219.37	-0.968352	0.149209	NA	0.0333721	NA	NA	NA	NA	0.0123172	NA	NA
YEL077C	YEL077C	3.58365	NA	NA	NA	NA	-1.38934	NA	NA	-0.893809	0.455	0.434	0.49	NA	-1416.94	-0.977762	0.163246	NA	0.0365811	0.0850918	NA	0.0106638	0.209214	NA	NA	0.1022
YER001W	MNN1	3.35965	2.46538	2.23553	0.315789	0.281787	0.615613	3.25042	1.51975	NA	0.448	0.339	0.349	2.33244	-695.57	-0.785395	0.157071	2.63581	0.0378368	0.0797891	0.0144406	0.0462098	NA	NA	0.239016	0.089
YER002W	NOP16	2.84261	1.95904	1.66276	0.244444	0.266667	0.956177	3.45637	1.87761	-0.486117	0.466	0.323	0.349	1.5682	-176.29	-0.745082	0.169314	2.50156	0.0462082	0.0860775	NA	NA	0.0230333	NA	0.203867	0.1184
YER003C	PMI40	3.11059	1.75587	1.47712	0.275862	0.160714	1.02324	3.71767	2.43038	-1.00745	0.479	0.347	0.395	1.4624	-419.82	-0.540949	0.182102	2.6953	0.0510217	0.0196161	0.0210045	0.0364814	0.0177321	0.0203161	0.0116105	0.0271
YER004W	FMP52	2.84261	2.38382	2.19312	0.490323	0.3361	NA	3.1271	2.32568	-0.617083	0.53	0.409	0.496	NA	-268.74	-0.925678	0.200287	NA	0.0484734	0.0293458	0.0182407	0.0301368	0.332716	0.0022931	0.0189384	0.0546
YER005W	YND1	3.27715	1.96379	NA	NA	0.340659	0.48127	2.65321	1.16761	-0.856673	0.445	0.385	0.403	1.54407	-643.24	-0.924289	0.152048	2.17486	0.0484734	0.107134	0.0101933	0.0495105	0.0302887	0.012475	0.117483	0.0825
YER006W	NUG1	3.19396	1.80618	1.36173	0.272727	0.253968	1.06077	3.85309	1.31003	-0.611189	0.489	0.386	0.315	NA	-505.97	-0.677027	0.168243	2.79302	0.061019	0.0421257	0.0693147	0.0866434	0.00814589	NA	0.0949517	0.0919
YER007C-A	TMA20	2.73719	2.22011	1.49136	0.4	0.321212	0.889816	3.62531	2.33254	-0.980468	0.478	0.308	0.368	1.86923	-160.72	-0.628171	0.171485	2.73629	0.0423574	0.0287542	0.0364814	0.0239016	0.0603088	0.0186617	0.0374674	0.0188
YER007W	PAC2	3.19229	2.35218	2.29226	0.235897	0.34375	0.109173	3.33041	0.780389	-1.2636	0.378	0.31	0.366	1.34242	-477.98	-0.908918	0.146927	3.2215	0.0572105	0.072139	NA	NA	0.0697373	0.0149089	NA	0.0701
YER008C	SEC3	3.60325	1.96848	1.81291	0.40625	0.23913	0.545084	2.57634	1.28605	-0.983803	0.441	0.324	0.364	1.4624	-1178.09	-0.826999	0.156967	2.03528	0.0510217	0.0528189	0.0150684	0.0433217	0.0384281	0.0112537	0.0213934	0.1108
YER009W	NTF2	2.57749	2.22011	1.23045	0.125	0.266667	1.69652	NA	3.19579	-0.832387	0.452	0.294	0.421	NA	-104.93	-0.487418	0.190044	NA	0.040707	0.0331114	NA	NA	0.0645172	0.0149744	0.0262556	NA
YER010C	YER010C	2.84819	1.88649	1.98227	0.347368	0.289474	0.443544	2.92737	1.77767	-1.18776	0.498	0.383	0.353	1.32222	-228.14	-0.933263	0.160979	2.48525	0.0484734	0.0245936	NA	NA	0.215672	0.0175979	0.0624457	0.0489
YER011W	TIR1	2.88366	2.1959	1.81291	0.234375	0.230769	0.986457	2.79449	NA	NA	0.451	0.612	0.349	0.30103	-249.75	-0.215434	0.222438	1.81474	NA	0.00862684	0.0141459	0.0210045	0.00738538	0.00494603	NA	0.0582
YER012W	PRE1	2.77597	2.12385	1.68124	0.191489	0.257576	1.19321	4.33846	2.58524	-0.743042	0.492	0.332	0.347	NA	-181.19	-0.690431	0.182262	3.14556	0.0484734	0.0440671	0.0495105	0.0770164	0.103785	0.015844	0.0815467	0.0415
YER013W	PRP22	3.53631	1.89209	1.57978	0.297297	0.220779	0.222508	2.95761	1.17918	-1.18842	0.451	0.342	0.346	1.65321	-1046.81	-0.885523	0.154432	2.7359	0.0510217	0.0799143	NA	NA	0.0429584	0.0363503	0.106638	0.1134
YER014C-A	BUD25	2.66464	NA	NA	NA	NA	-1.50585	NA	NA	NA	0.403	0.403	0.526	NA	-148.78	-0.735664	0.188199	NA	0.0539098	NA	NA	NA	NA	0.0189134	NA	NA
YER014W	HEM14	3.20952	2.03342	1.54407	0.382353	0.28972	0.359303	3.72835	1.82531	NA	0.448	0.37	0.402	2.17898	-522.06	-0.906832	0.168469	3.36924	0.0539098	0.0561976	NA	NA	NA	0.00984266	0.0422651	0.0513
YER015W	FAA2	3.34928	2.40483	NA	NA	0.328063	-0.0357411	2.55388	0.853455	-1.56384	0.442	0.38	0.345	1.41497	-729.74	-0.780544	0.168217	2.59074	0.0462082	NA	NA	NA	0.057375	0.0106036	NA	0.0559
YER016W	BIM1	3.01494	2.08991	1.64345	0.418605	0.180328	0.477555	3.55991	1.64824	NA	0.449	0.371	0.391	1.74819	-312.25	-0.996035	0.156147	3.08271	0.0333721	0.0554334	0.0693147	0.0364814	0.0426636	0.0324011	0.105022	0.0767
YER017C	AFG3	3.35908	2.13988	NA	NA	0.29927	0.685293	3.58771	1.45039	-0.875822	0.492	0.395	0.407	1.65321	-799.75	-0.854742	0.167338	2.90296	0.0484734	0.0683383	0.0693147	NA	0.0475155	0.0118617	0.113631	0.0792
YER018C	SPC25	2.82347	2.02119	1.98227	0.336842	0.355769	0.095587	3.51587	1.33339	-0.37059	0.712	0.392	0.581	2.22272	-290.26	-1.19556	0.186729	3.42045	0.0275042	0.0750947	0.0433217	0.0407734	NA	0.0317733	NA	0.0594
YER019C-A	SBH2	2.42651	1.30103	1.79239	0.393443	0.157895	1.37981	2.617	2.7583	NA	0.449	0.427	0.449	1.30103	-81.74	-0.685457	0.197032	1.26164	0.0441814	0.0556581	0.0495105	NA	NA	0.0227281	0.0430526	0.0312
YER019W	ISC1	3.15655	1.94939	2.05308	0.3125	0.25	0.482043	3.33646	1.31804	-0.827981	0.492	0.418	0.588	1.76343	-565.87	-0.871528	0.193795	2.85502	0.0392067	0.0678115	NA	NA	0.132853	0.013183	0.119508	0.0689
YER020W	GPA2	3.13033	2.24797	2.02938	0.396226	0.284091	0.471614	3.65992	1.45013	NA	0.458	0.378	0.567	1.20412	-473.64	-1.00126	0.180157	3.18858	0.0354259	0.07077	0.033007	0.0216608	0.328428	0.00665439	0.106638	0.0866
YER021W	RPN3	3.19645	1.89763	1.70757	0.28	0.269231	1.07078	4.22272	2.30507	-0.590405	0.387	0.29	0.431	1.36173	-490.09	-0.73683	0.16692	3.15224	0.0510217	NA	0.0385082	0.0495105	0.0131254	0.011798	0.0550117	0.061
YER022W	SRB4	3.31471	1.96848	1.49136	0.266667	0.347826	0.260023	3.56229	1.43673	-1.0381	0.436	0.285	0.344	1.59106	-605.65	-0.821812	0.148312	3.30249	0.0510217	NA	0.0301368	0.0462098	0.0312144	0.0236099	0.106638	0.0533
YER023W	PRO3	2.935	1.85126	1.44716	0.37037	0.328571	1.22425	4.63849	2.64183	NA	0.54	0.408	0.415	NA	-327.02	-0.677181	0.184873	3.4144	0.0462082	0.0144158	0.0173287	0.0130782	0.1373	0.00911928	0.0120338	0.0433
YER024W	YAT2	3.44279	2.0607	NA	NA	0.280702	0.457124	2.50379	0.656482	-1.01323	0.461	0.389	0.383	1.91908	-911.09	-0.826325	0.168233	2.05055	0.0654623	0.0714209	0.0364814	0.0157533	0.139223	NA	NA	0.0805
YER025W	GCD11	3.19976	2.41996	1.66276	0.466667	0.293893	1.1564	4.31806	2.07803	-0.603975	0.511	0.379	0.322	NA	-520.88	-0.477619	0.185439	3.16196	0.0510217	0.0316166	0.0866434	0.0364814	0.00934492	0.0424252	0.130782	NA
YER026C	CHO1	2.9196	2.02531	1.83251	0.179104	0.295238	0.710726	NA	2.61587	-0.940815	0.448	0.39	0.357	NA	-277.93	-0.752278	0.172572	NA	0.0654623	0.0418919	0.053319	0.0495105	0.0312292	0.0227504	0.133298	0.0474
YER027C	GAL83	3.0983	1.32222	2.03743	0.361111	0.2	0.593861	3.55509	2.0793	-0.940815	0.519	0.366	0.392	1.53148	-404.64	-0.8512	0.161102	2.96171	0.0484734	0.0544109	0.0385082	0.0577623	0.0288372	0.022448	0.121605	0.081
YER028C	MIG3	3.07372	1.6902	2.30103	0.346734	0.25	0.240548	NA	0.85697	-1.24033	0.435	0.504	0.367	NA	-380.01	-0.980493	0.143086	NA	0.0462082	0.0737872	NA	NA	0.0968854	0.00899283	0.133298	0.1469
YER029C	SMB1	2.77159	1.95904	1.73239	0.377358	0.311111	0.570402	2.935	1.86282	-0.786748	0.452	0.365	0.431	NA	-162.67	-1.0257	0.156245	2.36647	0.0392067	NA	NA	NA	0.171207	NA	0.141459	0.0794
YER030W	CHZ1	2.66464	2.1038	1.61278	0.3	0.301587	1.07123	2.79449	2.53028	-0.668573	0.519	0.325	0.325	NA	-104.87	-0.609738	0.17767	1.7314	0.0423574	0.0326317	0.033007	NA	NA	0.0150257	0.0338121	0.0596
YER031C	YPT31	2.82737	2.06819	1.39794	0.541667	0.344828	0.902915	3.77525	2.45207	-0.890421	0.438	0.397	0.42	1.88649	-212.24	-0.808269	0.167725	2.87291	0.0423574	0.0254541	NA	NA	0.0474807	0.0141797	0.0495105	0.0473
YER032W	FIR1	3.42012	1.39794	1.63347	0.380952	0.208333	0.437306	NA	1.13545	-1.24109	0.431	0.396	0.326	0.477121	-729.57	-0.854213	0.153084	NA	0.0365811	0.0757366	0.0433217	0.0462098	0.00551987	0.0347986	0.192541	NA
YER033C	ZRG8	3.50934	2.16137	1.53148	0.424242	0.361111	0.0924391	NA	0.955976	NA	0.441	0.399	0.333	NA	-928.29	-0.859721	0.149546	NA	0.0441814	NA	NA	NA	0.0122321	0.00471475	0.0700149	0.1008
YER034W	YER034W	2.74663	2.29885	1.64345	0.27907	0.424242	0.000346519	3.04139	1.78815	-0.863279	0.586	0.306	0.5	1.77815	-167.77	-1.04132	0.160901	3.04144	0.0484734	NA	0.0266595	0.0495105	0.205152	NA	NA	0.1033
YER035W	EDC2	2.64147	2.14301	2.31806	0.362319	0.318841	0.617817	2.73078	2.32998	0.129915	0.493	0.473	0.5	1.716	-137.73	-1.02051	0.170951	2.1163	0.0462082	NA	0.0385082	0.0407734	NA	0.0142592	0.0378769	0.0597
YER036C	ARB1	3.26316	1.92942	1.38021	0.347826	0.309524	1.3373	4.24551	2.09858	-0.207118	0.498	0.352	0.378	1.72428	-601.83	-0.429306	0.192475	2.90875	0.0539098	0.0312805	0.0495105	0.0693147	0.0343688	0.0390468	0.0686284	0.0647
YER037W	PHM8	2.98498	2.34635	1.04139	0.5	0.257919	0.242491	2.29003	1.26048	-0.953895	0.438	0.264	0.425	1.5563	-306.78	-0.79152	0.161682	2.05142	0.0539098	NA	0.0141459	0.0187337	0.127793	NA	NA	0.0585
YER038C	KRE29	3.14457	2.76193	NA	NA	0.393414	0.227629	NA	0.864274	-1.42366	0.383	0.288	0.372	2.23553	-422.13	-0.806875	0.153758	NA	0.0572105	NA	0.0198042	NA	0.0439385	0.0110047	0.105022	0.0857
YER039C	HVG1	2.87506	NA	NA	NA	NA	-0.182435	NA	0.362482	-0.990549	0.408	0.356	0.54	NA	-267.78	-0.923746	0.174558	NA	0.0392067	NA	0.0433217	NA	NA	0.00856561	0.130782	0.0392
YER039C-A	YER039C-A	2.34044	NA	NA	NA	NA	-0.483862	1.9952	1.44116	-1.20273	0.384	0.356	0.548	NA	-64.2	-0.971407	0.158135	2.4805	0.0572105	NA	NA	NA	0.157986	0.0160101	NA	0.0611
YER040W	GLN3	3.34104	2.40993	1.85733	0.492958	0.277344	0.340086	2.77012	1.36378	-1.16115	0.354	0.457	0.406	0.477121	-615.2	-0.950842	0.148284	2.43164	0.0510217	0.0823591	0.0433217	NA	0.0221163	0.0127916	0.135911	NA
YER041W	YEN1	3.35793	2.21748	1.70757	0.32	0.378049	0.157093	2.11727	0.941163	NA	0.434	0.358	0.343	1.25527	-726.26	-0.876897	0.151696	1.96491	0.0510217	NA	NA	NA	0.0364599	0.0105988	0.128361	0.0966
YER042W	MXR1	2.74429	2.21748	1.94939	0.238636	0.268293	0.79735	3.48714	3.09684	-1.28988	0.427	0.373	0.292	2.16137	-161.61	-0.773867	0.156325	2.69067	NA	0.042127	0.0210045	0.0495105	0.14366	0.00952605	NA	0.0175
YER043C	SAH1	3.13033	2.2878	1.25527	0.294118	0.274611	1.49567	NA	2.93756	-0.44406	0.493	0.376	0.433	NA	-479.17	-0.19324	0.223648	NA	0.040707	0.0162376	0.0198042	0.0693147	0.0171225	0.0217636	NA	NA
YER044C	ERG28	2.65031	2.0086	1.85733	0.323944	0.29703	0.951541	2.57634	2.18707	-0.944622	0.336	0.403	0.436	0.477121	-140.63	-0.452449	0.206596	1.63498	0.0423574	0.0469088	NA	NA	NA	0.00902505	0.0666488	NA
YER044C-A	MEI4	3.08884	NA	NA	NA	NA	-0.28333	NA	0.147676	NA	0.391	0.271	0.379	NA	-347.12	-0.927573	0.14576	NA	0.040707	NA	NA	NA	NA	0.00736663	NA	NA
YER045C	ACA1	3.16732	2.06819	1.96848	0.304348	0.318966	0.538045	NA	0.953856	NA	0.461	0.382	0.39	NA	-403.72	-0.794566	0.157043	NA	0.0484734	0.0837442	0.0277259	0.0277259	0.0397988	0.00471942	NA	0.1085
YER046W	SPO73	2.63548	1.87506	2.01284	0.362745	0.148649	0.353915	NA	1.25387	-1.02965	0.41	0.382	0.444	NA	-133.99	-0.936711	0.164398	NA	0.0308049	0.136424	0.0223596	0.0364814	NA	0.0094381	NA	0.0142
YER047C	SAP1	3.4304	NA	NA	NA	NA	0.178343	2.47712	1.13758	-0.959002	0.435	0.415	0.35	1.53148	-794.55	-0.88254	0.150582	2.30096	0.0462082	NA	0.0577623	0.0288811	0.0196082	0.0268298	NA	0.1275
YER048C	CAJ1	3.07041	2.01284	1.82607	0.333333	0.343137	0.804398	NA	2.48159	-0.727694	0.5	0.324	0.385	NA	-382.7	-0.729607	0.171775	NA	0.0484734	0.0240553	0.0462098	0.0256721	0.0281473	0.0155849	0.0410146	0.0783
YER048W-A	ISD11	2.45484	2.52244	1.8451	0.347826	0.334337	0.816771	3.38739	2.61375	NA	0.347	0.295	0.442	NA	-76.92	-0.695637	0.185799	2.57178	0.0484734	NA	NA	NA	0.347564	0.0141858	0.0647801	0.0306
YER049W	TPA1	3.28668	1.93952	1.99564	0.295918	0.22093	0.948706	3.94988	1.52364	-0.533281	0.468	0.329	0.386	1.54407	-619.02	-0.593831	0.175655	3.00161	0.0539098	0.048103	0.0495105	0.0577623	0.0211076	NA	0.154033	0.054
YER050C	RSM18	2.62014	1.9345	1.51851	0.40625	0.282353	0.74123	3.08279	2.1816	-0.844664	0.374	0.41	0.381	1.81954	-110.42	-0.862627	0.160682	2.34353	0.0484734	0.11249	0.0433217	0.0462098	0.151345	0.0119203	0.0855737	0.0511
YER051W	JHD1	3.16997	2.33646	1.49136	0.266667	0.287037	0.0930705	2.89432	1.11109	-1.29757	0.446	0.312	0.363	1.57978	-466.93	-0.899757	0.154905	2.80193	0.0441814	0.0890918	0.0433217	0.0256721	0.038604	0.0150903	0.147478	0.0482
YER052C	HOM3	3.19976	1.95904	1.90849	0.35	0.222222	1.38184	4.68215	2.28749	-0.700057	0.479	0.367	0.331	1.89209	-511.2	-0.588921	0.175268	3.30053	0.0484734	0.0410321	NA	NA	0.0392992	0.0128581	0.039836	0.0985
YER053C	PIC2	2.95569	2.08279	2	0.30303	0.35	0.850878	NA	1.65199	-1.04915	0.409	0.402	0.375	NA	-280.15	-0.800165	0.168393	NA	0.0654623	0.0611956	NA	NA	0.22712	NA	NA	0.0613
YER053C-A	YER053C-A	2.0569	0.778151	1.90849	0.2875	0	0.0182002	3.37291	1.34496	NA	0.342	0.263	0.447	NA	-27.11	-0.419131	0.189132	3.3549	NA	NA	NA	NA	NA	0.00141427	NA	NA
YER054C	GIP2	3.21669	1.75587	2.36173	0.340611	0.392857	-0.0281685	2.09691	1.15767	NA	0.43	0.359	0.375	1.60206	-486.01	-0.866484	0.157474	2.12832	0.0572105	NA	NA	NA	0.210542	NA	NA	0.0848
YER055C	HIS1	2.95134	2.04532	1.95424	0.258427	0.327273	1.32411	NA	2.73317	-0.626169	0.5	0.389	0.336	NA	-293.67	-0.716345	0.171296	NA	0.0654623	0.0257431	0.0770164	0.0693147	0.0343567	0.0443097	0.126027	0.0462
YER056C	FCY2	3.20466	1.94939	1.94939	0.25	0.375	1.54114	NA	1.90885	NA	0.449	0.419	0.371	1.47712	-576.76	-0.693726	0.172355	NA	0.0484734	0.0504156	0.0346574	0.053319	0.0631218	NA	NA	NA
YER056C-A	RPL34A	2.56348	1.77085	1.30103	0.368421	0.241379	2.03051	4.37291	NA	-0.253521	0.41	0.451	0.41	2.0086	-108.73	-0.117479	0.234296	2.34437	0.0308049	0.041179	0.0277259	0.0266595	0.051795	0.0187109	0.0353647	0.0279
YER057C	HMF1	2.59106	1.78533	1.47712	0.310345	0.316667	1.0353	2.82737	2.67203	-0.943858	0.5	0.369	0.431	NA	-118.1	-0.51217	0.205693	1.79902	0.0392067	0.0155279	0.0126027	NA	0.208735	0.00904364	0.0187845	NA
YER058W	PET117	2.51055	1.94448	1.27875	0.5	0.344828	0.483587	NA	1.87319	-0.882066	0.491	0.361	0.426	NA	-88.9	-1.06764	0.139234	NA	NA	NA	NA	NA	NA	0.0162456	0.105022	0.0696
YER059W	PCL6	3.1014	1.86332	2.13033	0.328358	0.277778	0.387745	3.09342	1.49985	-1.0752	0.42	0.387	0.363	1.716	-360.9	-0.970754	0.150581	2.70653	0.0354259	0.0705825	0.0385082	0.0138629	0.0544119	0.017956	0.117483	0.047
YER060W	FCY21	3.20058	2.08636	2.16732	0.410959	0.272727	0.403977	NA	0.72583	-0.96417	0.471	0.423	0.365	NA	-564.77	-0.847001	0.170363	NA	0.0539098	NA	NA	NA	0.0444413	0.0179271	0.0672958	0.1148
YER060W-A	FCY22	3.20222	NA	NA	NA	NA	-0.491067	NA	NA	-1.25181	0.475	0.433	0.352	NA	-575.23	-0.775338	0.165786	NA	0.0484734	NA	0.0247553	0.0462098	0.113817	0.0119688	0.0787667	0.1004
YER061C	CEM1	3.12352	1.47712	1.63347	0.309524	0.137931	0.217009	3.22011	1.84428	-1.19723	0.449	0.433	0.37	NA	-440.35	-0.939926	0.162065	3.00353	0.0484734	NA	0.033007	NA	0.0717455	0.0215347	0.150684	0.0817
YER062C	HOR2	2.87679	2.17026	2.29885	0.308081	0.258503	0.929674	3.69897	2.53795	NA	0.518	0.371	0.446	NA	-257.84	-0.535356	0.205606	2.77003	0.0654623	0.0313568	0.0385082	0.0630134	0.210933	NA	0.0597541	0.0339
YER063W	THO1	2.81757	2.17319	1.82607	0.348485	0.344595	0.835702	3.81823	2.46955	-0.898597	0.525	0.374	0.352	1.79934	-190	-0.721941	0.16983	2.98298	0.0423574	0.0358788	0.0407734	0.0693147	0.184353	0.0420731	0.130782	0.0491
YER065C	ICL1	3.22376	1.97313	2.5092	0.360248	0.311828	0.231469	NA	0.483872	-1.01728	0.513	0.398	0.41	NA	-602.05	-0.599926	0.194202	NA	0.0441814	NA	NA	NA	0.118412	0.0122833	0.141459	0.0736
YER066W	RRT13	2.74663	2.13033	2.06446	0.426087	0.276119	NA	NA	NA	-1.10791	0.414	0.403	0.366	NA	-184.8	-0.869893	0.145561	NA	0.0441814	NA	0.0187337	0.0256721	0.259528	0.00664255	NA	0.0693
YER067W	RGI1	2.68664	1.96848	NA	NA	0.326087	NA	3.92686	2.74388	-1.09745	0.549	0.247	0.37	NA	-139.63	-0.681955	0.167547	NA	NA	NA	NA	NA	NA	NA	NA	0.0622
YER068W	MOT2	3.2465	2.03342	1.77815	0.237288	0.233645	0.589725	3.63144	1.81922	-0.709743	0.449	0.415	0.345	1.39794	-508.26	-0.820603	0.169099	3.04211	0.0423574	0.101397	0.0346574	0.0187337	0.0336862	0.0225794	0.0613405	NA
YER070W	RNR1	3.42602	2.31387	1.60206	0.282051	0.24878	1.21585	5.46687	1.92435	-0.274007	0.471	0.403	0.351	1.88649	-854.25	-0.505277	0.190905	4.25104	NA	0.063982	NA	0.0577623	0.0200147	NA	0.141459	0.1174
YER071C	TDA2	2.58092	2.3032	1.25527	0.294118	0.335	NA	2.90255	2.00359	NA	0.378	0.268	0.354	1.82607	-83.58	-0.871292	0.139925	NA	0.0484734	0.0673369	0.0192541	0.0462098	0.0893968	0.0226304	NA	NA
YER072W	VTC1	2.59106	2.16137	1.63347	0.357143	0.291667	1.23017	4.08279	2.84897	-0.690157	0.415	0.438	0.4	NA	-123.77	-0.864198	0.165032	2.85323	0.040707	0.0450817	NA	NA	0.135563	0.0262888	0.121605	0.0468
YER073W	ALD5	3.19396	2.13033	2.24551	0.302857	0.291045	0.917084	4.36736	2.03265	-0.648784	0.514	0.407	0.378	1.80618	-550.06	-0.688447	0.188475	3.45043	0.0441814	0.0418533	NA	NA	0.167076	NA	NA	0.107
YER074W	RPS24A	2.61066	2.02119	1.4624	0.321429	0.192308	2.10411	NA	NA	NA	0.471	0.375	0.478	NA	-128.28	-0.0884045	0.246805	NA	0.0264337	0.0464516	0.0433217	0.033007	0.0583354	0.0184356	0.0230281	NA
YER074W-A	YOS1	2.41162	1.78533	1.47712	0.37931	0.316667	0.991349	NA	2.64385	-1.19928	0.477	0.314	0.314	NA	-72.93	-1.05247	0.159977	NA	0.0441814	0.0792735	NA	NA	0.0383794	0.0242583	NA	0.0445
YER075C	PTP3	3.44514	2.4624	NA	NA	0.304498	0.462547	2.88536	0.949829	NA	0.392	0.355	0.394	1.57978	-816.97	-0.866125	0.153892	2.42445	0.0510217	0.0774236	0.033007	NA	0.00518554	0.0217088	0.154033	NA
YER076C	YER076C	2.95856	2.38917	NA	NA	0.344262	-0.0931272	NA	1.02877	-1.25964	0.452	0.452	0.439	NA	-327.61	-0.866964	0.17421	NA	0.0423574	0.0590752	0.0165035	0.0223596	0.174131	0.010669	NA	0.0407
YER077C	YER077C	3.31534	1.97772	1.87506	0.297297	0.212766	0.385391	2.63548	0.908914	-1.01637	0.411	0.313	0.401	1.61278	-619.36	-0.926107	0.149878	2.25253	0.0484734	0.0930854	0.0288811	NA	0.0733994	0.0168361	NA	0.1097
YER078C	ICP55	3.18639	1.8451	1.74036	0.259259	0.275362	NA	3.70586	1.385	NA	0.432	0.363	0.381	1.44716	-494.51	-0.793698	0.167259	NA	0.0539098	0.0469615	0.0256721	0.0364814	0.0679963	0.0177771	0.0624457	0.0573
YER078W-A	YER078W-A	2.21748	2.68753	NA	NA	0.360082	-1.13194	NA	NA	NA	0.455	0.364	0.455	NA	-27.97	-1.06626	0.157618	NA	NA	NA	NA	NA	NA	0.0126955	NA	NA
YER079W	YER079W	2.8014	2.39967	1.80618	0.253968	0.276	0.693709	3.27646	NA	-1.12378	0.346	0.408	0.441	1.62325	-160.17	-0.779825	0.162232	2.58389	0.040707	0.109443	NA	NA	0.0238996	0.0116824	NA	0.0787
YER080W	AIM9	3.27508	1.91908	NA	NA	0.207317	NA	3.91381	2.15348	-0.936291	0.438	0.306	0.374	1.60206	-553.27	-0.700698	0.170651	NA	0.0539098	0.0331074	0.0182407	NA	0.0137539	0.0103966	0.0186832	0.0624
YER081W	SER3	3.14922	2.25527	2.30535	0.318408	0.212291	1.0174	3.8848	3.54441	-0.590067	0.449	0.374	0.347	2.2833	-449.44	-0.484666	0.186504	2.86798	0.0484734	0.0255209	NA	NA	0.0709661	0.0142853	0.0131278	0.0444
YER082C	UTP7	3.22141	1.8451	1.87506	0.310811	0.130435	0.607969	3.76343	1.02955	-0.530915	0.467	0.377	0.373	1.73239	-501.41	-0.792188	0.171287	3.15576	0.0572105	0.0558052	0.0433217	NA	0.0687823	NA	0.0666488	0.1097
YER083C	GET2	2.93349	1.41497	1.30103	0.421053	0.2	0.845333	NA	2.0817	NA	0.472	0.42	0.49	NA	-274.02	-0.927415	0.16776	NA	0.0441814	0.0472086	0.0433217	0.0495105	0.0503196	0.0210404	0.0825175	0.0747
YER085C	YER085C	2.71767	NA	NA	NA	NA	-1.23062	NA	0.458033	NA	0.431	0.316	0.431	NA	-149.08	-1.05186	0.145469	NA	NA	NA	0.053319	0.0266595	NA	0.0214279	NA	NA
YER086W	ILV1	3.2383	2.15229	1.80618	0.349206	0.297872	1.27781	4.07555	1.97988	-0.910095	0.513	0.376	0.345	1.64345	-573.01	-0.506524	0.186553	2.79843	0.0539098	0.0236547	0.0407734	0.053319	0.0215718	0.0329805	0.0737391	NA
YER087C-B	SBH1	2.3962	2.27416	1.54407	0.441176	0.352941	1.32834	NA	2.75085	NA	0.458	0.422	0.313	NA	-72.25	-0.738597	0.17412	NA	0.0539098	0.0606183	NA	NA	NA	0.0218735	0.106638	0.068
YER087W	AIM10	3.2383	1.85126	1.72428	0.403846	0.328571	NA	2.67852	1.28749	-0.965372	0.44	0.347	0.367	0.477121	-579.69	-0.88528	0.149508	NA	0.0484734	0.0869643	NA	NA	NA	0.010048	0.0729629	0.08
YER088C	DOT6	3.30384	2.07918	2.66464	0.464208	0.210084	1.06184	3.32634	1.89274	-0.748849	0.377	0.505	0.478	1.25527	-598.94	-0.777275	0.178653	2.26686	0.0365811	0.0374022	0.033007	0.0385082	0.0247699	0.00845262	0.0389409	0.1458
YER089C	PTC2	3.14457	1.74819	2.4843	0.286184	0.363636	0.51231	4.10037	1.63806	-0.639407	0.538	0.409	0.512	2	-518.71	-0.846734	0.18491	3.58817	0.0462082	0.0413761	0.0385082	0.0407734	0.0270079	0.0170216	0.0647801	0.0704
YER090W	TRP2	3.18298	2.02531	1.716	0.352941	0.304762	1.08565	3.81358	2.19265	-1.23062	0.484	0.376	0.329	1.59106	-497.97	-0.664998	0.175203	2.72875	0.0510217	0.0241228	0.0346574	0.0315067	0.0111292	0.0134589	0.0236569	0.0399
YER091C	MET6	3.36248	2.3032	1.74036	0.240741	0.23	1.46974	5.4216	3.73216	NA	0.469	0.366	0.417	1.57978	-776.44	-0.182206	0.222482	3.95192	0.0510217	0.0242873	0.033007	0.0117483	0.00833127	NA	NA	NA
YER092W	IES5	2.57749	NA	NA	NA	NA	0.54285	3.35793	2.3168	-0.66274	0.492	0.325	0.357	1.87506	-109.61	-1.02539	0.150099	2.81575	0.0392067	0.106393	0.0577623	0.0693147	0.220811	0.0246461	0.100456	0.0291
YER093C	TSC11	3.63276	1.5563	1.51851	0.3125	0.342857	0.242789	NA	0.855095	-0.977159	0.418	0.323	0.38	NA	-1275.17	-0.946316	0.151046	NA	0.0510217	0.0797115	NA	NA	0.0789192	0.0116293	0.0502281	0.1047
YER093C-A	AIM11	2.617	2.08636	1.92942	0.380952	0.347107	NA	3.26482	1.71285	NA	0.413	0.399	0.514	NA	-116.28	-0.927476	0.156607	NA	0.0484734	NA	0.0385082	0.0364814	0.228709	0.00765871	NA	0.0661
YER094C	PUP3	2.79099	2.11727	2.33244	0.411215	0.346154	1.14848	NA	2.54168	-0.500725	0.51	0.383	0.505	NA	-224.59	-0.799758	0.178477	NA	0.0484734	0.0441916	NA	NA	0.118801	0.0155287	0.0509667	0.0616
YER095W	RAD51	3.08027	2.35984	1.74819	0.363636	0.324561	0.490126	3.84261	1.85355	-1.15366	0.571	0.416	0.414	1.77815	-471.87	-0.763158	0.175258	3.35268	0.0378368	0.0860531	NA	NA	0.161731	0.0314831	0.0350074	0.0753
YER096W	SHC1	3.18724	NA	NA	NA	NA	-0.581368	NA	0.62128	NA	0.456	0.404	0.351	NA	-523.27	-0.835868	0.157403	NA	0.0539098	NA	0.0100456	NA	0.0131794	NA	NA	0.0738
YER098W	UBP9	3.35507	1.98677	NA	NA	0.28125	0.103871	1.9952	0.943692	-1.57349	0.415	0.351	0.339	0.954243	-658.07	-0.870863	0.151918	1.89687	0.0484734	NA	0.0154033	NA	0.0174441	0.0205166	NA	0.0828
YER099C	PRS2	2.98091	1.73239	2.43457	0.413284	0.226415	0.66113	3.90956	1.6004	-0.872247	0.483	0.376	0.373	NA	-323.73	-0.877265	0.157279	3.24867	0.0484734	0.0517697	0.0385082	0.053319	0.126314	NA	0.111798	0.0502
YER100W	UBC6	2.87679	1.97772	2.42488	0.369811	0.234043	0.791704	3.27875	2.22662	-0.816445	0.434	0.394	0.371	1.41497	-221.08	-0.829971	0.16549	2.48846	0.0441814	0.0538905	0.0288811	0.0495105	0.0950963	0.0113979	0.0391609	0.0649
YER101C	AST2	3.1116	0	NA	NA	NA	0.130333	2.97174	1.33122	-1.33255	0.462	0.341	0.357	1.27875	-409.09	-0.8319	0.157847	2.84203	0.0378368	0.0741376	NA	NA	0.0503499	0.0145966	0.0234171	0.078
YER102W	RPS8B	2.78032	1.81954	2.56703	0.342391	0.215385	1.71713	4.15836	NA	-0.556111	0.423	0.493	0.368	1.99123	-200.46	-0.143861	0.222572	2.4428	0.0280867	0.027661	0.033007	0.0315067	0.0153724	0.020644	0.0382954	0.0186
YER103W	SSA4	3.28533	2.11394	1.74819	0.163636	0.286822	0.363837	4.25285	3.18712	-1.10127	0.524	0.403	0.358	NA	-674.37	-0.734497	0.175442	3.88907	NA	0.0523264	NA	NA	0.0308068	NA	NA	0.0829
YER104W	RTT105	2.79727	2.5832	NA	NA	0.403141	-0.267607	2.4133	1.48592	-1.2161	0.483	0.378	0.354	0.477121	-177.87	-0.812068	0.146116	2.68181	0.0441814	NA	0.00815467	NA	NA	0.0197868	NA	0.0725
YER105C	NUP157	3.62076	2.34439	1.59106	0.342105	0.35	0.595054	3.64542	1.4069	-1.00174	0.425	0.362	0.322	1.51851	-1303.11	-0.877659	0.155166	3.05075	0.0572105	0.0547842	0.0277259	NA	0.0208031	0.016472	0.0122033	0.0876
YER106W	MAM1	2.95856	NA	NA	NA	NA	-0.33367	NA	0.417306	NA	0.389	0.284	0.327	NA	-225.19	-0.837208	0.136722	NA	NA	NA	NA	NA	NA	0.014113	NA	NA
YER107C	GLE2	3.0406	2.0569	2.25042	0.350282	0.292035	0.636086	3.26007	1.62322	NA	0.454	0.459	0.339	NA	-370.17	-0.961326	0.149987	2.62502	0.0441814	0.0547894	NA	NA	0.0201968	0.019324	0.182407	0.0571
YER109C	FLO8	3.38021	2.50243	NA	NA	0.305994	0.200083	NA	0.899766	-1.1463	0.441	0.451	0.355	NA	-749.92	-0.980926	0.152994	NA	0.040707	0.130528	0.0433217	NA	0.0199845	0.00283316	0.203867	0.0992
YER110C	KAP123	3.52401	1.91381	1.5682	0.305556	0.246914	1.04841	4.5832	1.67101	-1.3363	0.483	0.353	0.361	2.11394	-1091.61	-0.464492	0.189175	3.53492	0.0539098	0.022225	0.0315067	0.0866434	0.00561193	0.039651	0.0174596	NA
YER111C	SWI4	3.51614	1.94448	NA	NA	0.16092	0.0261237	2.77012	1.41375	NA	0.362	0.324	0.351	2.14922	-851.28	-0.838945	0.149769	2.74477	0.0354259	NA	NA	NA	0.0174608	0.0315643	0.026456	0.1474
YER112W	LSM4	2.75128	1.95904	1.92428	0.26506	0.233333	0.798636	3.53656	2.3561	-0.788612	0.319	0.298	0.426	2.33646	-122.05	-0.672061	0.162896	2.73872	0.0441814	0.107875	NA	0.0495105	0.0554638	0.0308024	0.198042	0.0329
YER113C	TMN3	3.32654	NA	NA	NA	NA	NA	NA	1.14395	-1.00174	0.38	0.339	0.406	NA	-686.02	-0.951336	0.150114	NA	0.0441814	0.0702454	NA	NA	0.02015	0.0153484	0.0962704	0.0761
YER114C	BOI2	3.49457	2.33041	2.5092	0.31677	0.323944	0.361349	2.83759	1.20992	-1.23062	0.424	0.451	0.373	1.34242	-1014.6	-0.878912	0.160282	2.47769	0.0510217	0.0712651	0.0364814	0.0462098	0.0426983	0.0314368	0.0302684	0.1034
YER115C	SPR6	2.76042	1.96848	2.50106	0.322785	0.347826	0.233757	NA	0.891259	-0.958607	0.432	0.432	0.391	NA	-200.27	-0.951105	0.161443	NA	0.0392067	0.113586	0.0182407	0.0161197	0.262327	0.00509038	0.0572849	0.0574
YER116C	SLX8	2.91645	2.63043	2.0086	0.376238	0.340376	0.000346519	NA	1.55595	-1.12321	0.527	0.389	0.375	NA	-254.56	-0.885545	0.15921	NA	0.0462082	0.0755828	0.0407734	NA	NA	0.0147924	0.130782	0.0617
YER117W	RPL23B	2.617	1.81954	1.50515	0.290323	0.138462	2.14103	NA	NA	-0.197295	0.471	0.478	0.377	NA	-150.87	-0.188133	0.219316	NA	NA	0.0341625	0.0277259	0.0346574	0.0881183	0.0207756	0.0254834	NA
YER118C	SHO1	3.04297	2.19312	2.29447	0.357143	0.290323	0.730604	3.36736	1.41196	NA	0.418	0.427	0.345	1.97772	-326.8	-0.789479	0.159809	2.63775	0.040707	0.0497594	0.0693147	0.0693147	0.0107435	NA	NA	0.0863
YER119C	AVT6	3.12937	1.96848	2.13672	0.419118	0.336957	0.209997	NA	1.77718	-1.39254	0.463	0.396	0.528	NA	-512.43	-0.996809	0.176036	NA	0.0423574	0.0454037	NA	NA	0.0485778	0.00164329	0.0252973	0.0769
YER120W	SCS2	2.86629	2	1.44716	0.407407	0.292929	1.27446	3.54407	2.60929	-0.721246	0.555	0.355	0.457	NA	-249.08	-0.711249	0.189055	2.27194	0.0423574	0.0253559	0.0433217	0.0495105	0.0354774	0.0202283	0.0366745	0.045
YER121W	YER121W	2.53782	2.04139	2.07555	0.389831	0.284404	-0.131239	NA	1.70279	NA	0.461	0.391	0.348	NA	-92.53	-0.811785	0.158099	NA	0.0378368	NA	0.0141459	0.0182407	NA	NA	NA	0.0184
YER122C	GLO3	3.17085	2.08991	1.91908	0.390244	0.196721	1.01051	3.17898	2.14632	NA	0.403	0.387	0.364	1.74819	-442.02	-0.78318	0.161778	2.1714	0.0484734	0.0453505	0.0407734	0.0577623	NA	0.0226591	0.0753421	0.0804
YER123W	YCK3	3.19728	2.62634	2.28103	0.373684	0.308057	0.514706	3.12057	1.64548	-0.906228	0.411	0.371	0.324	1.39794	-446.49	-0.780974	0.151062	2.60694	0.0539098	NA	NA	NA	0.0218603	0.016239	NA	0.092
YER124C	DSE1	3.23603	2.4624	1.69897	0.285714	0.304498	0.881201	3.48855	2.04879	0.0518854	0.385	0.343	0.328	0.30103	-503.87	-0.844602	0.14939	2.60842	0.0510217	NA	0.053319	0.053319	0.0450801	0.031042	0.157533	0.0957
YER125W	RSP5	3.38561	2.57749	2.70672	0.330709	0.286472	0.74654	NA	2.1044	-0.667764	0.477	0.427	0.33	NA	-804.46	-0.73043	0.171392	NA	0.0539098	0.0489067	0.0364814	NA	0.0159905	0.0258845	0.0336479	NA
YER126C	NSA2	2.89542	2.09342	1.43136	0.269231	0.284553	0.955167	3.93752	1.48938	-0.645507	0.447	0.385	0.37	1.8451	-248.33	-0.524345	0.193496	2.9828	0.0572105	0.0526023	0.0577623	NA	0.0434167	NA	0.0855737	0.0739
YER127W	LCP5	3.031	1.94939	1.32222	0.35	0.215909	0.728272	3.15534	1.09304	NA	0.486	0.385	0.391	1.49136	-335.37	-0.798322	0.172688	2.42869	0.0539098	0.0802331	0.0630134	NA	0.0702213	NA	0.256721	0.0755
YER128W	VFA1	2.78675	2.1038	1.27875	0.222222	0.388889	NA	2.98543	1.22961	-1.10624	0.466	0.358	0.368	2.06819	-159.11	-0.806233	0.150227	NA	0.0354259	0.0694369	NA	NA	NA	0.0196546	0.216608	0.0741
YER129W	SAK1	3.53517	2.39794	2.72181	0.319392	0.269076	0.434536	2.87622	0.918345	-0.883392	0.431	0.41	0.328	2.38021	-1046.25	-0.938533	0.141256	2.44325	0.0510217	NA	NA	NA	0.0438934	0.0115043	0.147478	0.1239
YER130C	YER130C	3.1245	1.96848	1.93952	0.372093	0.326087	0.735279	NA	1.29535	-0.370692	0.39	0.356	0.396	NA	-388.37	-0.828904	0.159358	NA	0.0324553	0.0698868	0.0407734	0.033007	NA	0.00549038	NA	0.0575
YER131W	RPS26B	2.5563	2.16435	2.55991	0.323204	0.234483	1.53095	5.70157	3.04744	-0.399027	0.417	0.475	0.425	2.15836	-97.1	-0.147914	0.235361	4.17065	NA	0.0591582	0.0315067	0.0315067	0.0702775	0.030579	0.099021	0.0298
YER132C	PMD1	3.72115	2.08991	1.80618	0.238095	0.245902	0.422589	2.91116	0.509874	NA	0.41	0.432	0.336	0.477121	-1607.66	-0.921669	0.153302	2.48998	0.0539098	0.0840742	NA	NA	0.0318127	0.0142283	NA	NA
YER133W	GLC7	2.97267	2.36173	1.78533	0.366667	0.296943	1.14208	4.16435	2.68983	-0.500863	0.45	0.342	0.281	1.78533	-293.59	-0.640029	0.163072	3.02268	0.0572105	0.0324949	0.0364814	0.0266595	0.068355	0.0224772	0.0592433	0.0518
YER134C	YER134C	2.72997	2.34439	1.57978	0.378378	0.304545	0.493569	3.79169	1.98856	-1.08938	0.469	0.352	0.397	NA	-162.79	-0.863491	0.150412	3.29834	0.0462082	0.0521515	NA	NA	0.273108	0.0165001	0.0753421	0.0651
YER136W	GDI1	3.13226	2.51455	1.90849	0.3375	0.266871	0.99127	3.86213	2.36484	NA	0.456	0.338	0.341	NA	-390.17	-0.631746	0.180252	2.87145	0.0510217	0.0332203	0.0256721	0.0577623	0.00897452	0.00807328	0.0191477	0.0596
YER137C	YER137C	2.65031	2.18184	NA	NA	0.298013	0.0670701	NA	0.729732	-0.971022	0.43	0.315	0.389	NA	-125.29	-0.95107	0.152103	NA	0.0441814	NA	0.0154033	NA	0.231157	NA	NA	NA
YER137C-A	YER137C-A	3.12156	NA	NA	NA	NA	0	NA	NA	NA	0.444	0.44	0.356	NA	-368.09	-0.848482	0.163994	NA	NA	NA	NA	NA	NA	NA	NA	NA
YER138C	YER138C	3.72165	NA	NA	NA	NA	1.15047	NA	NA	NA	0.438	0.383	0.331	NA	-1467.45	-0.841825	0.154127	NA	0.0264337	NA	NA	NA	0.00248121	NA	NA	NA
YER138W-A	YER138W-A	2.02119	1.25527	NA	NA	0.352941	0.0587288	NA	NA	NA	0.171	0.429	0.229	NA	-31.15	-1.08758	0.133045	NA	0.040707	NA	NA	NA	NA	0.0139697	NA	NA
YER139C	RTR1	2.83315	2.08636	1.95904	0.288889	0.338843	NA	3.73878	1.7216	-1.04818	0.454	0.313	0.33	1.96379	-197.99	-0.847695	0.154406	NA	0.0510217	0.0727222	0.0288811	0.0135911	0.105837	0.0228666	0.0203269	0.0496
YER140W	YER140W	3.22298	3.02776	1.6902	0.354167	0.389	0.246941	NA	1.084	-0.994819	0.391	0.348	0.39	NA	-511.37	-0.995959	0.148606	NA	0.0484734	NA	NA	NA	0.0231941	0.00552325	NA	0.0624
YER141W	COX15	3.16465	3.01662	2.32838	0.339623	0.351	0.790566	NA	NA	-1.04576	0.419	0.423	0.388	1.69897	-495.56	-0.732626	0.172124	NA	0.040707	0.062378	0.0210045	0.0126027	0.0697619	0.00658528	0.0341452	0.0663
YER142C	MAG1	2.94988	NA	NA	NA	NA	0.56476	NA	1.81805	-1.22768	0.441	0.306	0.34	NA	-253.78	-0.872469	0.147329	NA	0.0572105	0.0512755	0.0216608	0.0495105	0.0857983	0.00962996	NA	0.0754
YER143W	DDI1	3.10958	2.17609	1.82607	0.272727	0.328859	0.553907	3.81358	1.89107	-0.871924	0.497	0.396	0.375	1.20412	-403.81	-0.904195	0.168286	3.25991	0.0484734	0.100616	0.0277259	0.0364814	0.0318735	NA	0.0276154	0.0744
YER144C	UBP5	3.38346	1.94448	NA	NA	0.356322	0.341987	2.47712	0.885587	NA	0.444	0.37	0.382	1.14613	-736.65	-0.9017	0.152111	2.1383	0.0441814	NA	0.0239016	0.0315067	0.0440292	0.0115366	0.121605	0.0963
YER145C	FTR1	3.08458	1.92428	1.47712	0.517241	0.289157	0.860145	3.92273	2.14725	-0.776245	0.444	0.351	0.556	2.26245	-451.11	-0.71263	0.182643	3.06296	0.040707	0.0338105	0.0495105	0.0277259	0.0919513	0.0372615	0.144406	0.0712
YER146W	LSM5	2.45025	1.9345	NA	NA	0.235294	1.03069	NA	2.49849	-0.542572	0.543	0.277	0.606	NA	-100.58	-0.995129	0.184929	NA	0.0354259	0.0771777	0.0433217	0.0630134	NA	0.0448197	0.135911	0.023
YER147C	SCC4	3.273	1.716	1.63347	0.309524	0.196078	0.110185	2.95761	0.90585	-0.775208	0.491	0.309	0.586	2.13354	-710.07	-1.10054	0.16174	2.84804	0.0441814	0.0620416	0.0315067	NA	0.187393	0.0194319	0.123776	0.1069
YER148W	SPT15	2.85914	2.28103	NA	NA	0.247368	1.00074	NA	2.15734	-0.748119	0.473	0.394	0.332	NA	-223.13	-0.762845	0.167198	NA	0.0462082	0.0401008	0.0693147	0.0630134	0.151035	0.0269173	0.0778817	0.0599
YER149C	PEA2	3.1014	2.42488	1.77085	0.431034	0.275472	0.359873	3.89321	1.44909	-1.00966	0.449	0.34	0.416	1.89763	-386.04	-0.895014	0.14955	3.53346	0.0423574	0.0635702	0.0577623	NA	0.218122	NA	0.161197	0.0767
YER150W	SPI1	2.65031	2.22011	1.34242	0.190476	0.242424	0.440719	NA	2.49738	-1.28483	0.45	0.577	0.369	NA	-134.98	-0.766414	0.186824	NA	NA	0.109569	NA	NA	0.352334	0.000164594	NA	0.0794
YER151C	UBP3	3.43759	1.8451	1.79239	0.42623	0.275362	0.71632	3.34439	1.51866	NA	0.418	0.372	0.404	1.65321	-801.43	-0.746469	0.172765	2.62909	0.0484734	0.060625	NA	NA	NA	0.00974187	NA	0.1018
YER152C	YER152C	3.1245	1.51851	NA	NA	0.34375	0.420813	3.14301	1.55962	-0.703993	0.468	0.419	0.619	NA	-526.43	-1.03606	0.1781	2.72302	0.0484734	0.0344235	0.0247553	0.0385082	0.207424	0.00893266	0.0297488	0.0631
YER153C	PET122	2.88366	NA	NA	NA	NA	-0.421132	2.67025	1.05023	NA	0.639	0.404	0.608	1.91908	-343.27	-1.33929	0.156758	3.09173	0.040707	NA	0.0385082	0.0247553	NA	0.0110927	NA	0.0778
YER154W	OXA1	3.08243	1.80618	1.41497	0.6	0.333333	0.668739	3.81624	1.52875	-0.753994	0.447	0.427	0.526	NA	-400.12	-0.807691	0.177706	3.14781	0.0462082	0.0419837	0.053319	0.0577623	0.0774657	0.014683	0.0729629	0.0816
YER155C	BEM2	3.76989	2.12057	1.77815	0.423729	0.312977	0.970104	3.08991	1.3458	-0.702021	0.377	0.369	0.335	NA	-1700.31	-0.826461	0.152338	2.12308	0.0539098	0.0441578	NA	NA	0.0267651	0.015942	0.0175037	NA
YER156C	YER156C	3.00732	1.99123	0.90309	0.571429	0.340206	0.792125	3.7839	1.8783	-0.343423	0.466	0.369	0.51	NA	-377.42	-0.789974	0.184757	2.99222	0.0510217	0.0424981	NA	NA	0.0340439	NA	NA	0.0815
YER157W	COG3	3.3813	1.87506	NA	NA	0.202703	0.382593	3.617	1.25768	-1.06702	0.404	0.3	0.377	2.18184	-720.3	-0.74283	0.166009	3.23466	0.0423574	0.0938471	0.0346574	0.0346574	0.0276272	0.0191463	0.0877401	0.0796
YER158C	YER158C	3.23603	2.09342	2.28556	0.380208	0.276423	0.433097	2.89432	1.07207	-1.04479	0.383	0.486	0.422	0.477121	-523.48	-0.888558	0.17004	2.46272	0.0324553	NA	NA	NA	NA	0.0102364	NA	NA
YER159C	BUR6	2.63246	2.08636	2.22789	0.309524	0.305785	0.861008	3.71012	2.32042	-0.147947	0.545	0.378	0.385	NA	-128.71	-1.08062	0.162868	2.84972	0.0423574	NA	NA	0.0630134	0.343448	0.0487638	0.231049	0.0796
YER159C-A	YER159C-A	3.12156	NA	NA	NA	NA	0	NA	NA	NA	0.442	0.433	0.349	NA	-363.43	-0.839875	0.163595	NA	0.0259407	NA	NA	NA	NA	NA	NA	NA
YER160C	YER160C	3.72165	NA	NA	NA	NA	0.592931	NA	NA	NA	0.439	0.383	0.328	NA	-1468.37	-0.860431	0.152564	NA	0.0275042	NA	NA	NA	0.00238245	NA	NA	NA
YER161C	SPT2	3.00087	2.3927	1.41497	0.2	0.337398	0.43949	3.09342	1.73021	-0.759451	0.494	0.362	0.374	1.41497	-277.38	-0.92988	0.157973	2.65489	0.0462082	0.0981731	0.0256721	NA	0.0819623	0.0293468	0.101933	0.1046
YER162C	RAD4	3.35507	2.00432	1.41497	0.32	0.26	0.172076	2.9425	1.28733	-1.06399	0.468	0.359	0.37	1.75587	-720.39	-0.872311	0.156067	2.77116	0.0484734	NA	0.0315067	0.0133298	0.0935207	0.00877552	0.088865	0.0961
YER163C	YER163C	2.84448	1.27875	1.5682	0.388889	0.166667	0.540304	3.11394	1.72791	-1.00043	0.558	0.386	0.416	1.82607	-239.93	-1.00963	0.162703	2.5748	0.0510217	0.0293317	0.016906	0.0141459	NA	0.00289128	0.0250234	0.031
YER164W	CHD1	3.64414	2.10037	1.4624	0.214286	0.32	0.465233	3.20952	1.29152	-1.0655	0.465	0.354	0.369	1.27875	-1415.55	-0.76965	0.164955	2.74506	0.0510217	0.0596634	0.016906	0.0288811	0.0156854	0.0322173	0.0137257	0.0929
YER165W	PAB1	3.23905	2.18469	2.1271	0.278195	0.296053	1.76897	5.29667	2.44139	-0.20204	0.509	0.362	0.381	NA	-567.2	-0.311366	0.20561	3.52783	0.0441814	0.0163509	0.0462098	0.0266595	0.0124702	0.0230337	0.0166222	NA
YER166W	DNF1	3.67357	1.91908	NA	NA	0.317073	0.673739	NA	1.30131	NA	0.452	0.377	0.347	NA	-1557.14	-0.787314	0.167588	NA	0.0462082	0.0526518	NA	NA	0.0122922	0.0207421	0.0686284	NA
YER167W	BCK2	3.40756	1.43136	1.73239	0.396226	0.115385	0.777499	NA	1.36603	-0.66736	0.394	0.45	0.367	NA	-764.47	-0.851554	0.160136	NA	0.0441814	0.0730943	0.0288811	NA	0.0716231	0.000249362	NA	0.1112
YER168C	CCA1	3.21511	1.5682	1.6721	0.391304	0.277778	0.51796	4.13033	1.44484	-1.13077	0.459	0.305	0.373	2.2014	-518.03	-0.862016	0.153637	3.61248	0.0539098	0.0694342	0.0364814	0.0630134	0.0315718	0.0149228	0.133298	0.0568
YER169W	RPH1	3.37858	2.32634	2.20412	0.295597	0.35545	0.536911	3.3483	1.16197	-0.862646	0.434	0.383	0.405	1.74036	-737.5	-0.927823	0.154882	2.81206	0.0654623	0.127124	0.0288811	0.0407734	0.0267131	0.0151298	0.203867	0.1119
YER170W	ADK2	2.83123	2.53908	NA	NA	0.321739	0.232233	2.84757	1.56871	-1.14691	0.496	0.398	0.363	2.13033	-217.42	-1.01047	0.142296	2.61639	NA	0.0751158	0.0364814	NA	0.249029	0.0253158	0.16906	0.0614
YER171W	RAD3	3.36866	2.07918	2.11727	0.3	0.285714	0.626155	4.15836	1.18921	NA	0.465	0.341	0.307	1.49136	-736.22	-0.822749	0.156621	3.53234	0.0539098	0.0707701	0.0770164	0.0433217	0.0276519	0.0242307	0.173287	0.0783
YER172C	BRR2	3.76989	1.97313	1.83251	0.298507	0.27957	0.559547	3.15836	1.01536	NA	0.455	0.335	0.326	0.90309	-1848.72	-0.884807	0.151233	2.59991	0.061019	0.0608424	NA	NA	NA	0.0229164	0.0474758	0.1302
YER173W	RAD24	3.29667	3.11461	NA	NA	0.366	0.15051	2.87622	0.898999	-1.13371	0.424	0.341	0.385	1.17609	-622.33	-0.947589	0.143663	2.72652	0.0484734	0.0959098	0.0277259	NA	0.061752	0.00749338	0.216608	0.078
YER174C	GRX4	2.86629	1.9345	NA	NA	0.141176	0.479027	3.89209	1.75992	-0.957424	0.518	0.339	0.331	NA	-228.48	-0.841705	0.159842	3.41324	0.0423574	0.0821885	0.0495105	NA	0.166071	0.0391826	0.0976264	0.0261
YER175C	TMT1	2.95424	2.14301	1.94939	0.25	0.355072	0.916706	2.97174	1.93612	-1.36957	0.483	0.363	0.367	NA	-274.36	-0.788474	0.165648	2.05884	0.0539098	0.0370959	0.0126027	0.0113631	0.153128	0.00545182	0.0563534	0.0717
YER175W-A	YER175W-A	2.21748	2.78247	2.2878	0.316062	0.345455	-0.578397	NA	1.52229	NA	0.255	0.291	0.364	NA	-43.43	-1.07198	0.130636	NA	NA	NA	NA	NA	NA	0.0231582	NA	NA
YER176W	ECM32	3.52711	1.97772	1.77815	0.389831	0.414894	0.536078	2.86688	1.23807	-0.737075	0.42	0.359	0.406	NA	-1042.18	-0.8549	0.164508	2.33282	0.0484734	0.0746874	0.0407734	0.0364814	NA	0.00738325	NA	0.1232
YER177W	BMH1	2.90526	2.25042	1.61278	0.225	0.271186	1.9256	5.19866	3.25629	-0.0780535	0.519	0.384	0.47	NA	-273.61	-0.4908	0.212741	3.27329	0.0484734	0.0326415	0.0385082	0.0385082	0.046475	0.0128277	0.0447192	NA
YER178W	PDA1	3.1014	2.13033	1.27875	0.444444	0.298507	1.49019	5	2.81347	-0.838632	0.494	0.43	0.432	1.88649	-459.82	-0.527986	0.196701	3.50994	0.0308049	0.0127237	0.0161197	0.016906	0.0213696	0.0129347	NA	NA
YER179W	DMC1	3.00217	NA	NA	NA	NA	-0.36876	NA	0.872156	-1.57675	0.504	0.394	0.296	NA	-340.63	-0.850726	0.157252	NA	0.0423574	NA	0.0121605	NA	0.147663	0.00259324	0.099021	0.0471
YER180C	ISC10	2.90526	1.64345	2.04532	0.372727	0.27907	0.0527701	NA	0.720738	-0.769296	0.451	0.306	0.369	NA	-234.4	-0.882472	0.155278	NA	0.0539098	0.117704	0.0210045	NA	0.235037	0.0151258	0.157533	0.0635
YER180C-A	SLO1	2.41162	NA	NA	NA	NA	-0.00515593	NA	1.68244	NA	0.453	0.326	0.453	NA	-77.13	-0.944761	0.167633	NA	0.0484734	NA	NA	NA	NA	0.0168314	NA	0.0749
YER182W	FMP10	2.86629	1.98227	1.39794	0.583333	0.221053	NA	3.2833	1.69507	-1.1463	0.445	0.376	0.376	1.85126	-220.16	-0.904809	0.167684	NA	0.0510217	0.0587943	0.0256721	0.0247553	0.269277	0.0090106	NA	0.0423
YER183C	FAU1	2.80346	1.74819	1.25527	0.176471	0.163636	0.671079	2.67025	1.85075	-1.0278	0.542	0.349	0.325	NA	-206.85	-0.916192	0.156501	2.0035	0.0333721	0.0499163	0.0157533	0.0770164	NA	0.0401866	0.128361	0.0218
YER184C	YER184C	3.37749	2.68485	NA	NA	0.347826	-0.195725	NA	0.26031	NA	0.391	0.362	0.391	NA	-772.11	-0.899793	0.156377	NA	0.0510217	NA	0.0385082	0.0231049	NA	0.0151442	NA	0.0716
YER185W	PUG1	2.95999	1.4624	1.36173	0.363636	0.107143	NA	NA	0	-1.9393	0.408	0.368	0.345	1.51851	-277.44	-0.98292	0.160006	NA	0.0484734	NA	NA	NA	0.39	0.00156852	NA	0.0232
YER186C	YER186C	2.96426	2.09691	1.75587	0.392857	0.25	0.508529	NA	1.02362	NA	0.436	0.329	0.394	NA	-291.98	-1.00843	0.142188	NA	0.0441814	0.0523227	NA	NA	0.131867	0.00857028	NA	0.0372
YER187W	YER187W	2.62941	2.15229	NA	NA	0.326241	-0.124245	NA	0	-0.953115	0.521	0.43	0.401	NA	-169.31	-1.01966	0.147462	NA	0.0462082	NA	NA	NA	0.197788	0.0222909	NA	NA
YER188C-A	YER188C-A	2.47712	NA	NA	NA	NA	-0.243213	NA	NA	NA	0.39	0.33	0.34	NA	-35.62	-0.854633	0.161202	NA	0.0333721	NA	NA	NA	NA	0.00579756	NA	NA
YER189W	YER189W	2.56703	NA	NA	NA	NA	-1.9914	NA	NA	NA	0.48	0.317	0.407	NA	-110.34	-0.797854	0.178124	NA	NA	NA	NA	NA	NA	NA	NA	NA
YER190C-B	YER190C-B	2.68395	NA	NA	NA	NA	0	NA	NA	NA	0.522	0.342	0.497	NA	-125.89	-1.05519	0.147239	NA	0.0484734	NA	NA	NA	NA	NA	NA	NA
YER190W	YRF1-2	3.70295	NA	NA	NA	NA	-1.77469	NA	NA	NA	0.479	0.413	0.482	NA	-1890.3	-0.994155	0.159289	NA	0.040707	NA	NA	NA	NA	NA	NA	0.1076
YFL001W	DEG1	3.12352	1.41497	1.23045	0.4375	0.12	0.551937	3.7679	1.18648	-0.938925	0.429	0.343	0.391	1.89209	-394.75	-0.830326	0.165133	3.21622	0.0462082	0.0666937	NA	NA	0.129253	NA	0.231049	0.0665
YFL002C	SPB4	3.26031	2.02938	1.14613	0.230769	0.320755	0.607969	3.75891	1.11727	NA	0.446	0.339	0.351	1.4624	-573.69	-0.884637	0.156776	3.15125	0.0539098	0.0534343	NA	NA	0.105584	NA	0.231049	0.0839
YFL002W-A	YFL002W-A	3.72534	NA	NA	NA	NA	1.04138	NA	NA	NA	0.434	0.363	0.313	NA	-1441.22	-0.819769	0.151394	NA	0.0392067	NA	NA	NA	NA	NA	NA	NA
YFL002W-B	YFL002W-B	3.11959	NA	NA	NA	NA	0	NA	NA	NA	0.451	0.385	0.321	NA	-354.2	-0.75334	0.164441	NA	0.0324553	NA	NA	NA	NA	NA	NA	NA
YFL003C	MSH4	3.42111	3.0406	NA	NA	0.361	-0.274906	NA	0.325105	-0.932557	0.408	0.338	0.32	NA	-772.5	-0.964594	0.137537	NA	0.0510217	NA	NA	NA	0.00531937	0.0211123	NA	0.0552
YFL004W	VTC2	3.39568	1.88649	2.16137	0.361111	0.289474	0.76119	3.46389	1.95432	-0.569441	0.434	0.321	0.363	1.41497	-806.8	-0.708328	0.166247	2.70356	0.0572105	0.031997	0.0364814	0.0630134	0.0132342	0.0287635	0.0491594	0.0797
YFL005W	SEC4	2.81158	2.34044	2.21219	0.308642	0.252294	1.00126	NA	2.60607	-0.682146	0.426	0.37	0.421	NA	-225.24	-0.706842	0.17196	NA	0.0539098	0.0410335	NA	NA	0.242156	0.0221763	0.0572849	0.0386
YFL007W	BLM10	3.76989	1.79239	2.11727	0.323077	0.245902	0.70155	3.41497	1.33078	-1.15428	0.441	0.315	0.372	0.778151	-1893.68	-0.825786	0.161832	2.71426	0.0654623	0.0431972	NA	NA	0.0207132	0.0020371	NA	0.0862
YFL008W	SMC1	3.56561	1.98227	1.81954	0.415385	0.294737	0.409594	3.75664	1.51985	-1.06601	0.428	0.284	0.362	1.39794	-1062.05	-0.787287	0.16188	3.34724	0.0378368	0.0881505	0.0256721	0.0577623	0.0937331	0.0227528	0.037266	0.116
YFL009W	CDC4	3.36922	1.94448	2.25527	0.329609	0.264368	0.550839	NA	NA	-0.980884	0.423	0.403	0.364	NA	-783.69	-0.858062	0.158454	NA	0.0484734	0.0730289	0.0203867	0.0462098	0.041193	0.0143522	0.0924196	0.0874
YFL010C	WWM1	2.80346	2.14613	1.20412	0.133333	0.316547	0.848188	3.7796	2.63085	NA	0.651	0.5	0.349	1.96379	-245.49	-0.842132	0.174936	2.93192	0.0441814	0.0138461	NA	NA	0.0373222	0.00452436	NA	0.0449
YFL010W-A	AUA1	2.45484	NA	NA	NA	NA	-1.30277	NA	NA	NA	0.568	0.389	0.316	NA	-71.3	-0.867758	0.127107	NA	0.0462082	0.0240938	0.0138629	NA	NA	0.00541577	NA	NA
YFL011W	HXT10	3.21511	NA	NA	NA	NA	-0.645508	NA	0	NA	0.424	0.43	0.38	NA	-591.98	-0.785514	0.180414	NA	NA	NA	NA	NA	NA	0.0209471	NA	NA
YFL012W	YFL012W	2.65031	NA	NA	NA	NA	-0.445875	NA	0.502837	NA	0.389	0.356	0.329	NA	-109.39	-0.989805	0.135208	NA	NA	NA	NA	NA	0.380725	0.0217281	NA	NA
YFL013C	IES1	3.31785	1.5563	NA	NA	0.4	0.479287	3.14301	1.58758	-0.870955	0.457	0.329	0.416	1.38021	-637.68	-0.87152	0.16289	2.66467	0.0423574	0.0573758	NA	NA	0.0602323	0.0029163	0.0279495	0.1096
YFL014W	HSP12	2.51851	2.24304	1.60206	0.230769	0.258621	0.524551	3.65225	3.93613	NA	0.609	0.382	0.455	NA	-118.24	-0.194736	0.229723	3.12802	NA	0.0800271	NA	NA	NA	NA	NA	0.0442
YFL016C	MDJ1	3.18639	1.89763	1.25527	0.235294	0.269231	0.632457	3.8791	1.74926	-0.198322	0.492	0.432	0.484	1.72428	-575.71	-0.794335	0.190216	3.24689	NA	0.0412014	0.0117483	NA	0.343091	0.00731674	NA	0.0889
YFL017C	GNA1	2.68124	2.25527	1.36173	0.272727	0.385475	0.710472	3.40654	2.10417	-0.713319	0.444	0.3	0.519	1.39794	-155.14	-0.841546	0.177671	2.69694	0.0300596	0.0596872	0.0346574	0.0770164	0.396129	0.0261505	0.117483	0.0521
YFL017W-A	SMX2	2.36922	1.85733	1.51851	0.46875	0.225352	0.918438	3.14613	2.39475	NA	0.487	0.282	0.474	2.47276	-70.6	-0.979779	0.157206	2.23025	0.0365811	NA	0.00976264	0.0770164	NA	0.0483496	0.115525	0.019
YFL018C	LPD1	3.17609	1.77815	1.97313	0.27957	0.254237	1.33266	4.39094	2.64308	-1.1261	0.51	0.366	0.392	NA	-506.19	-0.596779	0.192832	3.05865	0.0423574	0.0210389	0.0216608	0.0161197	0.0236098	0.0103047	NA	0.0498
YFL020C	PAU5	2.56703	NA	NA	NA	NA	-0.863915	NA	NA	-1.92445	0.504	0.496	0.382	NA	-115.02	-0.293881	0.223775	NA	0.0441814	NA	0.0693147	0.0161197	0.349175	0.0105016	NA	NA
YFL021W	GAT1	3.18554	2.16732	NA	NA	0.232877	0.44298	3.07188	1.91272	-1.40121	0.393	0.432	0.556	1.32222	-464.25	-0.925865	0.170569	2.62992	NA	0.0538221	NA	NA	0.00941377	0.00814305	NA	NA
YFL022C	FRS2	3.17955	1.89763	1.88649	0.368421	0.346154	1.20028	NA	2.28189	-0.74739	0.478	0.321	0.518	NA	-498.69	-0.503147	0.192602	NA	0.0441814	0.0264899	0.0364814	NA	0.00714217	0.0169712	0.0273971	0.077
YFL023W	BUD27	3.37858	1.99123	1.87506	0.324324	0.309278	0.359303	3.11394	0.670895	-0.736601	0.523	0.28	0.404	1.11394	-737.51	-0.86954	0.159623	2.7554	0.061019	0.0840493	NA	NA	0.0279997	NA	0.239016	0.1035
YFL024C	EPL1	3.39777	2.16137	2.63649	0.386574	0.381944	0.488522	3.04532	0.906119	NA	0.442	0.334	0.366	1.92942	-754.04	-0.812708	0.158294	2.558	0.0462082	0.0848169	NA	NA	0.00873521	0.033612	0.277259	0.1567
YFL025C	BST1	3.48996	2.30963	1.64345	0.302326	0.315271	0.357934	NA	0.783403	-0.786217	0.407	0.334	0.367	1.83885	-953.27	-0.89361	0.152884	NA	0.0510217	0.0671183	NA	NA	0.0445828	0.00703242	0.121605	0.0915
YFL026W	STE2	3.11261	2.23805	1.50515	0.354839	0.30814	-0.21882	NA	2.42259	-0.244201	0.37	0.414	0.347	0.954243	-403.69	-0.867796	0.158693	NA	0.0462082	0.0442048	0.0154033	NA	0.0133407	NA	0.147478	NA
YFL027C	GYP8	3.17435	1.69897	2.1038	0.309524	0.285714	0.0941208	2.75815	1.22344	NA	0.414	0.307	0.406	1.74036	-464.57	-0.91684	0.152856	2.66497	0.0484734	0.0938721	NA	NA	0.0595242	0.00903491	0.0737391	0.0428
YFL028C	CAF16	2.93952	1.75587	1.44716	0.259259	0.339286	0.807737	3.20952	1.80971	-0.948076	0.49	0.324	0.369	2.34044	-297.74	-0.760587	0.16109	2.4035	0.0539098	0.0523514	0.0495105	NA	0.18629	0.0334713	0.103455	0.033
YFL029C	CAK1	3.04415	1.6902	1.70757	0.46	0.125	0.361349	NA	1.36361	-1.14509	0.45	0.32	0.474	2.14922	-359.64	-0.870744	0.172441	NA	0.0462082	0.069513	NA	NA	0.129075	0.0127207	0.103455	0.0534
YFL030W	AGX1	3.06371	1.94448	2.10037	0.44	0.218391	0.0179503	2.5302	0.751895	NA	0.497	0.417	0.487	NA	-446.99	-0.915483	0.178674	2.51358	0.0510217	NA	NA	NA	0.292307	0.0061135	0.066014	0.0498
YFL031W	HAC1	2.85552	2.62014	1.83885	0.514706	0.396635	0.985704	3.95279	1.57303	0.0201955	0.464	0.431	0.519	1.07918	-248.3	-0.993293	0.159833	2.96756	0.0654623	0.0195329	0.0407734	0.0770164	0.373403	0.0207425	0.105022	NA
YFL033C	RIM15	3.72534	2.33041	2.30963	0.384236	0.206573	0.575764	NA	NA	NA	0.438	0.411	0.378	NA	-1659.77	-0.887954	0.153682	NA	0.0510217	NA	NA	NA	0.0103955	0.00893184	0.0312228	0.114
YFL034C-A	RPL22B	2.56703	1.78533	1.50515	0.322581	0.266667	1.54873	4.87332	2.15546	NA	0.447	0.317	0.398	NA	-107.46	-0.536803	0.192437	3.3248	0.0264337	0.0934911	0.0577623	0.0192541	NA	0.0276187	0.231049	0.0746
YFL034C-B	MOB2	2.93651	2.19033	1.66276	0.466667	0.227273	0.74766	3.35218	1.60589	-0.922996	0.42	0.347	0.455	1.25527	-245.44	-0.973698	0.164929	2.6056	0.0423574	0.0890953	0.0577623	0.0144406	0.064238	0.0124305	0.231049	0.1289
YFL034C-B	MOB2	2.93651	2.19033	1.66276	0.466667	0.227273	0.74766	3.35218	1.60589	-0.922996	0.42	0.347	0.455	1.25527	-245.44	-0.973698	0.164929	2.6056	0.0423574	0.0890953	0.0577623	0.0144406	0.0513732	0.0124305	0.231049	0.1289
YFL034W	YFL034W	3.50813	2.08279	2.28103	0.347368	0.241667	0.4014	3.04532	1.17574	-1.37059	0.486	0.383	0.361	1.80618	-1077.68	-0.805385	0.15798	2.64491	0.0510217	0.0914482	NA	NA	0.0303821	0.0182937	NA	0.0952
YFL036W	RPO41	3.6081	1.79239	2.28103	0.373684	0.213115	0.632942	NA	1.16584	-0.834162	0.442	0.356	0.343	NA	-1317.05	-0.772305	0.162105	NA	0.0539098	0.0880422	NA	NA	0.0594257	0.00960387	NA	0.1011
YFL037W	TUB2	3.13799	2.35603	1.82607	0.363636	0.252212	1.30294	NA	2.53029	-0.9813	0.504	0.384	0.441	NA	-493.62	-0.56634	0.187655	NA	0.0462082	0.0158119	0.017773	0.0223596	0.0112287	0.0146688	0.0141459	NA
YFL038C	YPT1	2.79309	1.98227	1.72428	0.307692	0.347368	1.33322	NA	2.79475	-0.485452	0.444	0.343	0.585	NA	-214.13	-0.732523	0.195813	NA	0.0423574	0.0300702	0.0239016	NA	0.235164	0.0124981	0.0184839	0.0386
YFL039C	ACT1	3.05231	1.91908	2.11059	0.3125	0.329268	1.8914	NA	3.40667	-0.66615	0.479	0.404	0.431	NA	-397.58	-0.148411	0.220649	NA	0.0423574	0.0165632	0.0150684	0.0187337	0.00825836	0.0150422	0.0122898	NA
YFL040W	YFL040W	3.21032	2.22789	NA	NA	0.255952	-0.863915	NA	0.114611	NA	0.377	0.373	0.397	NA	-524.63	-0.986122	0.159565	NA	0.0510217	NA	0.0187337	NA	NA	0.0211623	NA	NA
YFL041W	FET5	3.27161	2.24055	1.14613	0.384615	0.225434	0.539552	3.45332	1.55759	-0.88941	0.526	0.335	0.406	0.954243	-658.53	-0.838186	0.166287	2.9143	0.0539098	0.0480396	NA	NA	0.0478964	0.0442831	0.157533	0.06
YFL041W-A	YFL041W-A	2.2833	1.66276	0.90309	0.714286	0.222222	-0.495938	NA	0	NA	0.391	0.281	0.5	NA	-52.86	-0.761615	0.147541	NA	NA	NA	NA	NA	NA	0.00209216	NA	0.0292
YFL042C	YFL042C	3.30643	1.60206	1.54407	0.382353	0.282051	0.288293	NA	1.35263	NA	0.465	0.375	0.428	NA	-663.59	-0.886158	0.161444	NA	0.0462082	0.0574267	NA	NA	0.0436307	0.00313209	NA	0.077
YFL044C	OTU1	2.95713	2.2833	1.34242	0.380952	0.308901	0.133602	3.44248	2.03731	-0.521578	0.493	0.321	0.49	1.83885	-319.69	-0.743673	0.18661	3.30909	0.0572105	0.029368	NA	NA	NA	0.0123085	0.0296217	0.0634
YFL045C	SEC53	2.88366	2.1271	1.94448	0.298851	0.308271	1.50203	3.54407	2.78583	-0.400554	0.427	0.337	0.408	1.59106	-257.49	-0.26778	0.20742	2.04596	0.0462082	0.0258395	0.0301368	NA	0.108149	0.0188371	0.0545785	NA
YFL046W	FMP32	2.79518	2.17898	1.47712	0.275862	0.333333	NA	NA	1.95175	-1.07883	0.476	0.303	0.356	1.79934	-200.72	-0.900714	0.15365	NA	0.0423574	0.0620864	NA	NA	0.107838	0.035555	NA	0.0798
YFL047W	RGD2	3.33143	1.78533	NA	NA	0.233333	0.579005	3.24304	1.41687	-1.01592	0.432	0.312	0.418	2.06819	-677.42	-0.859854	0.157399	2.66497	0.0484734	0.0887918	NA	NA	0.0199609	0.0145923	0.0587413	0.0947
YFL048C	EMP47	3.12646	1.97313	1.25527	0.294118	0.268817	0.703978	3.4624	2.08535	-0.769551	0.455	0.33	0.365	1.11394	-439.6	-0.752752	0.167761	2.75918	0.0462082	0.0493	NA	NA	0.0356812	0.0101283	0.0592433	0.048
YFL049W	SWP82	3.27231	2.15836	1.65321	0.386364	0.265734	0.324323	3.50243	1.43805	-0.797239	0.455	0.33	0.354	0.477121	-546.88	-0.844258	0.155714	3.17839	0.040707	0.140658	NA	NA	0.0209806	0.00620689	0.130782	0.0759
YFL050C	ALR2	3.41111	2.43775	NA	NA	0.344322	0.00552291	3.32838	0.1959	-0.955068	0.437	0.42	0.336	0.477121	-845.94	-0.913575	0.153147	3.32306	0.0510217	NA	NA	NA	0.0871806	0.0109585	0.0488132	0.1053
YFL051C	YFL051C	2.68395	NA	NA	NA	NA	-1.18843	NA	NA	-1.43063	0.416	0.466	0.379	NA	-144.79	-0.941311	0.159556	NA	0.0484734	NA	0.0157533	0.0182407	0.228039	0.0227656	NA	0.1123
YFL052W	YFL052W	3.14551	NA	NA	NA	NA	0.0166984	NA	0.311754	-1.84164	0.476	0.382	0.393	NA	-475.38	-1.0168	0.139867	NA	0.0484734	NA	NA	NA	0.0511801	0.0224494	NA	0.083
YFL053W	DAK2	3.24944	NA	NA	NA	NA	-1.48149	NA	0.190612	-1.88941	0.588	0.439	0.365	NA	-687	-0.814306	0.165618	NA	0.0539098	NA	NA	NA	0.00797975	0.00605412	NA	NA
YFL054C	YFL054C	3.28803	NA	NA	NA	NA	-0.00780085	NA	1.07365	NA	0.482	0.468	0.352	NA	-692.17	-0.934801	0.151456	NA	0.0510217	NA	NA	NA	0.140461	0.00132414	NA	0.0787
YFL055W	AGP3	3.22453	NA	NA	NA	NA	-0.216669	NA	0.834993	-1.57512	0.496	0.422	0.363	NA	-598.04	-0.915293	0.159652	NA	0.0654623	NA	0.0266595	NA	NA	0.016005	0.0320901	0.0742
YFL056C	AAD6	2.8055	1.6721	NA	NA	0.456522	-0.309096	NA	NA	-0.977572	0.484	0.408	0.38	NA	-222.55	-0.900528	0.159933	NA	0.0539098	NA	NA	NA	NA	0.00589188	0.103455	0.0968
YFL057C	AAD16	2.66181	NA	NA	NA	NA	-0.397073	NA	NA	-1.08672	0.516	0.405	0.353	NA	-156.46	-0.771445	0.183963	NA	0.0510217	NA	NA	NA	0.251907	NA	NA	0.1133
YFL058W	THI5	3.00988	NA	NA	NA	NA	-0.352618	NA	NA	-1.95468	0.446	0.358	0.525	NA	-363.85	-0.262177	0.219766	NA	0.0510217	NA	NA	NA	NA	NA	NA	NA
YFL059W	SNZ3	2.95279	NA	NA	NA	NA	0.0194479	NA	NA	-1.4437	0.569	0.398	0.441	NA	-343.76	-0.696033	0.199083	NA	0.0539098	0.0241049	0.0256721	NA	NA	0.0203147	NA	NA
YFL060C	SNO3	2.82543	NA	NA	NA	NA	-0.137273	2.29003	NA	-1.37059	0.502	0.323	0.368	1.86332	-209.72	-0.843393	0.159013	2.42893	0.0423574	0.0430796	NA	NA	0.400802	0.0129413	NA	0.0749
YFL061W	DDI2	2.83123	NA	NA	NA	NA	NA	NA	NA	-1.64975	0.504	0.412	0.403	NA	-237	-0.906006	0.173543	NA	NA	NA	NA	NA	NA	0.0192079	NA	NA
YFL062W	COS4	3.0569	NA	NA	NA	NA	-2.04576	NA	NA	NA	0.403	0.326	0.416	2.0607	-373.36	-0.896119	0.155169	NA	0.040707	0.0370918	NA	NA	NA	0.00929566	NA	NA
YFL064C	YFL064C	2.72016	NA	NA	NA	NA	0	NA	NA	NA	0.423	0.314	0.469	NA	-165.41	-0.890788	0.155122	NA	0.0308049	NA	NA	0.0288811	NA	0.0227074	NA	NA
YFL065C	YFL065C	2.48996	NA	NA	NA	NA	0	NA	NA	NA	0.456	0.379	0.437	NA	-84.32	-0.984895	0.164576	NA	NA	NA	NA	NA	NA	0.0106781	NA	NA
YFL066C	YFL066C	3.07151	NA	NA	NA	NA	-2.31876	NA	NA	NA	0.517	0.377	0.483	NA	-452.01	-1.04031	0.170614	NA	0.0423574	0.135971	NA	0.0203867	NA	NA	NA	NA
YFL067W	YFL067W	2.72263	NA	NA	NA	NA	-1.96658	NA	NA	-1.40121	0.528	0.67	0.29	NA	-222.7	-0.850882	0.173429	NA	0.0392067	NA	NA	NA	0.153175	0.00013382	NA	NA
YFL068W	YFL068W	2.68395	NA	NA	NA	NA	NA	NA	NA	NA	0.534	0.342	0.497	NA	-126.94	-1.07286	0.145855	NA	0.040707	NA	NA	NA	NA	0.0025259	NA	NA
YFR001W	LOC1	2.78888	1.88649	1.64345	0.232558	0.289474	1.03028	3.56229	1.77664	-0.869988	0.449	0.351	0.312	NA	-153.04	-0.740655	0.159987	2.53329	0.0510217	0.0682602	NA	NA	0.187677	NA	0.239016	0.037
YFR002W	NIC96	3.4014	1.92428	1.23045	0.3125	0.228916	0.629409	4.19033	1.39632	-0.726304	0.406	0.31	0.367	1.54407	-779.61	-0.809461	0.160796	3.56104	0.0510217	0.0638181	NA	NA	0.0177992	0.016087	NA	0.0863
YFR003C	YPI1	2.67025	2.0569	1.63347	0.428571	0.300885	0.685454	3.03342	2.42303	-0.755723	0.513	0.385	0.365	NA	-148.8	-0.917238	0.142313	2.34991	0.0392067	0.119323	0.0239016	NA	NA	NA	0.0582477	0.0628
YFR004W	RPN11	2.96426	1.77815	1.57978	0.351351	0.220339	1.14411	4.21484	2.47865	-0.487182	0.492	0.326	0.414	2.13988	-309.98	-0.69033	0.178775	3.07111	0.0484734	0.0565443	0.0866434	0.0770164	0.158163	0.0164968	0.0778817	0.0686
YFR005C	SAD1	3.12937	2.25527	1.68124	0.382979	0.307263	0.549223	2.22272	1.08863	-1.13018	0.437	0.301	0.363	0.845098	-416.05	-0.916425	0.152558	1.68261	0.0365811	0.0617193	0.0346574	NA	0.0468856	0.0281523	0.198042	0.0627
YFR006W	YFR006W	3.20629	1.95904	2.26007	0.381215	0.244444	0.85304	NA	1.96251	-0.957424	0.463	0.326	0.362	NA	-510.18	-0.678531	0.171674	NA	0.0441814	0.0249614	NA	NA	0.00918196	0.0120489	NA	0.0514
YFR007W	YFH7	3.02612	1.76343	1.74819	0.345455	0.298246	NA	2.20683	1.12837	-1.05799	0.48	0.322	0.359	1.83251	-340.57	-0.816234	0.163503	NA	NA	0.0567335	NA	NA	0.216602	0.00653815	0.0770164	0.0679
YFR008W	FAR7	2.82347	2.53148	1.43136	0.384615	0.327434	0.0131736	2.68664	1.73694	-1.23657	0.468	0.239	0.41	1.5563	-185.1	-0.888773	0.162185	2.67438	0.0392067	NA	NA	NA	0.173491	0.0142895	0.0686284	0.0635
YFR009W	GCN20	3.35392	1.85733	1.79239	0.295082	0.338028	0.922725	4.16435	2.04159	-0.575772	0.467	0.331	0.382	1.6721	-748.63	-0.542043	0.178958	3.24188	0.0539098	0.0360647	NA	NA	0.0222153	0.0128504	0.0137529	0.067
YFR010W	UBP6	3.17609	1.96848	1.92428	0.325301	0.206522	0.765146	3.83059	2.36621	-0.742082	0.454	0.322	0.332	1.91908	-449.47	-0.682469	0.16566	3.06582	0.0484734	0.046806	0.0239016	0.0288811	0.0193115	0.00450277	0.0176373	0.0478
YFR011C	AIM13	2.71012	NA	NA	NA	NA	NA	3.55023	2.15189	-0.967784	0.415	0.304	0.404	1.72428	-144.24	-0.667655	0.171855	NA	0.0441814	0.0646217	0.0630134	0.053319	0.0665873	0.0320972	0.16906	0.0267
YFR012W-A	YFR012W-A	1.93952	NA	NA	NA	NA	-0.687823	NA	NA	NA	0.483	0.414	0.448	NA	-23.44	-0.747766	0.178443	NA	NA	NA	NA	NA	NA	0.0208067	NA	NA
YFR013W	IOC3	3.37365	NA	NA	NA	NA	0.497482	3.24797	1.35706	-1.07109	0.464	0.338	0.36	1.93952	-715.81	-0.853375	0.150885	2.75126	0.0462082	0.062439	NA	NA	0.0269106	0.0395366	0.130782	0.0908
YFR014C	CMK1	3.12743	2.30103	2.29667	0.385787	0.311558	0.546196	3.18184	1.83584	NA	0.49	0.338	0.398	2.04532	-436.68	-0.789766	0.164345	2.63665	0.0510217	0.0480133	NA	NA	0.236295	0.0109247	0.0825175	0.0753
YFR015C	GSY1	3.32777	2.05308	1.85126	0.428571	0.294643	0.630813	3.79934	1.88377	NA	0.492	0.35	0.432	1.5563	-743.14	-0.724903	0.179416	3.16882	NA	NA	NA	NA	0.163289	0.00526726	NA	0.0826
YFR016C	YFR016C	3.56844	1.72428	1.90849	0.3375	0.423077	0.660789	2.84757	NA	-1.10735	0.545	0.328	0.314	2.07555	-1076.54	-0.817924	0.154999	2.1896	0.0510217	0.0477512	NA	NA	0.0573565	0.0269845	0.0116105	0.0863
YFR017C	IGD1	2.76938	1.6902	1.85126	0.457143	0.5	NA	2.8055	1.8344	-0.504317	0.495	0.469	0.582	NA	-213.25	-0.889691	0.199009	NA	0.0287045	NA	NA	NA	0.213921	0.0110556	NA	0.0678
YFR018C	YFR018C	3.03822	2.14301	1.80618	0.412698	0.427536	0.42012	3.59879	1.45228	-0.809949	0.593	0.396	0.577	NA	-456.35	-1.2031	0.162624	3.17896	0.0308049	0.0286311	NA	NA	0.114102	0.0184874	NA	0.0722
YFR019W	FAB1	3.76989	2.24551	0.60206	0.666667	0.28	0.504715	2.17319	NA	-1.11407	0.397	0.397	0.383	NA	-1765.71	-0.852356	0.156718	1.67769	0.0423574	0.0722477	NA	NA	0.0341581	0.00398872	0.02539	0.1309
YFR021W	ATG18	3.17696	1.95424	1.94939	0.420455	0.426966	0.26839	3.19312	1.24578	-0.847712	0.415	0.419	0.461	2.14613	-520.02	-0.878522	0.167822	2.92525	0.0539098	0.105616	NA	NA	0.390571	0.0131719	0.0618881	0.0901
YFR022W	ROG3	3.34282	2.04139	1.79239	0.327869	0.348624	0.181786	NA	0.718169	-1.29843	0.428	0.455	0.379	NA	-713.13	-0.945162	0.156123	NA	0.0484734	NA	NA	NA	0.0350366	NA	0.0855737	0.0924
YFR023W	PES4	3.26387	2.43616	NA	NA	0.268382	-0.280835	NA	0.185542	NA	0.356	0.332	0.292	NA	-490.07	-0.838349	0.149709	NA	NA	NA	NA	NA	0.0140984	0.0203791	NA	NA
YFR024C-A	LSB3	3.13988	2.11394	1.39794	0.375	0.372093	0.736571	3.56467	2.36204	NA	0.474	0.526	0.326	1.23045	-504.97	-0.690889	0.178837	2.82874	0.0484734	0.0277151	0.0288811	NA	0.0402655	0.00701442	0.0550117	0.0683
YFR025C	HIS2	3.00346	1.94939	1.4624	0.392857	0.318182	0.573196	3.63144	1.69062	-1.15181	0.485	0.295	0.494	2.07555	-334.66	-0.855475	0.1697	3.05863	0.0539098	0.0330597	0.0433217	0.0577623	0.251286	0.0245594	0.0877401	0.0538
YFR026C	ULI1	2.70757	1.99564	2.15836	0.363636	0.295918	NA	2.85794	0.291591	-1.33724	0.429	0.4	0.418	NA	-158.01	-1.03066	0.160902	NA	0.0484734	NA	0.0315067	NA	0.185319	0.00401195	0.210045	0.063
YFR027W	ECO1	2.92737	NA	NA	NA	NA	-0.0337652	NA	1.03451	-1.35754	0.411	0.415	0.429	NA	-259.47	-1.10844	0.154103	NA	NA	0.117514	0.0693147	NA	0.114843	0.0330039	0.182407	0.0616
YFR028C	CDC14	3.21906	1.78533	1.53148	0.181818	0.1	0.525329	3.93197	1.47243	-0.729088	0.462	0.389	0.417	1.30103	-532.82	-0.887192	0.16577	3.40681	0.0462082	0.0945502	NA	NA	0.0512077	0.0483151	0.216608	0.08
YFR029W	PTR3	3.30899	1.88649	1.38021	0.391304	0.289474	0.135704	NA	1.03571	-1.3019	0.445	0.408	0.479	NA	-632.02	-0.922702	0.169468	NA	0.0441814	0.102654	0.053319	NA	0.025087	0.0176114	0.154033	NA
YFR030W	MET10	3.49248	1.68124	1.74819	0.4	0.170213	0.666498	3.19866	2.66997	-1.35952	0.466	0.355	0.369	1.72428	-1003.9	-0.588128	0.182489	2.53343	0.0484734	0.0491502	NA	NA	0.0655012	0.00505023	0.0167023	0.1009
YFR031C	SMC2	3.54568	1.73239	1.73239	0.415094	0.188679	0.501031	3.5172	0.861833	-0.960983	0.439	0.3	0.359	1.61278	-1033.4	-0.822476	0.14818	3.01658	0.0441814	0.0586789	NA	NA	0.0166322	0.0231667	0.157533	0.1267
YFR031C-A	RPL2A	2.88366	2.1271	1.43136	0.307692	0.195489	1.92836	NA	NA	-0.565431	0.522	0.475	0.427	2.40993	-287.87	-0.111696	0.238067	NA	NA	0.0288204	0.0315067	0.0247553	0.0305947	0.0171307	0.0430526	0.0164
YFR032C	RRT5	2.93952	NA	NA	NA	NA	NA	NA	0	-1.12901	0.517	0.431	0.507	NA	-285.52	-0.775769	0.195309	NA	0.040707	NA	0.0203867	NA	NA	NA	NA	NA
YFR032C-A	RPL29	2.25527	1.87506	2.52504	0.428144	0.148649	1.2357	4.70842	3.40451	NA	0.417	0.417	0.517	NA	-50.92	-0.166148	0.239288	3.47287	0.0264337	0.0956387	NA	NA	NA	0.0177994	0.0257676	NA
YFR032C-B	YFR032C-B	2.4216	2.45332	1.68124	0.234043	0.431095	1.54118	NA	NA	NA	0.364	0.398	0.364	NA	-59.58	-1.00419	0.15125	NA	0.0365811	0.0483652	NA	NA	NA	0.0165112	NA	NA
YFR033C	QCR6	2.64738	2.08991	2.04139	0.357798	0.262295	1.2911	3.65225	2.2339	NA	0.716	0.203	0.473	2.16435	-118.24	-0.67605	0.180283	2.36303	0.0280867	0.121839	NA	0.0187337	0.311289	0.0196045	0.103455	0.0729
YFR034C	PHO4	2.97267	2.54531	1.4624	0.464286	0.497143	0.210799	NA	1.83045	-0.378305	0.556	0.463	0.607	NA	-364.99	-1.16862	0.176922	NA	0.0293608	0.0830392	NA	0.0385082	NA	NA	0.203867	0.0887
YFR035C	YFR035C	2.53782	NA	NA	NA	NA	-1.46597	NA	0	NA	0.365	0.487	0.496	NA	-125.06	-1.04099	0.154992	NA	0.0333721	NA	0.0192541	0.0346574	NA	0.0123481	NA	0.0791
YFR036W	CDC26	2.57403	2.24551	1.60206	0.333333	0.308571	0.0704065	NA	1.31182	-0.805208	0.48	0.296	0.672	0.30103	-109.73	-0.873371	0.187472	NA	0.0392067	NA	0.0577623	0.0630134	0.283589	NA	0.173287	0.0941
YFR037C	RSC8	3.22376	1.96848	1.43136	0.423077	0.173913	1.18746	3.52892	1.92157	-0.367441	0.516	0.324	0.554	1.86923	-596.76	-0.89311	0.181106	2.34343	0.0441814	0.0499548	0.053319	0.0462098	0.212413	0.0271432	0.106638	0.0833
YFR038W	IRC5	3.40858	1.96379	NA	NA	0.241758	NA	NA	1.14613	-1.19111	0.432	0.303	0.4	NA	-784.61	-0.803426	0.157995	NA	0.0462082	0.0813347	NA	NA	0.00856663	NA	0.203867	0.0847
YFR039C	YFR039C	3.18554	1.65321	2.06446	0.304348	0.181818	0.442134	3.50106	1.44442	-1.09205	0.47	0.292	0.382	0.778151	-481.74	-0.882439	0.15415	3.0593	0.0423574	0.0614716	NA	NA	0.0777594	0.0120184	0.100456	0.0688
YFR040W	SAP155	3.47842	2.0086	1.90849	0.325	0.188119	0.73743	3.77525	1.43474	-0.937794	0.425	0.286	0.384	1.62325	-873.13	-0.80494	0.152547	3.03821	0.0510217	0.0818447	0.0346574	0.0770164	0.00909974	0.0168353	0.111798	0.1195
YFR041C	ERJ5	2.94841	1.96848	1.61278	0.275	0.195652	0.389874	NA	1.86422	NA	0.385	0.328	0.358	NA	-244.25	-0.799576	0.158496	NA	0.0441814	0.0535201	0.053319	0.0577623	0.198218	0.02262	0.144406	0.0234
YFR042W	KEG1	2.78032	2.03743	1.57978	0.324324	0.314815	NA	NA	1.7613	-1.40894	0.368	0.299	0.408	NA	-178.3	-0.968223	0.159949	NA	0.0510217	0.0827632	0.0266595	NA	0.0623833	0.0082177	0.0737391	0.0375
YFR043C	IRC6	2.8537	1.64345	NA	NA	0.255814	NA	NA	1.3852	-1.31069	0.475	0.286	0.366	NA	-198.94	-0.877176	0.151307	NA	0.040707	0.0678679	0.0231049	NA	0.336986	0.00250832	0.210045	0.0522
YFR044C	DUG1	3.16017	1.4624	1.30103	0.526316	0.178571	1.35942	4.3483	2.57057	NA	0.479	0.38	0.427	1.91381	-511.81	-0.504825	0.187204	2.98933	0.0462082	0.0125407	0.00707293	0.0277259	0.0377774	0.0130732	0.0141459	0.0259
YFR045W	YFR045W	2.96848	2.02938	1.23045	0.5625	0.245283	0.170496	NA	1.43629	-1.01233	0.397	0.39	0.426	NA	-279.95	-0.88394	0.177103	NA	0.0392067	0.0762115	NA	NA	0.31199	0.00611068	NA	0.0815
YFR046C	CNN1	3.03583	1.64345	NA	NA	0.255814	0.0809142	3.11394	1.05545	-1.33255	0.497	0.334	0.376	1.77085	-323.61	-0.965949	0.154746	3.03343	0.0423574	0.0546036	NA	NA	NA	0.0248538	NA	0.0699
YFR047C	BNA6	2.94841	1.74819	1.4624	0.285714	0.2	0.649607	3.42488	2.21492	-0.938171	0.47	0.395	0.466	2.3784	-322.38	-0.72672	0.178375	2.776	0.0484734	0.0133895	NA	NA	0.1917	0.0114003	0.0285246	0.0403
YFR048W	RMD8	3.29863	1.69897	1.73239	0.377358	0.244898	0.419327	2.8169	1.08203	NA	0.451	0.388	0.339	0.30103	-614.52	-0.893892	0.16031	2.39931	0.0484734	0.067078	0.0277259	NA	0.0614836	0.0278454	0.192541	0.0893
YFR049W	YMR31	2.57054	2.08279	2.20683	0.3375	0.241667	0.819425	3.31175	2.40699	-1.03245	0.468	0.427	0.403	NA	-137.29	-0.952082	0.164469	2.49372	NA	0.0632874	0.0187337	0.0433217	NA	0.0102667	0.0624457	0.0756
YFR050C	PRE4	2.90363	2.07555	1.61278	0.45	0.254237	1.00712	4.22789	2.57143	-0.465213	0.494	0.386	0.367	NA	-255.61	-0.830683	0.160675	3.22103	0.0484734	0.0478177	0.0693147	NA	0.0838542	0.0185341	0.101933	0.0697
YFR051C	RET2	3.21511	1.716	1.63347	0.285714	0.196078	0.990817	4.25527	2.05832	-0.750557	0.501	0.391	0.472	1.6902	-566.33	-0.705965	0.191357	3.26469	0.0462082	0.0355055	0.0364814	0.053319	0.0287009	0.0112761	0.0481352	NA
YFR052W	RPN12	2.91645	2.32222	1.51851	0.375	0.253589	1.08258	3.9952	2.46011	-0.624702	0.385	0.251	0.48	NA	-219.31	-0.744806	0.159672	2.91315	0.0484734	0.0571051	0.0407734	0.053319	0.177189	0.00900612	0.0495105	0.0326
YFR053C	HXK1	3.16376	2.17319	1.95424	0.280899	0.256757	1.51396	4.61066	3.14395	NA	0.479	0.366	0.428	1.6902	-510.02	-0.336532	0.2033	3.09704	0.0654623	0.028672	0.0165035	NA	0.0560463	0.00153899	NA	NA
YFR055W	IRC7	3.00988	2.67302	NA	NA	0.314894	NA	3.41664	1.35257	NA	0.525	0.422	0.352	1.47712	-369.49	-0.8527	0.15816	NA	0.0462082	0.0676777	0.0630134	0.0630134	NA	NA	NA	0.0419
YFR057W	YFR057W	2.65896	NA	NA	NA	NA	-1.86012	NA	0	NA	0.349	0.362	0.322	NA	-120.01	-1.01728	0.12809	NA	NA	NA	NA	NA	NA	0.0193318	NA	NA
YGL001C	ERG26	3.02119	2.00432	1.76343	0.315789	0.33	0.798926	3.41162	2.08189	NA	0.509	0.363	0.317	2.18752	-362.85	-0.691311	0.167932	2.61375	0.0484734	0.0255231	0.0577623	0.0495105	0.0165444	0.0242249	0.0478033	0.0148
YGL002W	ERP6	2.81358	2.21484	2.05308	0.392857	0.306748	0.619635	NA	1.83607	-0.932929	0.433	0.309	0.406	NA	-208.13	-0.803247	0.168592	NA	0.0378368	0.0691851	0.0462098	0.0462098	0.0934526	0.0196492	0.0877401	0.0299
YGL003C	CDH1	3.2307	2.38382	1.92428	0.409639	0.323651	0.453929	NA	1.15351	NA	0.455	0.453	0.358	NA	-554.04	-0.946804	0.146409	NA	0.040707	0.103864	0.053319	NA	NA	0.00674515	0.0471529	0.0981
YGL004C	RPN14	3.0983	0	NA	NA	NA	0.203848	3.34439	1.51855	-1.09583	0.464	0.359	0.352	1.72428	-392.7	-0.904015	0.164368	3.14086	0.0484734	0.0584829	NA	NA	0.0691495	0.0127108	0.0456018	0.0742
YGL005C	COG7	2.92428	2.42651	1.96379	0.307692	0.266917	0.378797	3.13354	1.58929	NA	0.382	0.336	0.339	NA	-238.25	-0.931355	0.146398	2.75551	0.0484734	0.0712816	NA	NA	0.0769591	0.0272451	0.128361	0.122
YGL006W	PMC1	3.54679	2.13354	2.44091	0.294545	0.266667	0.645441	1.9952	1.40145	-1.1707	0.435	0.364	0.355	NA	-1184.23	-0.799916	0.166895	1.36874	0.0572105	0.0633071	0.0495105	0.0770164	0.0380321	0.0223162	0.0787667	0.0734
YGL006W-A	YGL006W-A	2.04532	NA	NA	NA	NA	-0.203565	NA	0.985696	NA	0.405	0.351	0.459	NA	-23.38	-0.948604	0.181666	NA	NA	NA	NA	NA	NA	0.0225614	NA	NA
YGL007C-A	YGL007C-A	1.93952	NA	NA	NA	NA	-0.136202	NA	0	NA	0.241	0.31	0.345	NA	-7.67	-1.06053	0.141542	NA	NA	NA	NA	NA	NA	0.0175654	NA	0.0982
YGL008C	PMA1	3.44044	2.69285	2.37658	0.21519	0.276423	2.17166	6.10037	3.1304	NA	0.489	0.408	0.375	1.65321	-967.65	-0.134545	0.221223	3.92877	0.0484734	0.025571	0.0315067	0.0198042	0.00516637	0.0179553	0.024844	NA
YGL009C	LEU1	3.36922	2.07918	1.8451	0.231884	0.369748	0.829959	4.98363	3.41597	NA	0.499	0.399	0.315	1.4624	-770.44	-0.474253	0.185736	4.1537	0.025473	0.0262404	0.0216608	0.0770164	NA	0.0280408	0.0151342	0.06
YGL010W	YGL010W	2.72016	2.24055	1.72428	0.25	0.289017	0.378252	2.68664	1.54919	-1.31695	0.451	0.286	0.4	NA	-179.95	-0.908691	0.155069	2.31051	0.0510217	0.100381	0.017773	0.0231049	0.243783	NA	NA	0.0273
YGL011C	SCL1	2.88024	2.01703	1.25527	0.176471	0.339806	1.05104	4.18184	2.53289	-0.609595	0.486	0.391	0.336	1.86332	-242.63	-0.749746	0.170658	3.13113	0.0484734	0.0357167	0.053319	0.0433217	0.0930474	0.0118231	0.0351851	0.0561
YGL012W	ERG4	3.1529	2.02119	1.43136	0.423077	0.259615	1.19061	3.21484	2.25776	-1.13549	0.395	0.35	0.5	2.29667	-487.49	-0.639005	0.188999	2.02832	0.0354259	0.0200298	0.0577623	0.0577623	0.0112049	0.0202857	0.0924196	NA
YGL013C	PDR1	3.5061	1.23045	1.79239	0.360656	0.3125	0.504225	3.11394	1.21152	-1.17198	0.392	0.345	0.402	NA	-985.61	-0.846212	0.154681	2.61078	0.0484734	0.0778274	0.0462098	NA	0.0171923	0.00995542	0.0679556	0.1154
YGL014W	PUF4	3.42602	1.89209	2.58206	0.307087	0.25974	0.751832	2.85794	1.34838	NA	0.452	0.384	0.335	1.34242	-791.83	-0.819227	0.159147	2.10949	0.0572105	0.0770136	NA	NA	0.00456349	0.0259193	0.119508	0.1486
YGL015C	YGL015C	2.59439	NA	NA	NA	NA	-1.26761	NA	0.350442	NA	0.382	0.366	0.374	NA	-92.33	-0.851543	0.15368	NA	NA	NA	0.0182407	NA	NA	0.0148768	NA	NA
YGL016W	KAP122	3.51135	NA	NA	NA	NA	0.51946	3.98945	0.982362	NA	0.405	0.308	0.359	1.90309	-1003.8	-0.745385	0.159964	3.47014	0.0510217	0.0348469	0.0346574	0.0462098	0.00249224	0.0236716	0.0402993	0.0726
YGL017W	ATE1	3.17955	1.81954	1.5563	0.342857	0.292308	0.230244	3.3075	1.37409	-1.02457	0.462	0.351	0.446	NA	-519.35	-0.905808	0.158809	3.07762	0.0539098	0.0884875	0.0433217	NA	0.111451	0.019826	0.198042	0.0594
YGL018C	JAC1	2.74429	2.05308	1.54407	0.470588	0.276786	0.177478	3.3032	1.39377	-1.00305	0.492	0.297	0.47	1.66276	-161.35	-0.685969	0.171648	3.12604	0.0423574	0.0837024	0.0256721	0.0182407	NA	0.0224178	0.0787667	0.0774
YGL019W	CKB1	2.92273	2	1.85733	0.352113	0.272727	0.809033	3.90956	1.89921	-0.726767	0.509	0.355	0.513	1.23045	-306.78	-0.901205	0.175105	3.10087	0.0462082	0.0426346	0.0315067	NA	0.147315	0.0246374	0.0686284	0.0649
YGL020C	GET1	2.85003	1.74036	1.72428	0.403846	0.203704	0.793594	3.35218	2.09304	-1.08197	0.411	0.314	0.458	1.25527	-226.98	-0.793938	0.173352	2.55979	0.0378368	0.0513437	0.0364814	0.0495105	0.0876647	0.0270081	0.133298	0.0304
YGL021W	ALK1	3.35851	2.02119	NA	NA	0.211538	0.54937	3.34044	1.48273	NA	0.369	0.377	0.352	2.26482	-661.55	-0.847709	0.152691	2.79178	0.0484734	0.0820582	0.053319	0.053319	0.019992	0.00885742	NA	0.1051
YGL022W	STT3	3.33385	1.91381	1.77085	0.482759	0.234568	1.20782	3.47712	1.95752	-0.54607	0.431	0.394	0.533	1.27875	-804.36	-0.66937	0.198634	2.27163	0.0441814	0.0321157	0.0407734	0.0210045	0.0729107	0.020962	0.0577623	NA
YGL023C	PIB2	3.28058	2.02938	1.50515	0.548387	0.245283	0.515104	NA	1.36307	-1.02641	0.439	0.41	0.55	NA	-679.16	-1.0122	0.168798	NA	0.0484734	0.0642221	0.0407734	0.053319	0.02967	0.0179257	0.126027	0.0773
YGL025C	PGD1	3.077	1.81291	NA	NA	0.28125	0.367318	2.74507	1.54429	-0.811916	0.492	0.412	0.5	1.32222	-368.03	-0.977986	0.172046	2.37957	0.0392067	NA	0.0577623	0.0157533	0.0478415	0.0206392	0.17773	0.0995
YGL026C	TRP5	3.32715	1.77085	1.50515	0.516129	0.275862	1.37743	4.19033	2.52725	-0.98506	0.532	0.41	0.356	1.4624	-780.61	-0.495465	0.190671	2.81357	0.0654623	0.0217949	0.00815467	0.0126027	0.0219073	0.0111239	NA	NA
YGL027C	CWH41	3.39829	1.83885	1.69897	0.367347	0.308824	0.695025	3.45332	1.7776	NA	0.465	0.336	0.376	1.49136	-815.27	-0.823159	0.161054	2.75905	0.0462082	0.0220121	0.0239016	0.0346574	0.0278575	0.0152498	0.0309441	0.0789
YGL028C	SCW11	3.21192	2.43775	2.20952	0.322981	0.300366	1.15143	4.35411	1.86942	-0.0086853	0.392	0.529	0.32	NA	-458.66	-0.553151	0.187728	3.20295	0.0423574	0.0747194	NA	0.0144406	NA	0.0272525	0.147478	NA
YGL029W	CGR1	2.55991	2.10721	1.69897	0.285714	0.275591	0.934942	3.36922	1.60147	NA	0.43	0.347	0.413	1.5563	-75.43	-0.663585	0.185648	2.43587	0.0539098	NA	0.0462098	0.0630134	NA	NA	0.266595	0.0935
YGL030W	RPL30	2.50243	2.00432	1.6721	0.326087	0.23	2.28763	4.77305	3.18196	-0.0605806	0.368	0.368	0.519	2.16435	-101.17	-0.0630134	0.236028	2.48684	NA	0.0539051	0.0315067	0.033007	0.2185	0.0162863	0.0427869	NA
YGL031C	RPL24A	2.67025	2.02938	2.69108	0.35102	0.207547	1.51928	5.3927	NA	-0.108909	0.391	0.436	0.423	2.05308	-139.48	-0.11954	0.230863	3.87348	0.0264337	0.0306631	0.0346574	0.0385082	0.0801289	0.0221411	0.053319	0.0152
YGL032C	AGA2	2.4216	2.0086	2.13988	0.306569	0.316832	-0.235078	3.06446	1.96914	NA	0.364	0.477	0.375	NA	-66.18	-1.05102	0.168076	3.29975	0.0484734	NA	0.0231049	0.0630134	0.0317564	0.0149474	0.101933	0.0367
YGL033W	HOP2	2.81757	2.50106	NA	NA	0.338608	-0.442253	NA	0.852907	NA	0.434	0.279	0.301	NA	-161.96	-0.859815	0.147965	NA	0.061019	NA	NA	NA	NA	0.0216704	NA	NA
YGL035C	MIG1	3.18041	2.35411	2.06819	0.431034	0.177778	0.49831	2.91908	1.87691	-0.789681	0.434	0.457	0.38	1.54407	-464.45	-0.817638	0.157937	2.42241	0.0392067	0.082773	0.0462098	NA	0.0227717	0.0113745	0.135911	0.1375
YGL036W	YGL036W	3.43616	1.94448	1.74819	0.4	0.195402	0.536305	2.68664	1.2733	NA	0.366	0.337	0.375	0.778151	-791.93	-0.829743	0.153274	2.15339	0.0484734	0.0923915	0.0126027	0.033007	0.00433835	0.00260901	NA	0.1111
YGL037C	PNC1	2.81358	2.06819	1.74819	0.218182	0.353448	1.29636	3.88762	3.28964	-0.356153	0.47	0.313	0.507	NA	-207.86	-0.496302	0.197251	2.59237	0.061019	0.046421	NA	NA	NA	1.66e-07	NA	0.0641
YGL038C	OCH1	3.15927	2.16732	1.86332	0.305556	0.363014	0.545826	3.97727	1.68567	-0.692076	0.416	0.353	0.401	0.778151	-439.59	-0.826093	0.15652	3.4316	0.0378368	0.0766416	0.0256721	0.0364814	0.0336831	0.0117114	0.0900191	0.0944
YGL039W	YGL039W	3.01995	2.04139	2	0.30303	0.247706	0.732731	3.36922	1.87136	NA	0.458	0.367	0.37	1.47712	-335.6	-0.694251	0.176779	2.63749	0.0462082	0.0340267	0.0407734	NA	0.0275527	0.0210283	0.110023	0.0489
YGL040C	HEM2	3.01242	2.26482	1.89763	0.282051	0.311475	0.876967	4.06446	2.02949	NA	0.519	0.42	0.362	NA	-370.41	-0.691824	0.175426	3.18777	0.0462082	0.0497102	0.0577623	0.053319	0.0587119	0.0145644	0.105022	0.0618
YGL041C-B	YGL041C-B	2.26245	NA	NA	NA	NA	-1.40894	NA	0	NA	0.361	0.311	0.361	NA	-53.44	-1.01429	0.102242	NA	0.0462082	NA	NA	NA	NA	0.0184635	NA	NA
YGL041W-A	YGL041W-A	2.66745	2.13354	NA	NA	0.340741	0.51239	NA	1.73021	NA	0.406	0.335	0.419	NA	-139.93	-0.83057	0.169821	NA	0.0462082	NA	NA	NA	NA	NA	NA	0.0338
YGL043W	DST1	2.96848	2.36549	1.38021	0.478261	0.363636	0.681946	3.79657	2.14074	NA	0.471	0.342	0.394	2.26482	-275.56	-0.727912	0.168863	3.11496	0.0441814	0.0513728	0.0277259	0.0407734	0.0230029	0.0113325	0.0855737	0.057
YGL044C	RNA15	2.94988	2.41162	2.32428	0.319048	0.330739	0.424848	3.80277	1.6193	NA	0.468	0.347	0.424	1.85126	-285.25	-1.0112	0.147636	3.37811	0.0484734	0.0722113	0.0630134	0.0165035	0.0188715	0.0188222	0.154033	0.1069
YGL045W	RIM8	3.21192	2.30535	1.70757	0.42	0.358209	0.0144358	2.89432	0.97382	NA	0.427	0.39	0.424	1.17609	-527.51	-0.949589	0.164263	2.88045	NA	NA	0.0364814	0.0277259	0.289112	4.11e-05	0.0855737	0.076
YGL047W	ALG13	2.78462	1.07918	1.70757	0.42	0.181818	-0.0695612	3.29003	2.04497	-0.900665	0.498	0.36	0.419	NA	-201.54	-0.903574	0.176928	3.35979	0.0462082	0.0569493	0.0192541	0.0110023	NA	0.00112397	NA	0.0334
YGL048C	RPT6	3.08565	1.85126	1.32222	0.45	0.285714	1.14148	3.6721	2.42321	NA	0.512	0.352	0.35	1.5563	-391.04	-0.661936	0.17607	2.5319	0.0539098	0.0356069	0.0495105	0.0495105	0.0250789	0.00936603	0.0563534	0.0641
YGL049C	TIF4632	3.43854	2.2014	2.20952	0.36646	0.234177	0.603771	3.5302	1.88659	-0.918293	0.457	0.374	0.345	1.63347	-812.21	-0.75271	0.167596	2.92694	0.0539098	0.0483856	0.053319	0.053319	0.0112873	NA	0.121605	0.0851
YGL050W	TYW3	2.91487	NA	NA	NA	NA	0.653906	3.5302	1.32687	NA	0.445	0.369	0.372	2.40312	-252.3	-0.904285	0.157114	2.87687	0.0423574	0.0604731	0.0462098	0.0770164	0.0679063	NA	0.210045	0.089
YGL051W	MST27	2.84819	NA	NA	NA	NA	-0.777805	NA	NA	-1.31426	0.472	0.353	0.417	NA	-213.51	-0.983891	0.14151	NA	0.0308049	NA	0.053319	0.0495105	0.311625	0.0225431	NA	NA
YGL053W	PRM8	2.8537	NA	NA	NA	NA	0.397974	3.09691	NA	-1.08566	0.462	0.336	0.403	1.89763	-211.56	-0.894039	0.15783	2.6998	0.0423574	0.0697315	0.0364814	NA	0.151147	0.022982	NA	0.044
YGL054C	ERV14	2.62014	1.23045	1.8451	0.202899	0.375	1.18256	3.85187	2.6182	NA	0.388	0.259	0.403	1.60206	-112.81	-0.50762	0.17864	2.67024	0.0462082	0.0452549	0.033007	NA	0.0628312	0.0251349	0.0707293	NA
YGL055W	OLE1	3.18554	2.35411	1.97772	0.276596	0.177778	1.65597	NA	2.09435	0.0360297	0.429	0.374	0.431	2.28556	-516.32	-0.265152	0.212365	NA	NA	0.0353795	0.0315067	0.0693147	0.0986321	NA	0.0753421	0.0264
YGL056C	SDS23	3.19976	2.07188	1.68124	0.468085	0.230769	0.700357	4.32634	1.17342	-0.700929	0.432	0.415	0.419	1.79934	-489.94	-0.934462	0.161678	3.62608	0.0484734	0.104946	0.0288811	NA	0.0178016	0.00906988	NA	NA
YGL057C	GEP7	2.93651	2.22011	1.62325	0.390244	0.248485	NA	NA	1.44979	-1.17198	0.424	0.323	0.378	2.17898	-245.11	-0.944337	0.142557	NA	0.0392067	0.0977304	0.0150684	NA	0.276286	0.0124836	0.231049	0.0424
YGL058W	RAD6	2.71517	2.3483	1.77815	0.355932	0.301802	0.582085	3.44248	2.3081	-0.592439	0.509	0.358	0.382	2.0569	-163.45	-0.646947	0.17875	2.86099	0.0441814	0.0823992	0.0385082	0.0187337	NA	0.0146193	0.0296217	0.0609
YGL059W	PKP2	3.16909	1.6902	1.57978	0.324324	0.354167	NA	2.65321	1.14411	NA	0.409	0.305	0.356	1.75587	-411.08	-0.828646	0.152869	NA	NA	0.0675125	0.0187337	0.0277259	0.0697107	0.000273146	0.0495105	0.0617
YGL060W	YBP2	3.28466	0	1.34242	0.285714	NA	0.256284	3.58771	1.16817	-1.35164	0.428	0.316	0.369	1.65321	-560.74	-0.828742	0.16306	3.33163	0.0462082	0.0826805	0.0433217	0.0630134	0.00919316	0.0210165	0.0845301	0.0757
YGL061C	DUO1	2.87157	1.87506	1.88081	0.32	0.256757	0.341038	2.99826	1.43589	-1.31247	0.379	0.403	0.343	1.88081	-205.86	-0.897652	0.156228	2.65818	0.0392067	0.085443	NA	NA	0.0612088	NA	NA	0.0724
YGL062W	PYC1	3.54864	2.37291	2.37291	0.429787	0.251064	0.84511	4.09691	NA	-0.917574	0.54	0.388	0.375	NA	-1285.45	-0.584173	0.190721	3.25204	NA	0.0336781	NA	NA	0.0678113	0.0133318	0.0150357	NA
YGL063W	PUS2	3.0465	NA	NA	NA	NA	-0.103585	NA	0.504878	NA	0.553	0.42	0.555	NA	-428.37	-1.17776	0.15825	NA	0.0392067	NA	NA	NA	0.146838	0.0141095	0.256721	0.0708
YGL064C	MRH4	3.22686	1.82607	1.63347	0.238095	0.227273	0.119189	2.86688	1.05896	-0.969805	0.427	0.365	0.39	2.08279	-502.61	-0.8878	0.156014	2.74846	0.0539098	0.114798	NA	NA	0.0598723	0.0326144	0.256721	NA
YGL065C	ALG2	3.17955	1.51851	NA	NA	0.34375	0.404696	3.26482	1.65353	-1.14388	0.431	0.306	0.345	1.30103	-459.35	-0.76841	0.165575	2.86072	0.0423574	0.0531415	NA	NA	0.00737029	0.0404165	0.0855737	0.0862
YGL066W	SGF73	3.29535	2.36361	2.24055	0.306358	0.33913	0.391464	2.68664	1.32416	-0.90101	0.495	0.389	0.369	1.30103	-578.95	-0.878501	0.158963	2.29737	0.0484734	0.0972968	0.017773	NA	0.0224943	0.0174158	0.0936685	0.1271
YGL067W	NPY1	3.06258	1.43136	2.07188	0.376068	0.0769231	0.394836	2.92737	1.7182	NA	0.397	0.384	0.377	1.30103	-344.45	-0.817388	0.170748	2.53381	0.0510217	0.0306193	0.053319	0.0407734	0.0215198	0.0139887	0.0647801	0.0417
YGL068W	MNP1	2.76716	2.04532	1.6902	0.5	0.263636	1.03287	3.84136	2.25051	-0.446117	0.467	0.431	0.39	1.77085	-193.33	-0.69071	0.187085	2.80917	0.0484734	0.0541628	0.0346574	NA	0.411241	0.0342173	0.126027	0.0268
YGL070C	RPB9	2.56703	2.48855	1.36173	0.363636	0.312704	0.612062	3.38739	2.28462	-0.777804	0.39	0.423	0.374	1.93952	-118.26	-0.795748	0.175271	2.77606	0.0462082	0.118147	NA	NA	NA	0.0239135	0.135911	0.075
YGL071W	AFT1	3.3166	2.68842	2.58659	0.335065	0.314168	0.391464	3.43616	1.09951	-0.709075	0.46	0.369	0.373	1.36173	-598.39	-0.875477	0.158647	3.04509	0.0365811	0.13028	NA	0.0385082	0.016953	0.0100923	0.150684	NA
YGL073W	HSF1	3.39829	NA	NA	NA	NA	0.425338	NA	1.45343	-0.723998	0.416	0.382	0.39	NA	-722.45	-0.903124	0.152143	NA	0.0462082	0.0759673	0.0577623	0.0315067	0.0200336	0.00633172	0.0582477	0.1146
YGL075C	MPS2	3.06595	NA	NA	NA	NA	-0.595509	NA	1.06108	-1.21254	0.433	0.345	0.374	NA	-342.22	-0.942878	0.145237	NA	0.0392067	NA	NA	NA	NA	0.0210613	0.0787667	0.1002
YGL076C	RPL7A	2.86629	1.94939	1.39794	0.375	0.284091	2.01443	5.00432	NA	-0.0417707	0.433	0.359	0.478	2.05308	-244.71	-0.119161	0.232127	2.99033	NA	0.0295272	0.0247553	0.033007	0.0557519	0.0146264	0.0238195	NA
YGL077C	HNM1	3.2284	1.88081	1.65321	0.318182	0.226667	0.840093	NA	1.94211	-0.953895	0.42	0.426	0.387	1.41497	-567.25	-0.688769	0.175747	NA	0.061019	0.0502612	0.0866434	0.0315067	0.0322115	0.0415607	0.147478	NA
YGL078C	DBP3	3.19645	2.23045	1.89209	0.285714	0.272189	1.10984	4.58995	1.28722	-0.639217	0.492	0.324	0.347	1.51851	-469.06	-0.566859	0.181006	3.48025	0.0572105	0.051967	NA	0.016906	0.00616577	NA	0.173287	0.143
YGL079W	KXD1	2.81757	2.15836	1.716	0.294118	0.258741	NA	3.21219	1.60663	-0.90309	0.461	0.356	0.356	1.59106	-193.63	-0.809607	0.155546	NA	0.0392067	0.0383181	0.0407734	NA	0.160875	0.0232093	NA	0.0473
YGL080W	FMP37	2.59439	2.40993	1.79934	0.306452	0.289062	NA	2.5977	2.22024	-1.05453	0.435	0.359	0.336	1.5682	-97.75	-0.875323	0.164261	NA	0.0441814	0.146332	0.0385082	NA	0.120317	0.0121231	0.0949517	0.1038
YGL081W	YGL081W	2.98363	NA	NA	NA	NA	-0.158516	NA	1.06696	NA	0.436	0.364	0.33	NA	-282.44	-0.856336	0.154341	NA	0.0441814	NA	NA	NA	0.108274	0.0170489	NA	0.064
YGL082W	YGL082W	3.05918	2.1959	1.90309	0.35443	0.314103	0.532881	3.88195	2.01485	NA	0.469	0.335	0.372	1.60206	-343.82	-0.870143	0.166158	3.34927	0.0484734	0.060083	0.0770164	0.053319	0.0538266	0.0206045	NA	0.0858
YGL083W	SCY1	3.38292	2.01703	2.03743	0.324074	0.349515	0.264156	3.17026	1.05473	-1.0655	0.385	0.35	0.378	1.5563	-687.35	-0.80796	0.158731	2.90664	0.0484734	0.142164	0.0866434	0.0577623	0.0110968	0.0365594	0.0936685	0.1193
YGL084C	GUP1	3.22608	1.92942	1.81954	0.323077	0.261905	0.543595	2.82737	1.66907	-0.983384	0.374	0.357	0.392	NA	-529.49	-0.771668	0.17276	2.28603	0.0462082	0.0574029	0.0770164	0.0256721	0.0349732	0.0228878	0.135911	0.0767
YGL085W	LCL3	2.91645	NA	NA	NA	NA	NA	2.84757	1.25981	-1.10624	0.415	0.393	0.345	NA	-251.81	-0.882629	0.138704	NA	0.0462082	0.0760405	0.0182407	NA	0.299999	0.0135255	NA	0.0561
YGL086W	MAD1	3.35218	1.716	0.60206	0	0.196078	0.437877	2.8169	1.45703	-1.06399	0.411	0.232	0.341	1.38021	-584.89	-0.847891	0.139831	2.38084	0.0484734	0.0841698	0.0301368	0.0577623	0.0254272	0.0200023	0.135911	0.095
YGL087C	MMS2	2.617	1.92428	1.6902	0.333333	0.313253	0.809963	3.44091	2.52743	-0.75721	0.428	0.42	0.384	1.70757	-114.26	-0.65223	0.179285	2.63196	0.0441814	0.0452588	0.0266595	NA	0.0898569	0.000823095	0.0481352	0.0356
YGL089C	MF(ALPHA)2	2.55991	NA	NA	NA	NA	1.85265	NA	0	NA	0.496	0.438	0.471	NA	-132.85	-0.559756	0.204102	NA	0.0572105	NA	0.0433217	NA	NA	0.0273773	NA	NA
YGL090W	LIF1	3.10243	2.28103	1.54407	0.382353	0.294737	-0.201488	2.9425	0.687172	-0.970616	0.453	0.325	0.348	1.07918	-382.28	-0.87142	0.142901	3.1443	0.0510217	NA	0.0693147	0.0247553	0.124342	0.0198026	NA	0.1159
YGL091C	NBP35	2.99432	2.13672	1.72428	0.326923	0.25	0.427972	NA	1.69088	-0.886725	0.529	0.395	0.359	NA	-349.76	-0.907556	0.15541	NA	0.0462082	0.0914516	0.0239016	NA	0.15763	0.0120223	NA	0.0525
YGL092W	NUP145	3.59704	1.36173	1.88081	0.373333	0.0909091	0.723028	3.66558	1.53881	-0.72515	0.42	0.398	0.325	1.44716	-1248.81	-0.871703	0.155856	2.94305	0.0572105	0.0575301	0.0495105	0.0433217	0.0425837	0.0197184	0.052912	0.098
YGL093W	SPC105	3.43996	1.61278	1.41497	0.44	0.3	0.172952	NA	1.32056	-1.02091	0.451	0.334	0.382	NA	-859.26	-0.927177	0.149728	NA	0.0392067	0.0791956	NA	NA	0.0294543	0.0085843	0.052912	0.0818
YGL094C	PAN2	3.52479	2.17026	2.17898	0.266667	0.340136	0.373977	3.17898	1.07824	-1.24185	0.409	0.364	0.353	1.36173	-1024.78	-0.849193	0.154798	2.80568	0.0441814	0.0658516	0.0770164	0.0462098	0.0154566	0.013566	0.133298	0.1117
YGL095C	VPS45	3.23905	1.85126	1.6902	0.333333	0.214286	0.534406	3.75282	1.58288	-0.898597	0.426	0.292	0.341	1.83251	-505.12	-0.834172	0.157503	3.21867	0.0510217	0.0689891	0.0364814	0.0577623	0.0380007	0.0113995	0.0618881	0.0555
YGL096W	TOS8	2.9196	2.13672	2.49693	0.348243	0.235294	0.487251	NA	1.12574	-0.919734	0.44	0.404	0.35	NA	-235.58	-0.987421	0.147903	NA	NA	NA	0.0203867	0.0364814	0.307519	NA	NA	0.0951
YGL097W	SRM1	3.16107	1.91908	1.77085	0.275862	0.243902	0.665317	4.08279	1.75648	-0.750313	0.524	0.398	0.404	NA	-526.55	-0.691304	0.182467	3.41763	0.0510217	0.0370942	0.0693147	NA	0.0716668	NA	0.0825175	0.064
YGL098W	USE1	2.86806	3.15351	2.74507	0.372973	0.302	0.299942	2.97174	1.80118	-0.803547	0.467	0.309	0.362	1.53148	-216.38	-0.859946	0.154408	2.67272	0.0484734	0.0570252	0.0364814	0.0462098	0.025004	0.0131972	NA	0.084
YGL099W	LSG1	3.28398	1.64345	1.61278	0.4	0.27907	0.695393	4.2878	1.38787	-0.84436	0.484	0.359	0.324	1.64345	-613.1	-0.688881	0.166798	3.59252	0.0539098	0.0361966	0.0770164	0.0577623	0.0187585	NA	0.101933	0.0765
YGL100W	SEH1	3.02119	1.95904	1.36173	0.318182	0.266667	0.690213	2.97864	1.78277	NA	0.483	0.423	0.331	1.85733	-349.92	-0.843556	0.156281	2.29065	0.0484734	0.0348462	0.0866434	0.0866434	0.0540698	0.0253503	0.154033	0.0431
YGL101W	YGL101W	2.81158	2.40312	2.01703	0.262136	0.329365	0.793426	3.17609	1.98913	-0.549905	0.435	0.315	0.361	1.70757	-202.2	-0.735117	0.159241	2.38446	0.0378368	0.0783213	0.0433217	NA	0.295787	0.0352623	NA	0.0643
YGL103W	RPL28	2.65321	1.93952	1.27875	0.333333	0.255814	2.42691	NA	3.64526	0.211307	0.487	0.413	0.433	NA	-148.42	-0.151711	0.226056	NA	NA	0.038331	0.017773	NA	0.29008	0.0156285	NA	NA
YGL104C	VPS73	3.16465	2.13033	1.82607	0.363636	0.313433	0.093701	NA	1.47443	NA	0.386	0.384	0.419	NA	-497.71	-0.92059	0.169329	NA	0.0441814	NA	NA	NA	0.122525	NA	0.0277259	0.051
YGL105W	ARC1	3.05346	2.01284	1.64345	0.302326	0.205882	1.45756	4.76118	2.90031	-0.842543	0.515	0.337	0.416	NA	-357.11	-0.410995	0.201585	3.30383	0.0441814	0.0196317	0.0288811	NA	0.00559189	0.0128052	0.0184348	0.0382
YGL106W	MLC1	2.65321	2.39794	1.30103	0.315789	0.277108	1.2465	NA	2.73845	-0.598944	0.493	0.327	0.587	NA	-161.07	-0.662722	0.210374	NA	0.0392067	0.0528309	0.0433217	NA	NA	0.015874	0.0310828	0.0552
YGL107C	RMD9	3.28803	1.83885	1.78533	0.4	0.308824	0.446257	3.68124	1.34122	-1.04287	0.406	0.337	0.406	1.74036	-596.09	-0.851298	0.16031	3.23524	0.0510217	0.0960711	0.053319	0.0256721	0.0219691	0.0179699	0.187337	0.0816
YGL108C	YGL108C	2.62634	2.22011	1.44716	0.222222	0.339394	0.561911	3.38561	1.82441	-0.524038	0.461	0.397	0.404	NA	-117.04	-0.901331	0.168681	2.82435	0.0365811	NA	0.0433217	0.0462098	NA	0.031338	0.173287	0.083
YGL110C	CUE3	3.273	1.86332	2.28103	0.321053	0.319444	0.349626	3.79934	1.43739	-0.872571	0.461	0.322	0.328	1.32222	-569.28	-0.853794	0.154056	3.44987	0.0510217	0.0760886	0.0495105	0.0462098	0.0839832	0.0211512	0.106638	0.1171
YGL111W	NSA1	3.14364	2.18469	1.30103	0.526316	0.348684	0.63002	3.43775	1.178	-0.814741	0.476	0.33	0.371	1.68124	-435.33	-0.896408	0.154137	2.80841	0.0539098	0.0466955	0.0630134	NA	0.0183584	NA	0.099021	0.0715
YGL112C	TAF6	3.19061	2.07188	1.44716	0.407407	0.264957	0.692758	3.81358	1.61369	-1.01368	0.484	0.34	0.315	1.36173	-481.5	-0.832987	0.162756	3.12115	0.0510217	0.049709	NA	0.0630134	0.0169282	0.0280893	0.141459	0.059
YGL113W	SLD3	3.30255	2.35603	1.95424	0.438202	0.345133	0.17032	2.09691	1.01166	-1.07779	0.405	0.365	0.362	1.20412	-566.57	-0.929923	0.152529	1.9317	0.040707	NA	0.0301368	NA	0.0410893	0.0153423	0.247553	0.137
YGL114W	YGL114W	3.33806	1.68124	1.86923	0.328767	0.12766	0.565965	NA	1.17438	-0.936291	0.457	0.406	0.405	1.23045	-783.36	-1.00988	0.161097	NA	0.0510217	0.0704367	NA	0.0407734	0.0929326	0.0105436	NA	0.0758
YGL115W	SNF4	2.98632	1.91908	2.08991	0.368852	0.304878	0.850143	4.06819	2.05335	NA	0.449	0.322	0.393	NA	-314.82	-0.795211	0.172279	3.21831	0.0510217	0.0459717	0.0577623	0.053319	0.114721	0.0146931	0.0866434	0.042
YGL116W	CDC20	3.26316	1.92942	2.11727	0.323077	0.214286	0.578386	NA	1.45097	NA	0.419	0.46	0.332	NA	-581.42	-0.852947	0.162561	NA	0.0462082	0.0993665	0.0693147	0.0407734	0.160265	0.0239908	0.0866434	0.1155
YGL117W	YGL117W	2.902	1.93952	1.81291	0.3125	0.27907	1.13774	2.17319	1.51669	-1.05012	0.444	0.274	0.391	NA	-233.48	-0.871452	0.156574	1.07373	0.061019	0.0470791	0.0198042	0.016906	NA	0.0271614	NA	0.0268
YGL119W	COQ8	3.17782	1.80618	1.76343	0.473684	0.206349	NA	2.97864	1.33854	-1.31876	0.418	0.378	0.347	1.39794	-496.57	-0.894108	0.155736	NA	0.0572105	0.0555273	0.0495105	0.033007	0.0203767	0.0128013	0.123776	0.0772
YGL120C	PRP43	3.36248	1.92942	1.74036	0.333333	0.190476	1.01587	4.22789	1.0887	NA	0.508	0.357	0.366	1.50515	-751.23	-0.686955	0.178726	3.21228	0.0654623	0.0457348	0.0693147	0.0693147	NA	0.0371927	0.0545785	0.0898
YGL121C	GPG1	2.58092	2.17026	2.03743	0.287037	0.380952	0.0353489	NA	1.53499	NA	0.488	0.346	0.425	NA	-110.67	-0.827469	0.173478	NA	0.0654623	NA	0.0192541	NA	NA	0.0079085	NA	NA
YGL122C	NAB2	3.19811	2.35025	1.20412	0.4	0.278027	0.994237	3.98543	NA	-0.654234	0.563	0.422	0.325	1.64345	-493.04	-0.794872	0.171318	2.99163	0.0510217	0.0488439	NA	NA	NA	0.0358565	0.117483	0.0873
YGL123W	RPS2	2.88366	1.94939	2	0.333333	0.215909	2.22726	NA	3.26095	-0.507799	0.482	0.463	0.431	NA	-282.14	-0.0962853	0.239496	NA	0.025473	0.0277128	0.0433217	0.0315067	0.0181962	0.0156694	0.0453037	NA
YGL124C	MON1	3.28668	2.19866	1.83251	0.313433	0.235669	0.224066	NA	1.15872	-1.04287	0.389	0.341	0.381	1.5682	-610.05	-0.947937	0.153069	NA	0.0462082	0.0848554	0.0407734	0.0288811	0.0108322	0.00447409	0.165035	0.0517
YGL125W	MET13	3.256	2.63849	2.35025	0.32287	0.274194	0.31597	3.9345	2.43979	-1.14509	0.449	0.351	0.577	1.73239	-662.04	-0.654762	0.195832	3.61863	0.0484734	NA	NA	NA	0.0951746	0.00958183	0.0900191	0.1065
YGL126W	SCS3	3.05805	2.38561	1.70757	0.42	0.318182	0.382377	2.73078	1.35858	NA	0.58	0.475	0.604	NA	-521.15	-1.18114	0.189186	2.35035	0.0572105	0.0329421	0.0123776	0.0346574	0.278238	0.020229	0.0541521	0.0579
YGL127C	SOH1	2.58433	1.95904	1.27875	0.722222	0.277778	0.48273	2.67025	1.83445	-0.905878	0.461	0.336	0.594	NA	-113.02	-1.01391	0.170166	2.19033	0.0365811	NA	0.0346574	0.0495105	0.40318	0.0223137	0.126027	0.0853
YGL128C	CWC23	2.93044	1.89209	1.85126	0.442857	0.376623	0.0546123	NA	1.38977	NA	0.465	0.303	0.479	1.66276	-205.13	-0.866094	0.168618	NA	0.0392067	0.0672223	0.0256721	0.0407734	0.0703274	0.0125857	0.117483	0.1258
YGL129C	RSM23	3.1313	1.99123	NA	NA	0.319588	0.366198	3.11394	1.70517	-1.05899	0.404	0.335	0.375	1.83885	-381.81	-0.823285	0.163396	2.74852	0.0510217	0.0656693	NA	NA	0.00749838	0.0254647	0.128361	0.0766
YGL130W	CEG1	3.13988	2.15229	1.53148	0.333333	0.29078	0.359417	2.4456	1.68917	-1.03152	0.48	0.348	0.374	0.477121	-456.15	-0.863818	0.158059	2.08973	0.0484734	0.0688083	0.0630134	0.0247553	0.0267055	0.012131	NA	0.0773
YGL131C	SNT2	3.62449	NA	NA	NA	NA	0.151614	NA	0.966564	-1.17849	0.396	0.358	0.347	2.19866	-1273.43	-0.881214	0.145762	NA	0.0539098	NA	0.0187337	NA	0.0850686	0.0167491	NA	0.1109
YGL133W	ITC1	3.57921	1.97772	2.25042	0.282486	0.223404	0.508691	3.41664	1.00715	-0.815309	0.453	0.335	0.346	2.06446	-1163.05	-0.836652	0.153705	2.90849	0.0462082	0.0606648	0.0165035	NA	0.0438337	0.0103579	NA	0.1067
YGL134W	PCL10	3.11461	1.69897	1.90849	0.35	0.244898	0.274111	2.33646	0.796782	-1.03668	0.44	0.35	0.382	1	-410.19	-0.915433	0.151717	2.06609	0.0392067	0.0743802	0.0346574	NA	0.137029	0.00986994	NA	0.0844
YGL135W	RPL1B	2.81558	1.97772	1.81954	0.384615	0.276596	2.21739	5.42325	NA	-0.69702	0.39	0.307	0.555	1.83885	-221.9	-0.0796326	0.238468	3.20612	0.0293608	0.031351	0.0315067	NA	0.0431658	0.0162408	NA	NA
YGL136C	MRM2	2.98363	2.17026	1.60206	0.384615	0.292517	0.144947	NA	1.12028	-1.14146	0.445	0.346	0.371	NA	-284.67	-0.846515	0.153563	NA	0.0484734	0.0639293	0.017773	0.033007	0.0635443	0.00924587	NA	0.0524
YGL137W	SEC27	3.42651	2.28103	1.32222	0.4	0.305263	0.841747	5.11059	2.27155	NA	0.498	0.376	0.339	1.72428	-907.58	-0.681108	0.170811	4.26887	0.0572105	0.0236778	0.0198042	NA	0.00651121	0.0166082	NA	0.0672
YGL138C	YGL138C	3.0162	NA	NA	NA	NA	-1.46597	NA	0.167613	NA	0.361	0.303	0.361	NA	-286.42	-0.908138	0.151869	NA	NA	NA	NA	NA	0.225421	0.0163877	NA	NA
YGL139W	FLC3	3.38184	2.51322	1.9345	0.341176	0.243077	0.449786	NA	1.49546	-0.984221	0.411	0.377	0.371	NA	-793.92	-0.846327	0.158521	NA	0.0510217	0.0555167	0.0630134	0.0693147	0.0116589	NA	0.154033	0.0888
YGL140C	YGL140C	3.56348	2.33846	1.6721	0.347826	0.271889	0.524785	3.03342	1.25849	-1.07417	0.43	0.379	0.361	1.34242	-1203.99	-0.906772	0.157667	2.50998	0.0510217	0.0587749	NA	NA	0.0169281	0.0227152	NA	0.0898
YGL141W	HUL5	3.43664	2.11394	1.716	0.313725	0.310078	0.324446	3.49415	1.45638	-1.00261	0.405	0.316	0.379	1.44716	-850.19	-0.813337	0.156066	3.17	0.0539098	0.070163	NA	NA	0.01792	NA	NA	0.0867
YGL142C	GPI10	3.26741	2.04532	1.68124	0.276596	0.236364	0.45457	NA	1.41273	-1.3536	0.415	0.34	0.365	1.41497	-570.65	-0.96312	0.150794	NA	0.0484734	0.0917391	0.0495105	0.053319	0.0120822	0.019836	0.138629	0.0769
YGL143C	MRF1	3.09412	1.90309	1.25527	0.411765	0.329114	0.182642	2.617	1.03547	-0.821887	0.471	0.391	0.382	2.08991	-404.3	-0.861726	0.159018	2.43595	0.0392067	0.0562709	0.0288811	NA	0.24598	0.040056	0.147478	0.0686
YGL144C	ROG1	3.31345	NA	NA	NA	NA	0.223755	NA	0.777934	-1.08197	0.485	0.321	0.347	0.477121	-652.88	-0.883196	0.149467	NA	0.0462082	0.0884574	0.0256721	NA	0.211558	0.0202823	0.223596	0.0952
YGL145W	TIP20	3.32346	1.36173	1.72428	0.230769	0.318182	0.514308	3.7796	1.24329	-1.09098	0.396	0.268	0.369	1.60206	-592.15	-0.786731	0.158118	3.26552	0.0484734	0.079442	NA	NA	0.00477944	0.0297765	0.165035	0.1074
YGL146C	RRT6	2.97128	NA	NA	NA	NA	NA	NA	0.714414	-1.10624	0.423	0.362	0.474	NA	-321.91	-1.10693	0.139386	NA	0.0343595	NA	0.0315067	NA	NA	0.0205918	NA	0.0917
YGL147C	RPL9A	2.76042	1.99564	1.27875	0.444444	0.204082	2.14214	4.71933	NA	-0.0866631	0.443	0.292	0.516	1.72428	-189.65	-0.113087	0.241151	2.57834	NA	0.0284686	0.0301368	0.033007	0.173782	0.0249513	0.0315067	NA
YGL148W	ARO2	3.05346	2.02531	1.47712	0.344828	0.285714	1.21554	3.36361	2.31311	-0.985479	0.493	0.443	0.493	1.83885	-421.56	-0.490132	0.208462	2.15115	0.0510217	0.0164658	0.0407734	NA	0.0176536	0.0305548	0.0714585	0.0512
YGL150C	INO80	3.65031	2.14301	NA	NA	0.23913	0.629409	3.79796	1.17058	-0.878112	0.438	0.325	0.397	1.94448	-1403.94	-0.71637	0.166862	3.16885	0.0572105	0.0617682	0.0433217	0.0462098	0.0411718	0.0173191	0.0387233	0.1059
YGL151W	NUT1	3.53135	1.97313	1.43136	0.423077	0.268817	0.581949	3.3962	1.2449	-1.06651	0.403	0.303	0.342	NA	-965.59	-0.837883	0.154066	2.81492	0.0510217	0.0693121	0.0210045	NA	0.00999787	0.00449955	NA	0.1318
YGL153W	PEX14	3.01115	0.90309	1.47712	0.344828	0.428571	0.47038	3.40993	1.78928	NA	0.48	0.33	0.415	1.81954	-320.65	-0.861622	0.161411	2.94005	0.0484734	0.0478704	0.0462098	0.0385082	0.0405131	0.0129982	0.0653912	0.0543
YGL154C	LYS5	2.91328	2.92993	2.0086	0.346535	0.387059	0.177824	2.79449	1.11197	NA	0.414	0.355	0.396	1.97313	-262.52	-0.868551	0.167624	2.61771	0.0378368	0.0427949	NA	NA	NA	0.0119887	0.0753421	0.0644
YGL155W	CDC43	3.05346	2.29885	2.1038	0.357143	0.29798	0.62001	3.5955	1.27272	-1.19654	0.43	0.382	0.374	NA	-358.6	-0.953674	0.154328	2.97595	0.040707	0.0607135	0.0630134	0.0693147	0.0436263	0.0255609	0.133298	0.0522
YGL156W	AMS1	3.51215	2.11727	1.88081	0.24	0.269231	-0.121479	2.50379	1.41256	-1.46852	0.435	0.368	0.361	1.716	-1083.38	-0.755153	0.169412	2.6263	0.0654623	NA	0.00805985	0.016906	0.0854724	NA	NA	0.055
YGL157W	ARI1	3.0187	1.9345	1.64345	0.27907	0.247059	NA	3.46982	2.5191	NA	0.46	0.365	0.362	1.74819	-308.03	-0.686669	0.178036	NA	0.0654623	0.0262727	0.0346574	NA	0.00769513	0.00428752	NA	0.0509
YGL158W	RCK1	3.18724	NA	NA	NA	NA	-0.707302	NA	0.213783	NA	0.437	0.363	0.407	NA	-487.67	-0.826464	0.164021	NA	NA	NA	NA	NA	NA	0.0172556	NA	NA
YGL159W	YGL159W	3.0465	1.99123	1.43136	0.384615	0.268041	0.336619	2.23553	1.44431	NA	0.369	0.302	0.364	1.79239	-344.79	-0.770066	0.159845	1.90436	0.0510217	0.0677155	0.0277259	NA	0.0363729	0.0331043	NA	0.0236
YGL160W	AIM14	3.23376	2.13033	1.95424	0.314607	0.276119	NA	NA	1.45391	NA	0.357	0.345	0.389	1.97772	-512.91	-0.903913	0.155141	NA	0.0423574	0.080622	0.0495105	0.0266595	0.0101072	0.0104582	0.099021	0.088
YGL161C	YIP5	2.96988	2.12385	1.98227	0.378947	0.287879	0.674291	2.97174	1.98884	-0.956245	0.424	0.363	0.482	0.954243	-318.86	-0.93052	0.168266	2.29963	0.0484734	0.0433026	0.0385082	NA	0.0463368	0.0087023	0.0653912	0.0593
YGL162W	SUT1	2.95424	2.03342	2.43933	0.339416	0.308411	0.553032	3.04139	0.843731	NA	0.4	0.453	0.42	1.32222	-268.03	-0.872614	0.169572	2.48977	0.0510217	0.105527	0.053319	NA	0.188935	0.0152414	0.123776	NA
YGL163C	RAD54	3.43088	1.65321	2.17026	0.353741	0.227273	0.369215	NA	1.18087	NA	0.458	0.378	0.382	1.14613	-889.76	-0.808796	0.161045	NA	0.0462082	0.144016	0.0364814	NA	0.0261711	0.00955592	0.0577623	0.095
YGL164C	YRB30	3.12156	1.81291	1.99123	0.340206	0.3125	0.469232	3.56467	1.48566	-1.18575	0.465	0.302	0.39	1.77085	-364.01	-0.925346	0.150644	3.09578	0.0378368	0.0485076	NA	NA	NA	0.011535	NA	0.0911
YGL166W	CUP2	2.83123	2.20952	1.36173	0.318182	0.36646	0.147737	3.24551	1.76841	-0.791559	0.496	0.487	0.438	1.36173	-237.24	-0.931634	0.164098	3.09812	0.0392067	0.140752	NA	NA	NA	0.0313602	0.0936685	0.0615
YGL167C	PMR1	3.4553	2.11394	2.11394	0.372093	0.325581	0.834979	3.83885	1.65607	-0.871278	0.447	0.363	0.332	1.75587	-921.42	-0.708223	0.163331	3.0043	0.0539098	0.0461896	NA	NA	0.00965223	0.0179486	0.0924196	0.0993
YGL168W	HUR1	2.52244	NA	NA	NA	NA	-0.617623	NA	NA	-0.772113	0.324	0.297	0.351	NA	-83.33	-1.19637	0.132982	NA	0.061019	NA	0.0364814	0.033007	0.053367	0.00743925	0.0679556	NA
YGL169W	SUA5	3.10755	2.31597	1.95904	0.288889	0.276699	0.500373	2.73078	1.03878	-1.02045	0.487	0.415	0.293	1.41497	-417.68	-0.945441	0.147177	2.23296	0.061019	0.0480899	0.0407734	0.0630134	0.0542029	NA	0.173287	0.073
YGL170C	SPO74	3.09412	NA	NA	NA	NA	-0.82391	NA	0.144263	NA	0.403	0.353	0.319	NA	-355.45	-0.826655	0.151755	NA	0.0484734	NA	NA	NA	NA	0.0224936	NA	NA
YGL171W	ROK1	3.22917	1.88649	1.47712	0.482759	0.25	0.70439	NA	0.92993	-0.680894	0.435	0.342	0.327	NA	-508.27	-0.766656	0.161061	NA	0.0539098	0.0541789	0.0577623	0.0693147	0.084743	NA	0.161197	0.099
YGL172W	NUP49	3.15198	1.98227	1.39794	0.583333	0.273684	0.539552	3.67761	1.93727	NA	0.471	0.455	0.368	1.70757	-475.55	-1.0044	0.163399	3.13837	0.0441814	0.0532777	0.053319	0.0462098	0.0186948	0.00463857	0.0700149	0.0748
YGL173C	XRN1	3.66153	2.09691	2.52375	0.348348	0.298387	NA	4.06819	2.05532	-1.08619	0.442	0.329	0.358	1.90849	-1459.49	-0.711825	0.167105	NA	0.061019	0.037246	0.0364814	0.0315067	0.00983013	0.0168189	0.0288811	0.079
YGL174W	BUD13	2.90363	2.0086	1.64345	0.395349	0.287129	0.0375054	NA	1.52313	-0.906578	0.453	0.352	0.397	NA	-214.48	-0.969573	0.146337	NA	0.040707	0.0768245	0.053319	0.0462098	0.165342	0.0346962	0.0203269	0.0877
YGL175C	SAE2	3.0162	NA	NA	NA	NA	-0.479124	3.01284	1.03735	-1.2993	0.462	0.324	0.376	1.20412	-306.19	-0.876509	0.154004	3.4921	0.0378368	NA	0.0315067	NA	0.14369	0.00600856	NA	0.0909
YGL176C	YGL176C	3.22141	1.98227	2.18469	0.368421	0.242105	0.18673	NA	0.626853	-0.804654	0.411	0.355	0.337	NA	-473.61	-0.901991	0.150609	NA	0.0441814	0.12911	0.0315067	NA	0.0800863	0.00784975	NA	0.0916
YGL178W	MPT5	3.41162	1.88649	2.05308	0.294643	0.236842	0.507558	3.09342	1.12189	-1.29328	0.387	0.356	0.342	NA	-685.14	-0.763733	0.157272	2.58699	0.0539098	0.10613	NA	NA	0.010862	0.00968541	0.0134854	NA
YGL179C	TOS3	3.22608	1.89209	2.22531	0.407186	0.207792	0.455301	NA	0.794906	NA	0.435	0.405	0.358	NA	-535.23	-0.98318	0.148052	NA	0.0572105	0.111511	0.0346574	0.0495105	0.0924184	0.0134994	0.0679556	0.0638
YGL180W	ATG1	3.4304	2.20683	1.91908	0.329268	0.275	0.224532	3.02938	1.34778	-1.30715	0.433	0.343	0.339	1.6721	-816.1	-0.856918	0.15522	2.80553	0.0462082	0.0888241	NA	NA	0.00862724	0.0129704	0.121605	0.0994
YGL181W	GTS1	3.07591	2.05308	1.74036	0.333333	0.330357	0.649022	2.97174	2.10708	NA	0.516	0.426	0.385	1.79934	-409.6	-0.956091	0.164342	2.32478	0.0423574	0.0759157	0.053319	NA	0.0534234	0.00545783	0.0525111	0.0863
YGL183C	MND1	2.81954	NA	NA	NA	NA	-1.08513	NA	0.5168	NA	0.405	0.241	0.386	NA	-166.49	-0.914923	0.157654	NA	NA	NA	0.0346574	NA	0.173473	0.0210964	NA	0.0822
YGL184C	STR3	3.14551	1.93952	2.02938	0.320755	0.244186	0.344824	NA	2.38738	NA	0.47	0.358	0.414	0.30103	-465	-0.883027	0.165785	NA	NA	0.0706576	NA	NA	0.191013	NA	NA	0.0637
YGL185C	YGL185C	3.0569	1.80618	1.96848	0.347826	0.31746	0.0329402	3.15534	1.4609	-1.09366	0.466	0.376	0.368	1.716	-366.58	-0.87853	0.157871	3.12272	0.0423574	0.0541402	NA	NA	0.213197	0.0211081	NA	0.0656
YGL186C	TPN1	3.24055	1.34242	1.80618	0.269841	0.190476	0.809761	NA	2.03988	-0.869988	0.416	0.421	0.383	NA	-598.63	-0.92166	0.163975	NA	0.0484734	0.0524159	0.0288811	0.053319	0.0779518	0.0121201	0.117483	0.0806
YGL187C	COX4	2.67025	2.38917	2.68574	0.307851	0.331967	0.577698	3.97359	2.57931	-0.532836	0.5	0.429	0.308	NA	-153.98	-0.544991	0.178711	3.39607	0.0316016	0.0591172	0.053319	0.053319	NA	0.0158219	0.099021	0.034
YGL188C-A	YGL188C-A	2.14922	2.25285	NA	NA	0.314607	0.929582	NA	NA	NA	0.34	0.298	0.362	NA	-28.34	-0.745124	0.157741	NA	0.0354259	NA	NA	NA	NA	0.0233135	NA	NA
YGL189C	RPS26A	2.5563	1.6721	2.59988	0.31738	0.217391	1.67715	4.21219	NA	-0.258927	0.417	0.467	0.442	NA	-108.88	-0.107615	0.237348	2.5363	NA	0.0425636	0.0256721	0.0247553	0.0827352	0.0156292	NA	NA
[truncated: 3,852 more rows]
