# Supplementary material for: Multiple Transcript Properties Related to Translation Affect mRNA Degradation Rates in Saccharomyces cerevisiae
Source: G3 (Bethesda). 2016 Sep 13;6(11):3475–83. doi: 10.1534/g3.116.032276 (PMC5100846; doi:10.1534/g3.116.032276)
Supplement: Supplemental Material [file supp_g3.116.032276_TableS2.xlsx]

## Sheet: Table_S2.xls
Table S2. Matrix with p-value, adjusted R2, and Pearson correlation for each predictor and reported mRNA degradation rate.
Predictor	pval.Wang	rsqrd.Wang	cor.Wang	pval.Grigul	rsqrd.Grigul	cor.Grigul	pval.Shalem	rsqrd.Shalem	cor.Shalem	pval.Garcia-Martinez	rsqrd.Garcia-Martinez	cor.Garcia-Martinez	pval.Munchel	rsqrd.Munchel	cor.Munchel	pval.Miller	rsqrd.Miller	cor.Miller	pval.Presnyak	rsqrd.Presnyak	cor.Presnyak	pval.Neymotin	rsqrd.Neymotin	cor.Neymotin
Coding Length	0.136	0.000301	0.0234072	1.22e-05	0.00679	-0.0846196	9.46e-11	0.00841	-0.0928419	1.28e-297	0.253	-0.503434	0.491	-0.000119	0.0103735	2.68e-83	0.0678	0.260781	0.00252	0.00217	-0.0494174	0	0.288	0.536833
3'UTR length	0.0252	0.00111	0.0371702	0.741	-0.000359	0.00664341	0.00594	0.00157	0.0425435	0.167	0.000219	0.0214378	0.00726	0.00148	0.0414105	0.587	-0.000152	0.00800087	0.0184	0.0013	0.0398461	0.618	-0.000173	-0.00756812
5'UTR length	0.0123	0.00164	-0.0441225	0.000253	0.00547	-0.0768908	1.94e-06	0.00589	-0.0784988	2.27e-05	0.00459	-0.0697129	1.12e-08	0.00832	0.0926267	1.36e-08	0.00765	0.088825	0.166	0.000293	0.024729	1.02e-23	0.0259	0.161839
5'UTR GC content	2.46e-05	0.00521	0.0743249	0.438	-0.000177	-0.0163156	0.346	-3.08e-05	-0.0155548	0.0769	0.000578	0.0291364	0.544	-0.000167	0.00986554	0.0268	0.000958	-0.0346954	0.085	0.000627	0.0307487	0.025	0.00106	0.0363681
3'UTR GC content	0.497	-0.00015	0.0113061	0.923	-0.000401	-0.00193266	0.234	0.000101	0.0184946	5.22e-06	0.00478	0.0708386	1.37e-10	0.00958	0.0990622	0.756	-0.000197	0.00458441	5.71e-05	0.00436	0.0681372	0.0714	0.000523	0.0274756
Abundance	1.82e-18	0.0198	0.141582	3.07e-08	0.0118	0.110202	1.9e-09	0.00768	0.0888833	5.24e-14	0.0126	-0.113276	2.75e-184	0.183	-0.42794	0.239	7.78e-05	-0.016685	5.45e-37	0.0446	-0.211895	4.24e-47	0.0447	-0.211872
Protein/cell	0.252	0.00011	0.0214395	7.59e-06	0.00953	0.100158	0.00163	0.00276	0.0553755	0.0846	0.000603	-0.0301471	1.36e-123	0.154	-0.392551	0.694	-0.000234	0.00655406	6.82e-19	0.0275	-0.166731	1.32e-42	0.0535	-0.231918
Ribosome density	0.382	-6.3e-05	0.0142421	0.028	0.00155	0.0442171	0.00674	0.00141	0.040415	4.43e-09	0.00764	0.0886868	2.6e-189	0.186	-0.432045	3.51e-21	0.0179	-0.134357	3.59e-77	0.092	-0.303713	2.88e-169	0.153	-0.391807
Transcription rate	4.62e-18	0.0227	0.151779	3.4e-08	0.0137	0.118851	8.97e-10	0.00988	0.100731	0.00806	0.00154	0.0424055	3.23e-28	0.0332	-0.18299	3.45e-06	0.00502	-0.0725762	0.00591	0.00218	-0.050092	0.000502	0.00291	-0.0563025
Coding GC position 1	1.77e-06	0.00537	0.0749496	0.00251	0.00305	0.0585138	3.79e-05	0.00329	0.0591466	6.06e-19	0.0166	0.129809	1.51e-53	0.0522	-0.229031	0.0358	0.000641	-0.0288025	3.14e-07	0.00672	-0.0835695	4.03e-10	0.00785	-0.0897553
Coding GC position 2	0.0357	0.000842	-0.032988	8.48e-07	0.00869	-0.0952087	3.67e-05	0.0033	-0.0592505	0.558	-0.000141	0.00858428	0.00387	0.00167	-0.0435014	6.46e-30	0.0238	-0.155001	0.000649	0.00284	-0.0557753	0.000316	0.00247	0.0517742
GC3	0.559	-0.000163	-0.0091691	0.00662	0.00239	-0.0525844	0.57	-0.00014	0.00816679	2.08e-55	0.0513	0.226896	1.18e-08	0.00713	-0.0857587	9.9e-37	0.0296	-0.17245	0.00277	0.00213	-0.0489481	4.85e-18	0.0152	-0.124037
Protein half-life	0.628	-0.000325	-0.00999123	0.385	-0.000155	0.0217918	0.44	-0.000151	0.0149492	9.85e-06	0.00666	0.0838034	1.37e-17	0.0258	-0.161831	0.4	-9.74e-05	0.0153742	0.00123	0.00415	-0.0677376	4.94e-32	0.0476	-0.218924
deltaG	0.0555	0.000658	0.0300795	0.000221	0.00474	0.0714939	1.47e-09	0.00732	0.0867262	2.03e-168	0.151	0.389461	0.734	-0.000201	-0.00512654	2.26e-61	0.05	-0.223978	1.33e-17	0.0191	0.139115	1.55e-279	0.232	-0.481743
CAI	0.000786	0.00253	-0.0527097	0.804	-0.000352	-0.00480098	0.263	5.2e-05	0.0160731	6.03e-18	0.0157	-0.126059	6.61e-215	0.199	-0.446432	0.0765	0.000403	-0.0243092	2.84e-67	0.0771	-0.278034	2.01e-47	0.0422	-0.205832
nTE	0.00114	0.00236	-0.0510778	0.24	0.000143	-0.0227575	0.415	-6.93e-05	0.0117078	0.814	-0.000203	0.00345773	5.88e-18	0.0138	-0.1181	3.19e-207	0.193	-0.439147	2.6e-62	0.0714	-0.267688	3.02e-69	0.0618	-0.248991
Protein/mRNA	0.0896	0.000703	0.0327952	8.72e-06	0.00994	0.102302	0.0221	0.0014	0.0415305	0.304	1.88e-05	0.0185084	1.92e-08	0.00968	-0.0999833	0.00443	0.00209	0.0488288	0.562	-0.000251	0.0113029	0.00206	0.00268	-0.0547165
