# Supplementary material for: Multiple Transcript Properties Related to Translation Affect mRNA Degradation Rates in Saccharomyces cerevisiae
Source: G3 (Bethesda). 2016 Sep 13;6(11):3475–83. doi: 10.1534/g3.116.032276 (PMC5100846; doi:10.1534/g3.116.032276)
Supplement: Supplemental Material [file supp_g3.116.032276_TableS3.xlsx]

## Sheet: Sheet1
Table S3. Data for qPCR experiments.
Listed are the ratio values of each Transcript relative to the housekeeping gene HTA1. At least two technical replicates were used for each observation
All GFP transcripts have in parentheses the GC3 value. No start codon is indicated by (GTG)
Strain	Transcript	Replicate		t=0	t=5	t=10	t=15	t=20	Norm values	t=0	t=5	t=10	t=15	t=20
DGY696-GFP4	GFP (0.72)	1		26.35	24.25	18.636	NA	10.411		1	0.920304	0.707249	NA	0.395104
DGY696-GFP4	GFP (0.72)	2		29.041	32.786	20.966	NA	10.483		1	1.12896	0.721945	NA	0.360972
DGY696-GFP4	GFP (0.72)	3		36.378	27.284	18.507	NA	7.75		1	0.750014	0.508742	NA	0.213041
DGY696-GFP4	GFP (0.72)	4		36.63	42.3	NA	21.258	24.67		1	1.15479	NA	0.580344	0.673492
DGY696-GFP4	GFP (0.72)	5		42.07	29.85	27.37	23.5	NA		1	0.709532	0.650582	0.558593	NA
DGY696-GFP4	GFP (0.72)	6		54.57	67.41	49.01	NA	15.348		1	1.23529	0.898113	NA	0.281253
DGY697-GFP1	GFP(0.38)	1		4.959	4.112	2.395	2.007	1.693		1	0.829199	0.48296	0.404719	0.341399
DGY697-GFP1	GFP(0.38)	2		8.456	3.01	1.753	0.766	1.021		1	0.35596	0.207308	0.0905866	0.120743
DGY697-GFP1	GFP(0.38)	3		4.24	3.446	1.164	0.707	1.558		1	0.812736	0.274528	0.166745	0.367453
DGY698-GFP2	GFP(0.60)	1		20.11	13.68	9.64	NA	8.39		1	0.680259	0.479364	NA	0.417205
DGY698-GFP2	GFP(0.60)	2		30.91	22.86	9.25	NA	4.86		1	0.739566	0.299256	NA	0.157231
DGY698-GFP2	GFP(0.60)	3		24.42	19.97	12.51	NA	5.4		1	0.817772	0.512285	NA	0.22113
DGY698-GFP2	GFP(0.60)	4		11.15	5.8	2	1.23	1.21		1	0.520179	0.179372	0.110314	0.10852
DGY698-GFP2	GFP(0.60	5		5.92	4.04	2.21	1.71	1.45		1	0.682432	0.373311	0.288851	0.244932
DGY698-GFP2	GFP(0.60)	6		5.28	3.08	2.9	1.66	1.19		1	0.583333	0.549242	0.314394	0.225379
DGY1281-GFP3	GFP(0.67)	1		29.96	22.085	15.03	9.09	5.75		1	0.73715	0.501669	0.303405	0.191923
DGY1281-GFP3	GFP(0.67)	2		26.4	22.2	12.7	9.2	6.8		1	0.840909	0.481061	0.348485	0.257576
DGY1281-GFP3	GFP(0.67)	3		21.55	20.25	11.35	6.56	6.16		1	0.939675	0.526682	0.304408	0.285847
DGY1193	GAP1	1		40.64	25.9	6.844	NA	0.891		1	0.637303	0.168406	NA	0.0219242
DGY1193	GAP1	2		38.18	21.7	4.82	NA	1.64		1	0.56836	0.126244	NA	0.0429544
DGY1193	GAP1	3		32.67	15.67	2.74	NA	0.949		1	0.479645	0.083869	NA	0.0290481
DGY1194	GAP1 (GTG)	1		8.66	2.71	0.68	NA	0.779		1	0.312933	0.0785219	NA	0.0899538
DGY1194	GAP1 (GTG)	2		14.67	2.75	1.569	NA	1.542		1	0.187457	0.106953	NA	0.105112
DGY1194	GAP1 (GTG)	3		17.15	4.42	1.38	NA	3.19		1	0.257726	0.0804665	NA	0.186006
